# Supplementary material for: Integrated mRNA and microRNA expression analysis of root response to phosphate deficiency in Medicago sativa
Source: Front Plant Sci. 2022 Sep 13;13:989048. doi: 10.3389/fpls.2022.989048 (PMC9513243; doi:10.3389/fpls.2022.989048)
Supplement: SUPPLEMENTARY TABLE 2 — Overview of obtained RNA-Seq data from alfalfa root under phosphate deficiency. [file Table_2.XLSX]

## Sheet: Table S2
Supplementary Table 2 Overview of obtained RNA-Seq data from alfalfa root under phosphate deficiency
Sample	Raw reads	Raw bases	Clean reads	Clean bases	Error rate(%)	Q20(%)	Q30(%)	GC content(%)	Total mapped	Multiple mapped	Uniquely mapped
NPR1	69484920	10422738000	68309872	10139116859	0.0154	96.41	91.42	42.6	57306327(83.89%)	29785938(43.6%)	27520389(40.29%)
NPR2	72912782	10936917300	71786742	10654794585	0.0152	96.53	91.65	42.53	61868786(86.18%)	32069736(44.67%)	29799050(41.51%)
NPR3	74009966	11101494900	72650718	10778771056	0.0156	96.34	91.25	42.43	62756873(86.38%)	32614087(44.89%)	30142786(41.49%)
LPR1	60614404	9092160600	59462442	8815450030	0.016	96.18	90.92	42.52	51039318(85.83%)	25963105(43.66%)	25076213(42.17%)
LPR2	83908466	12586269900	82570112	12230945756	0.0156	96.31	91.22	42.64	70892833(85.86%)	36757800(44.52%)	34135033(41.34%)
LPR3	76418706	11462805900	75185102	11138169617	0.0154	96.39	91.41	42.51	64275186(85.49%)	33122933(44.06%)	31152253(41.43%)
