# Supplementary material for: Integrated mRNA and microRNA expression analysis of root response to phosphate deficiency in Medicago sativa
Source: Front Plant Sci. 2022 Sep 13;13:989048. doi: 10.3389/fpls.2022.989048 (PMC9513243; doi:10.3389/fpls.2022.989048)
Supplement: SUPPLEMENTARY TABLE 3A — Differentially expressed mRNAs in root under phosphate deficiency. [file Table_3.XLSX]

## Sheet: Table S3A
Supplementary Table 3A Differentially expressed mRNAs in root under phosphate deficiency
Gene_id	FC(LPR/NPR)	Log2FC(LPR/NPR)	Pvalue	Padjust	Significant	Regulate	NPR	LPR	NPR1	NPR2	NPR3	LPR1	LPR2	LPR3	NR description
MS.gene031302	0.268038	-1.89949	0.00109228	0.0148569	yes	down	4.01	1.00333	3.95	1.76	6.32	1.6	0.77	0.64	PNY15989.1((-)-germacrene D synthase-like protein [Trifolium pratense])
MS.gene008719	0.0691365	-3.85441	0.00315638	0.0348979	yes	down	0.933333	0.0533333	0.27	1.26	1.27	0.05	0	0.11	XP_003608084.2((+)-neomenthol dehydrogenase [Medicago truncatula])
MS.gene05089	0.231584	-2.11039	0.00204346	0.0248252	yes	down	0.963333	0.21	0.55	0.83	1.51	0.21	0.2	0.22	XP_024635339.1((3S,6E)-nerolidol synthase 1 isoform X4 [Medicago truncatula])
MS.gene95715	4.31406	2.10905	3.62258e-09	1.87693e-07	yes	up	1.90667	11.0333	1.31	1.66	2.75	18.29	8.02	6.79	XP_003605744.1((R,S)-reticuline 7-O-methyltransferase [Medicago truncatula])
MS.gene068509	5.22696	2.38597	1.15853e-12	9.75815e-11	yes	up	5.70333	27.69	4.61	7.62	4.88	35.03	30.38	17.66	XP_003605744.1((R,S)-reticuline 7-O-methyltransferase [Medicago truncatula])
MS.gene045991	2.1487	1.10347	0.000123142	0.00234974	yes	up	13.2733	50.4067	10.31	14.4	15.11	68.88	55.34	27	XP_003605744.1((R,S)-reticuline 7-O-methyltransferase [Medicago truncatula])
MS.gene69326	4.50487	2.17148	6.48075e-11	4.28895e-09	yes	up	3.18333	13.2833	2.95	3.79	2.81	14.43	17.69	7.73	XP_013462273.1(1,4-alpha-glucan-branching enzyme 1, chloroplastic/amyloplastic isoform X2 [Medicago truncatula])
MS.gene064837	5.01814	2.32715	8.22566e-10	4.64708e-08	yes	up	2.19667	10.24	1.93	2.69	1.97	10.97	14.54	5.21	XP_013462273.1(1,4-alpha-glucan-branching enzyme 1, chloroplastic/amyloplastic isoform X2 [Medicago truncatula])
MS.gene014344	4.71139	2.23615	3.38834e-18	4.79937e-16	yes	up	2.21667	9.68	2.22	2.31	2.12	8.33	12.45	8.26	XP_013462273.1(1,4-alpha-glucan-branching enzyme 1, chloroplastic/amyloplastic isoform X2 [Medicago truncatula])
MS.gene78901	4.26696	2.09321	3.49775e-07	1.25782e-05	yes	up	0.99	3.92333	0.59	1.3	1.08	3.04	3.89	4.84	XP_003628067.1(11-oxo-beta-amyrin 30-oxidase-like [Medicago truncatula])
MS.gene063881	2.7277	1.44768	0.00103712	0.0142469	yes	up	1.77333	4.46	1.35	1.7	2.27	3.59	2.88	6.91	XP_003628067.1(11-oxo-beta-amyrin 30-oxidase-like [Medicago truncatula])
MS.gene016458	3.01713	1.59318	8.45305e-05	0.00169608	yes	up	2.21667	6.29	1.9	3.17	1.58	6.51	3.92	8.44	XP_003628067.1(11-oxo-beta-amyrin 30-oxidase-like [Medicago truncatula])
MS.gene057956	2.35094	1.23324	0.00375958	0.0400465	yes	up	2.38	5.19333	1.4	2.97	2.77	4.99	3.83	6.76	XP_024639103.1(12-oxophytodienoate reductase 2 isoform X2 [Medicago truncatula])
MS.gene033145	0.496776	-1.00933	0.00340148	0.0369797	yes	down	122.96	58.7333	153.71	74.72	140.45	77.95	47.61	50.64	XP_003608741.1(14 kDa proline-rich protein DC2.15 [Medicago truncatula])
MS.gene011517	0.406166	-1.29986	2.25217e-06	6.87204e-05	yes	down	196.073	74.35	192.49	159.7	236.03	61.49	72.75	88.81	XP_003608741.1(14 kDa proline-rich protein DC2.15 [Medicago truncatula])
MS.gene83924	2.86155	1.5168	1.6954e-11	1.22047e-09	yes	up	42.5633	114.343	38.94	50.52	38.23	114.85	128.23	99.95	XP_003618911.1(14 kDa zinc-binding protein [Medicago truncatula])
MS.gene55562	3.72602	1.89763	1.47796e-14	1.50382e-12	yes	up	34.3	120.617	39.15	30.82	32.93	133.22	136.24	92.39	XP_003618911.1(14 kDa zinc-binding protein [Medicago truncatula])
MS.gene016725	2.86026	1.51615	0.000101886	0.00198612	yes	up	5.17333	13.7	3.31	8.27	3.94	14.29	11.92	14.89	XP_003616884.1(1-aminocyclopropane-1-carboxylate oxidase [Medicago truncatula])
MS.gene045407	5.52816	2.4668	7.39782e-16	8.54263e-14	yes	up	23.4167	120.113	21.72	18.15	30.38	130.14	79.79	150.41	XP_003601593.1(1-aminocyclopropane-1-carboxylate oxidase [Medicago truncatula])
MS.gene049598	6.22544	2.63817	2.55778e-30	8.39315e-28	yes	up	3.88	22.3167	4.09	3.51	4.04	18.79	22.57	25.59	XP_003601593.1(1-aminocyclopropane-1-carboxylate oxidase [Medicago truncatula])
MS.gene05789	6.7115	2.74664	1.31507e-40	6.85875e-38	yes	up	12.07	80.3733	10.51	13.93	11.77	66.31	86.17	88.64	XP_003601593.1(1-aminocyclopropane-1-carboxylate oxidase [Medicago truncatula])
MS.gene070525	6.81914	2.76959	0.000134902	0.00254449	yes	up	0.616667	3.93667	1.12	0.62	0.11	3.66	3.76	4.39	XP_003616884.1(1-aminocyclopropane-1-carboxylate oxidase [Medicago truncatula])
MS.gene53884	4.41706	2.14309	2.84899e-29	8.69649e-27	yes	up	28.3533	116.02	23.22	34.03	27.81	119.34	122.07	106.65	XP_003601593.1(1-aminocyclopropane-1-carboxylate oxidase [Medicago truncatula])
MS.gene75722	4.66488	2.22184	5.45789e-25	1.28308e-22	yes	up	128.907	558.193	103.07	152.32	131.33	565.38	650.56	458.64	XP_003601593.1(1-aminocyclopropane-1-carboxylate oxidase [Medicago truncatula])
MS.gene98564	9.94626	3.31415	2.43365e-12	1.95571e-10	yes	up	0.653333	6.04667	0.88	0.36	0.72	5.01	5.83	7.3	XP_003616884.1(1-aminocyclopropane-1-carboxylate oxidase [Medicago truncatula])
MS.gene66306	236.685	7.88683	3.34442e-08	1.46897e-06	yes	up	0	1.99	0	0	0	3.2	1.36	1.41	XP_003620934.1(1-aminocyclopropane-1-carboxylate oxidase 1 [Medicago truncatula])
MS.gene004858	0.329651	-1.60099	1.63608e-07	6.28526e-06	yes	down	6.30333	1.92333	5.29	5.49	8.13	1.83	2	1.94	XP_003591799.1(1-aminocyclopropane-1-carboxylate oxidase homolog 1 [Medicago truncatula])
MS.gene019708	3.79407	1.92374	0.000112332	0.00216615	yes	up	1.06667	3.73667	1.11	1.12	0.97	3.66	1.84	5.71	XP_013444751.1(1-aminocyclopropane-1-carboxylate oxidase homolog 1 [Medicago truncatula])
MS.gene07391	0.4268	-1.22837	0.00245163	0.0285614	yes	down	9.2	3.62333	7.03	11.41	9.16	3.64	1.94	5.29	XP_003591799.1(1-aminocyclopropane-1-carboxylate oxidase homolog 1 [Medicago truncatula])
MS.gene49314	3.15164	1.6561	0.000276876	0.00470749	yes	up	1.07	3.1	0.57	1.13	1.51	3.17	3.27	2.86	XP_013468527.1(1-aminocyclopropane-1-carboxylate oxidase homolog 1 [Medicago truncatula])
MS.gene79698	4.30682	2.10662	1.90671e-11	1.3651e-09	yes	up	1.65333	5.75333	2.24	1.49	1.23	6.61	6.64	4.01	XP_013444751.1(1-aminocyclopropane-1-carboxylate oxidase homolog 1 [Medicago truncatula])
MS.gene85564	0.128679	-2.95815	8.4734e-09	4.12686e-07	yes	down	4.47	0.6	3.01	3.39	7.01	0.35	0.61	0.84	XP_003591799.1(1-aminocyclopropane-1-carboxylate oxidase homolog 1 [Medicago truncatula])
MS.gene92118	3.04771	1.60773	2.58856e-11	1.80887e-09	yes	up	3.58667	10.15	3.74	3.97	3.05	11.17	8.66	10.62	XP_013444751.1(1-aminocyclopropane-1-carboxylate oxidase homolog 1 [Medicago truncatula])
MS.gene49005	2.44978	1.29265	0.000732524	0.010697	yes	up	1.12	2.53	0.8	1.28	1.28	2.5	2.43	2.66	XP_024625742.1(1-aminocyclopropane-1-carboxylate oxidase homolog 1 isoform X2 [Medicago truncatula])
MS.gene026547	3.99403	1.99785	0.00298591	0.0335023	yes	up	1.31333	4.84333	0.64	0.84	2.46	2.04	4.5	7.99	XP_013466556.2(1-aminocyclopropane-1-carboxylate oxidase homolog 4 [Medicago truncatula])
MS.gene050291	2.1223	1.08563	0.0016327	0.0206856	yes	up	2.04333	4.01667	1.72	2.54	1.87	3.05	5.04	3.96	XP_003625859.1(1-aminocyclopropane-1-carboxylate oxidase homolog 4 [Medicago truncatula])
MS.gene25202	4.30366	2.10556	2.31418e-08	1.04502e-06	yes	up	1.62667	6.49333	1.33	1.53	2.02	4.54	7.04	7.9	XP_013466556.2(1-aminocyclopropane-1-carboxylate oxidase homolog 4 [Medicago truncatula])
MS.gene83083	24.8588	4.63568	2.66236e-06	7.98445e-05	yes	up	0.103333	2.51333	0	0.25	0.06	4.66	1.04	1.84	XP_013466556.2(1-aminocyclopropane-1-carboxylate oxidase homolog 4 [Medicago truncatula])
MS.gene98958	6.40135	2.67838	5.06104e-14	4.85477e-12	yes	up	1.01333	5.99667	0.89	1.05	1.1	4.84	6.38	6.77	XP_013466556.2(1-aminocyclopropane-1-carboxylate oxidase homolog 4 [Medicago truncatula])
MS.gene021353	0.310099	-1.6892	2.70849e-07	9.95356e-06	yes	down	6.36	1.56667	5.96	6.22	6.9	1.11	1.29	2.3	XP_013443173.1(1-aminocyclopropane-1-carboxylate oxidase homolog 6 [Medicago truncatula])
MS.gene069742	0.276476	-1.85477	8.07361e-08	3.31506e-06	yes	down	13.93	3.75	9.63	15.08	17.08	4.8	2.29	4.16	XP_013443173.1(1-aminocyclopropane-1-carboxylate oxidase homolog 6 [Medicago truncatula])
MS.gene38629	0.271359	-1.88172	3.96953e-12	3.11371e-10	yes	down	20.9933	5.23333	15.56	26.42	21	5.38	4	6.32	XP_013443173.1(1-aminocyclopropane-1-carboxylate oxidase homolog 6 [Medicago truncatula])
MS.gene49220	0.251231	-1.99291	6.03579e-13	5.21781e-11	yes	down	10.7367	2.35	9.96	11.87	10.38	2.08	1.87	3.1	XP_013443173.1(1-aminocyclopropane-1-carboxylate oxidase homolog 6 [Medicago truncatula])
MS.gene06009	2.42834	1.27997	1.19582e-07	4.75154e-06	yes	up	6.14	13.83	6.09	4.76	7.57	13.72	13.77	14	XP_013447110.1(1-aminocyclopropane-1-carboxylate synthase [Medicago truncatula])
MS.gene55742	2.42834	1.27997	1.19582e-07	4.75154e-06	yes	up	6.14	13.83	6.09	4.76	7.57	13.72	13.77	14	XP_013447110.1(1-aminocyclopropane-1-carboxylate synthase [Medicago truncatula])
MS.gene35192	273.707	8.09649	3.91502e-10	2.33225e-08	yes	up	0.0266667	7.53333	0	0.08	0	9.11	8.76	4.73	XP_013457381.1(1-Cys peroxiredoxin [Medicago truncatula])
MS.gene27540	3.53797	1.82292	1.01817e-12	8.62206e-11	yes	up	2.75	9.71333	2.89	2.8	2.56	10.65	8.36	10.13	XP_003623690.1(2,3-bisphosphoglycerate-independent phosphoglycerate mutase [Medicago truncatula])
MS.gene036906	6.82905	2.77168	1.73326e-06	5.42101e-05	yes	up	7.14333	44.8033	1.69	14.58	5.16	49.48	32.98	51.95	XP_003623690.1(2,3-bisphosphoglycerate-independent phosphoglycerate mutase [Medicago truncatula])
MS.gene84367	2.02552	1.01829	0.00204742	0.0248562	yes	up	6.69667	12.68	6.5	5.91	7.68	11.28	14.05	12.71	XP_003598238.1(21 kDa protein [Medicago truncatula])
MS.gene84366	4.22765	2.07986	0.00478014	0.0481063	yes	up	0.756667	2.92667	0.56	1.12	0.59	3.81	2.85	2.12	XP_003598238.1(21 kDa protein [Medicago truncatula])
MS.gene56242	2.94027	1.55595	0.00409281	0.0427261	yes	up	1.89667	5.3	1.8	1.3	2.59	6.36	5.52	4.02	XP_003598238.1(21 kDa protein [Medicago truncatula])
MS.gene54434	2.78386	1.47709	2.47551e-05	0.000581438	yes	up	1.82	4.74	1.17	1.85	2.44	4.9	4.1	5.22	XP_013447807.1(2-alkenal reductase (NADP(+)-dependent) [Medicago truncatula])
MS.gene069341	3.69799	1.88674	0.00060339	0.00910159	yes	up	0.846667	2.94	0.93	1.24	0.37	3.37	2.76	2.69	XP_013447807.1(2-alkenal reductase (NADP(+)-dependent) [Medicago truncatula])
MS.gene067366	101.005	6.65828	1.99077e-05	0.000481072	yes	up	0.0933333	8.93333	0.28	0	0	12.09	6.6	8.11	XP_013443470.1(2-alkenal reductase (NADP(+)-dependent) [Medicago truncatula])
MS.gene067365	101.005	6.65828	1.99077e-05	0.000481072	yes	up	0.0933333	8.93333	0.28	0	0	12.09	6.6	8.11	XP_013443470.1(2-alkenal reductase (NADP(+)-dependent) [Medicago truncatula])
MS.gene038834	554.594	9.11529	6.5249e-13	5.61598e-11	yes	up	0	3.84333	0	0	0	3.53	3.77	4.23	XP_013443470.1(2-alkenal reductase (NADP(+)-dependent) [Medicago truncatula])
MS.gene072766	3.77206	1.91535	1.60057e-08	7.41042e-07	yes	up	3.29667	11.7	3.32	3.8	2.77	13.06	12.88	9.16	XP_003611062.1(2-C-methyl-D-erythritol 2,4-cyclodiphosphate synthase, chloroplastic [Medicago truncatula])
MS.gene82777	2.02365	1.01696	9.12385e-09	4.41635e-07	yes	up	11.0867	20.8067	12.19	11.04	10.03	20.34	20.89	21.19	XP_013450709.1(2-hydroxyacyl-CoA lyase [Medicago truncatula])
MS.gene053098	2.35645	1.23661	5.54005e-06	0.000154061	yes	up	9.65333	21.11	10.55	9.44	8.97	18.4	28.79	16.14	XP_013450709.1(2-hydroxyacyl-CoA lyase [Medicago truncatula])
MS.gene032680	2.56212	1.35734	5.64195e-16	6.56317e-14	yes	up	18.85	44.7633	19.75	17.41	19.39	40.3	47.29	46.7	XP_013450709.1(2-hydroxyacyl-CoA lyase [Medicago truncatula])
MS.gene93860	63.0803	5.97912	0.00306454	0.0341606	yes	up	0	0.48	0	0	0	0.12	0.29	1.03	XP_003592446.2(2-hydroxyisoflavanone dehydratase [Medicago truncatula])
MS.gene91418	2.48886	1.31548	6.59648e-05	0.00136776	yes	up	9.45	21.79	5.33	11.92	11.1	23.75	22.5	19.12	XP_003592446.2(2-hydroxyisoflavanone dehydratase [Medicago truncatula])
MS.gene87196	3.54959	1.82765	0.000295702	0.00498133	yes	up	9.30333	31.0133	11.56	11.39	4.96	49.53	31.52	11.99	XP_003627985.1(2-hydroxyisoflavanone dehydratase [Medicago truncatula])
MS.gene80092	2.49363	1.31825	6.14887e-10	3.54761e-08	yes	up	40.9667	94.86	38.63	34.26	50.01	100.63	82.5	101.45	XP_003592446.2(2-hydroxyisoflavanone dehydratase [Medicago truncatula])
MS.gene016527	5.22452	2.3853	1.6946e-14	1.7066e-12	yes	up	25.58	124.9	29.85	29.09	17.8	162.09	129.16	83.45	XP_003627985.1(2-hydroxyisoflavanone dehydratase [Medicago truncatula])
MS.gene47575	2.0247	1.01771	2.81376e-06	8.41286e-05	yes	up	9.3	17.4667	8.57	9.04	10.29	21.2	16.2	15	XP_013456927.1(2-hydroxyisoflavanone synthase [Medicago truncatula])
MS.gene26400	2.54482	1.34756	1.88403e-05	0.000458088	yes	up	11.1067	26.16	7.57	11	14.75	35.17	21.98	21.33	XP_013456927.1(2-hydroxyisoflavanone synthase [Medicago truncatula])
MS.gene39533	2.027	1.01935	8.58123e-05	0.0017183	yes	up	20.1767	37.8233	14.06	21.18	25.29	39.75	42.57	31.15	XP_013456927.1(2-hydroxyisoflavanone synthase [Medicago truncatula])
MS.gene031037	2.99127	1.58076	0.000217649	0.00383375	yes	up	2.95	8.23667	2.73	3.28	2.84	13.23	5.63	5.85	XP_003618487.1(2-methylene-furan-3-one reductase [Medicago truncatula])
MS.gene031036	2.47535	1.30763	0.00446103	0.0456778	yes	up	6.40333	14.2267	5.66	3.13	10.42	20.78	9.61	12.29	XP_003618487.1(2-methylene-furan-3-one reductase [Medicago truncatula])
MS.gene059563	2.35063	1.23305	2.369e-06	7.19507e-05	yes	up	12.35	26.9667	9.75	12.04	15.26	29.34	20.1	31.46	XP_013453164.1(2-oxoglutarate-Fe(II) type oxidoreductase hxnY isoform X2 [Medicago truncatula])
MS.gene64720	8.45952	3.08058	0.00414597	0.043138	yes	up	0.08	0.63	0	0.12	0.12	0.62	0.88	0.39	XP_003612096.1(3-epi-6-deoxocathasterone 23-monooxygenase [Medicago truncatula])
MS.gene88348	2.54318	1.34663	0.000260743	0.00448158	yes	up	1.51667	3.57333	1.39	1.17	1.99	2.74	3.54	4.44	XP_003612421.1(3-hydroxy-3-methylglutaryl-coenzyme A reductase 1 [Medicago truncatula])
MS.gene95459	16.5401	4.0479	2.32863e-10	1.43384e-08	yes	up	0.14	2.12333	0.06	0.23	0.13	1.62	2.77	1.98	XP_004495258.1(3-isopropylmalate dehydratase large subunit, chloroplastic-like isoform X2 [Cicer arietinum])
MS.gene32100	4.83299	2.27292	0.000256143	0.00441599	yes	up	0.283333	1.28667	0.4	0.16	0.29	1.19	1.81	0.86	XP_004495258.1(3-isopropylmalate dehydratase large subunit, chloroplastic-like isoform X2 [Cicer arietinum])
MS.gene050692	2.74929	1.45906	0.00326894	0.0358704	yes	up	1.47	3.78	2.53	0.86	1.02	4.18	2.86	4.3	XP_003626601.1(3-ketoacyl-CoA synthase 1 [Medicago truncatula])
MS.gene42660	31.8738	4.9943	0.00301519	0.0337634	yes	up	0.01	0.266667	0	0.03	0	0.21	0.29	0.3	XP_003603250.1(3-ketoacyl-CoA synthase 10 isoform X1 [Medicago truncatula])
MS.gene85584	2.44463	1.28961	1.24285e-06	3.99508e-05	yes	up	2.64667	5.98333	2.52	2.86	2.56	5.88	7.29	4.78	XP_013468760.1(3-ketoacyl-CoA synthase 11 [Medicago truncatula])
MS.gene004888	2.15592	1.1083	0.00218071	0.0261082	yes	up	3.54333	7.06667	4.08	3.43	3.12	4.46	7.1	9.64	XP_013468760.1(3-ketoacyl-CoA synthase 11 [Medicago truncatula])
MS.gene23269	2.10357	1.07284	3.57075e-10	2.14174e-08	yes	up	22.0133	42.8933	19.93	21.2	24.91	40.79	42.05	45.84	XP_003606927.1(3-ketoacyl-CoA synthase 4 [Medicago truncatula])
MS.gene062997	2.97669	1.57371	0.000229935	0.00402854	yes	up	0.693333	1.94333	0.77	0.55	0.76	2.13	2.25	1.45	XP_003607179.1(3-oxo-Delta(4,5)-steroid 5-beta-reductase [Medicago truncatula])
MS.gene057770	3.02686	1.59782	1.52797e-15	1.70445e-13	yes	up	12.84	36.1367	14.15	10.77	13.6	38.82	36.19	33.4	XP_003607179.1(3-oxo-Delta(4,5)-steroid 5-beta-reductase [Medicago truncatula])
MS.gene015104	2.05128	1.03653	2.33433e-05	0.000551899	yes	up	25.1367	47.77	21.04	29.32	25.05	43.37	61.1	38.84	XP_013461752.1(3-oxo-Delta(4,5)-steroid 5-beta-reductase [Medicago truncatula])
MS.gene24454	6.20158	2.63264	0.000277328	0.00471212	yes	up	0.216667	1.01667	0.33	0.09	0.23	0.73	1.22	1.1	XP_024628409.1(3-oxo-Delta(4,5)-steroid 5-beta-reductase isoform X1 [Medicago truncatula])
MS.gene76443	0.227781	-2.13428	6.36613e-05	0.0013267	yes	down	38.0167	8.1	39.08	53.86	21.11	6.85	4.11	13.34	XP_003629390.1(40S ribosomal protein S11 [Medicago truncatula])
MS.gene57391	5.85153	2.54881	7.39539e-05	0.00150768	yes	up	8.15	53.3133	0.42	10.76	13.27	62.87	70.37	26.7	XP_003630279.1(40S ribosomal protein S12 [Medicago truncatula])
MS.gene066583	0.491868	-1.02366	0.00148631	0.0191984	yes	down	105.983	51.88	53.68	120.48	143.79	60.92	55.27	39.45	XP_003605133.2(40S ribosomal protein S13 isoform X1 [Medicago truncatula])
MS.gene023152	776.522	9.60088	5.39904e-12	4.16451e-10	yes	up	0	23.8267	0	0	0	33.5	5.83	32.15	XP_003608501.1(40S ribosomal protein S14 [Medicago truncatula])
MS.gene015671	0.327376	-1.61098	0.00122458	0.0163292	yes	down	44.9133	14.6733	54	42.91	37.83	6.91	24.89	12.22	XP_003630927.1(40S ribosomal protein S15-4 [Medicago truncatula])
MS.gene50088	0.489014	-1.03205	2.66901e-05	0.000622064	yes	down	57.9767	26.82	60.43	58.08	55.42	30.41	22.06	27.99	XP_003631001.1(40S ribosomal protein S16 [Medicago truncatula])
MS.gene069310	0.225965	-2.14583	0.00422615	0.0438184	yes	down	1.58333	0.326667	0.68	1.6	2.47	0.37	0.29	0.32	XP_013458956.1(40S ribosomal protein S19-3 [Medicago truncatula])
MS.gene071366	120.025	6.9072	0.000536532	0.00824629	yes	up	0.206667	3.77333	0	0	0.62	0	4.92	6.4	XP_013469779.1(40S ribosomal protein S3a [Medicago truncatula])
MS.gene051925	0.359538	-1.47579	0.000377533	0.00613416	yes	down	20.0433	7.45667	22.97	30.34	6.82	13.22	3.41	5.74	XP_013450314.1(40S ribosomal protein SA [Medicago truncatula])
MS.gene019322	0.397412	-1.33129	0.00465639	0.0472077	yes	down	27.8767	10.8533	27.95	21.16	34.52	5.2	11.79	15.57	KEH27428.1(40S ribosomal S10-like protein [Medicago truncatula])
MS.gene067497	0.494261	-1.01665	1.26303e-05	0.000321073	yes	down	17.18	7.86333	16.38	16.88	18.28	6.27	9.62	7.7	XP_013465640.1(4-coumarate--CoA ligase 1 [Medicago truncatula])
MS.gene21861	2.5026	1.32343	0.00310971	0.034537	yes	up	3.07	7.07333	1.34	4.72	3.15	6.07	6.09	9.06	XP_003610843.1(4-coumarate--CoA ligase 2 [Medicago truncatula])
MS.gene21765	2.65898	1.41087	0.000136239	0.00256745	yes	up	4.45333	11.0433	4.41	3.1	5.85	14.25	12.38	6.5	XP_003610843.1(4-coumarate--CoA ligase 2 [Medicago truncatula])
MS.gene058103	2.50483	1.32471	1.1531e-14	1.18863e-12	yes	up	21.4867	49.0533	18.06	23.32	23.08	47.98	51.87	47.31	XP_003610843.1(4-coumarate--CoA ligase 2 [Medicago truncatula])
MS.gene024782	2.18558	1.12802	0.00262686	0.0302141	yes	up	13.7167	27.4533	19.81	6.78	14.56	34.06	25.83	22.47	XP_003610843.1(4-coumarate--CoA ligase 2 [Medicago truncatula])
MS.gene40027	2.08292	1.05861	1.27464e-05	0.000323922	yes	up	2.05	3.9	1.91	2.28	1.96	3.35	3.96	4.39	XP_013468614.1(4-coumarate--CoA ligase-like 9 isoform X2 [Medicago truncatula])
MS.gene63588	2.43597	1.2845	0.000141309	0.00264905	yes	up	2.42333	5.5	1.77	3.07	2.43	6.58	4.9	5.02	XP_013459353.1(4-diphosphocytidyl-2-C-methyl-D-erythritol kinase, chloroplastic/chromoplastic [Medicago truncatula])
MS.gene40681	3.7388	1.90258	0.00326205	0.0358148	yes	up	0.25	0.866667	0.27	0.28	0.2	0.63	1.07	0.9	XP_013456368.1(4-hydroxy-3-methylbut-2-enyl diphosphate reductase, chloroplastic [Medicago truncatula])
MS.gene40678	2.1068	1.07506	9.94393e-06	0.000260088	yes	up	6.64667	12.97	5.46	6.36	8.12	14.49	13.24	11.18	XP_013456365.1(4-hydroxy-3-methylbut-2-enyl diphosphate reductase, chloroplastic [Medicago truncatula])
MS.gene056659	2.11627	1.08153	0.000879104	0.0124547	yes	up	2.12	4.15667	1.87	2.52	1.97	5.1	3.53	3.84	XP_013456365.1(4-hydroxy-3-methylbut-2-enyl diphosphate reductase, chloroplastic [Medicago truncatula])
MS.gene69083	0.00878629	-6.83053	0.00272259	0.0311268	yes	down	12.6333	0	5.91	31.99	0	0	0	0	XP_003603663.1(50S ribosomal protein 6, chloroplastic [Medicago truncatula])
MS.gene35186	0.398527	-1.32725	0.000145795	0.00272277	yes	down	15.3133	5.47333	9.82	23.34	12.78	5.18	6.74	4.5	XP_013457376.1(6,7-dimethyl-8-ribityllumazine synthase, chloroplastic [Medicago truncatula])
MS.gene22735	108.219	6.75781	0.00391507	0.0413118	yes	up	0	7.92667	0	0	0	0	2.01	21.77	XP_024625385.1(60S acidic ribosomal protein P1-3 [Medicago truncatula])
MS.gene056851	0.424902	-1.2348	2.33305e-07	8.69966e-06	yes	down	125.337	49.9467	149.65	99.41	126.95	58.57	42	49.27	XP_013468028.1(60S acidic ribosomal protein P2-4 [Medicago truncatula])
MS.gene53866	5.39719	2.43221	2.02844e-05	0.000488676	yes	up	1.52	7.68667	0.67	1.71	2.18	4.83	8.21	10.02	XP_003600557.1(60S ribosomal protein L10 [Medicago truncatula])
MS.gene29720	0.219588	-2.18713	0.00253175	0.0292956	yes	down	4.24333	0.846667	3.33	5.8	3.6	1.06	1.27	0.21	XP_003616742.1(60S ribosomal protein L13a-4 [Medicago truncatula])
MS.gene017078	0.449192	-1.1546	0.0005679	0.00864908	yes	down	87.59	38.99	127.44	72.24	63.09	40.12	44.08	32.77	XP_003617397.1(60S ribosomal protein L18a-2 [Medicago truncatula])
MS.gene056072	0.469104	-1.09202	2.131e-06	6.52506e-05	yes	down	36.86	18.1967	34.2	38.7	37.68	24.47	15.97	14.15	PNY00099.1(60S ribosomal protein l22-2-like [Trifolium pratense])
MS.gene86224	0.470634	-1.08732	0.00039365	0.00635668	yes	down	8.26333	3.62	7.93	7.91	8.95	4.45	2.98	3.43	KYP62417.1(60S ribosomal protein L23, partial [Cajanus cajan])
MS.gene36392	104.312	6.70477	0.00475965	0.0479828	yes	up	0	2.81	0	0	0	0.94	0	7.49	XP_003597635.1(60S ribosomal protein L28-2 [Medicago truncatula])
MS.gene75054	0.493009	-1.02031	0.00292024	0.0329296	yes	down	110.887	49.7833	134.04	136.41	62.21	49.17	57.75	42.43	XP_024642002.1(60S ribosomal protein L31 [Medicago truncatula])
MS.gene66352	0.201341	-2.31229	0.00440385	0.0452355	yes	down	12.8367	3.70667	16.19	11.44	10.88	0.28	5.89	4.95	XP_024642002.1(60S ribosomal protein L31 [Medicago truncatula])
MS.gene011050	0.474617	-1.07516	0.000848073	0.0120964	yes	down	154	75.9667	93.48	176.16	192.36	55.78	83.7	88.42	XP_024625350.1(60S ribosomal protein L32-1 [Medicago truncatula])
MS.gene91076	0.382681	-1.38579	4.98474e-08	2.12544e-06	yes	down	52.29	18.6067	63.97	54.35	38.55	20.54	15.79	19.49	XP_013447150.1(6-phosphogluconate dehydrogenase, decarboxylating 1, chloroplastic [Medicago truncatula])
MS.gene068592	10.1492	3.3433	0.000306431	0.00513571	yes	up	0.193333	1.81	0	0.43	0.15	1.68	2.68	1.07	XP_003613025.1(7-deoxyloganetic acid glucosyltransferase isoform X1 [Medicago truncatula])
MS.gene018502	2.32608	1.2179	0.000278422	0.00472867	yes	up	2.29333	4.77333	2.82	1.72	2.34	5.06	5.39	3.87	XP_003618663.1(7-deoxyloganetin glucosyltransferase [Medicago truncatula])
MS.gene017049	0.196479	-2.34755	0.000191582	0.00344708	yes	down	4.95333	0.923333	6.68	4.24	3.94	1.15	1.04	0.58	AET00318.1(AAA domain protein [Medicago truncatula])
MS.gene74530	2.6059	1.38178	0.000139546	0.00261973	yes	up	1.45	3.51	1.46	1.36	1.53	3.5	4.24	2.79	XP_003594544.1(AAA-ATPase ASD, mitochondrial [Medicago truncatula])
MS.gene60312	0.217959	-2.19787	9.76902e-08	3.94943e-06	yes	down	12.9633	2.61	15.45	11.97	11.47	1.32	2.43	4.08	XP_013457856.1(AAA-ATPase ASD, mitochondrial [Medicago truncatula])
MS.gene43218	0.187081	-2.41826	2.37016e-16	2.8473e-14	yes	down	13.5567	2.35333	14.78	14.46	11.43	2.28	1.75	3.03	XP_013457856.1(AAA-ATPase ASD, mitochondrial [Medicago truncatula])
MS.gene02111	2.1959	1.13481	0.00332069	0.0362967	yes	up	1.81	3.69	1.11	2.25	2.07	3.76	3.6	3.71	XP_003594544.1(AAA-ATPase ASD, mitochondrial [Medicago truncatula])
MS.gene27316	16.8789	4.07715	1.46045e-05	0.000364934	yes	up	0.0733333	1.16	0.14	0	0.08	0.71	1.94	0.83	XP_013466098.1(AAA-ATPase At3g28510 [Medicago truncatula])
MS.gene053296	6.5324	2.70761	9.26345e-05	0.00183292	yes	up	0.19	1.15667	0.33	0.16	0.08	1.01	1.31	1.15	XP_013466098.1(AAA-ATPase At3g28510 [Medicago truncatula])
MS.gene64701	2.30026	1.2018	0.00108195	0.0147418	yes	up	1.75333	3.71	1.53	1.75	1.98	2.62	3.69	4.82	XP_003612072.1(AAA-ATPase At3g50940 [Medicago truncatula])
MS.gene59410	2.31958	1.21386	7.19213e-05	0.00147234	yes	up	7.39	15.84	6.43	8.71	7.03	10.34	17.39	19.79	XP_003612072.1(AAA-ATPase At3g50940 [Medicago truncatula])
MS.gene060620	5.52675	2.46643	4.3285e-05	0.00094717	yes	up	0.236667	1.21667	0.25	0.3	0.16	0.7	1.12	1.83	XP_003596412.1(AAA-ATPase At3g50940 [Medicago truncatula])
MS.gene026825	5.88986	2.55823	0.00386034	0.0408625	yes	up	0.1	0.536667	0.12	0.09	0.09	0.44	0.49	0.68	XP_003596412.1(AAA-ATPase At3g50940 [Medicago truncatula])
MS.gene02417	2.10916	1.07667	0.000355124	0.00582898	yes	up	3.43	6.72667	4.39	3.1	2.8	7.89	6.25	6.04	XP_003612072.1(AAA-ATPase At3g50940 [Medicago truncatula])
MS.gene059048	2.78965	1.48008	5.7552e-15	6.07568e-13	yes	up	70.92	158.573	76.98	62.81	72.97	176.7	155.38	143.64	XP_003594839.1(ABA-responsive protein ABR17 isoform X2 [Medicago truncatula])
MS.gene00230	2.7983	1.48455	8.99542e-06	0.00023709	yes	up	2.25667	5.85667	1.87	2.68	2.22	6.07	5.16	6.34	XP_003594839.1(ABA-responsive protein ABR17 isoform X2 [Medicago truncatula])
MS.gene00227	2.00615	1.00443	0.00372316	0.0397686	yes	up	41.3533	78.58	43.29	50.6	30.17	99.89	47.33	88.52	XP_003594839.1(ABA-responsive protein ABR17 isoform X2 [Medicago truncatula])
MS.gene51024	2.12502	1.08748	2.92184e-14	2.86202e-12	yes	up	8.24667	16.2233	8.03	8.54	8.17	16.36	16.02	16.29	KEH33409.1(ABC transporter A family protein [Medicago truncatula])
MS.gene03625	2.17476	1.12086	2.81918e-09	1.4841e-07	yes	up	10.22	20.5467	9.65	11.1	9.91	19.79	17.9	23.95	KEH33409.1(ABC transporter A family protein [Medicago truncatula])
MS.gene018976	2.1474	1.10259	2.90728e-08	1.29356e-06	yes	up	3.69	7.33	3.59	3.74	3.74	7.62	6.33	8.04	KEH33409.1(ABC transporter A family protein [Medicago truncatula])
MS.gene73845	2.1803	1.12453	9.38928e-07	3.10299e-05	yes	up	3.38	6.83667	3.96	2.98	3.2	6.42	6.02	8.07	XP_003607429.1(ABC transporter B family member 11 [Medicago truncatula])
MS.gene72271	25.1729	4.6538	6.94441e-06	0.000188067	yes	up	0.01	0.263333	0.01	0	0.02	0.4	0.21	0.18	XP_003601392.3(ABC transporter B family member 11 [Medicago truncatula])
MS.gene70729	71.7236	6.16438	2.1555e-05	0.000513629	yes	up	0.00333333	0.203333	0.01	0	0	0.19	0.25	0.17	XP_003601392.3(ABC transporter B family member 11 [Medicago truncatula])
MS.gene68631	2.01146	1.00824	5.70932e-06	0.00015821	yes	up	2.80667	5.22	3.12	2.53	2.77	4.43	5.21	6.02	XP_003609881.1(ABC transporter B family member 11 [Medicago truncatula])
MS.gene25809	25.1729	4.6538	6.94441e-06	0.000188067	yes	up	0.01	0.263333	0.01	0	0.02	0.4	0.21	0.18	XP_003601392.3(ABC transporter B family member 11 [Medicago truncatula])
MS.gene064142	2.95544	1.56338	4.89602e-10	2.86677e-08	yes	up	4.24	11.58	2.86	5.38	4.48	11.57	11.6	11.57	XP_003609881.1(ABC transporter B family member 11 [Medicago truncatula])
MS.gene064141	2.0659	1.04677	2.32305e-06	7.06914e-05	yes	up	4.53667	8.43667	4.15	4.98	4.48	9.08	6.56	9.67	XP_003609882.2(ABC transporter B family member 11 [Medicago truncatula])
MS.gene044196	88.3554	6.46525	5.12137e-05	0.00109987	yes	up	0.02	1.75	0	0.06	0	2.44	1.09	1.72	XP_003601392.3(ABC transporter B family member 11 [Medicago truncatula])
MS.gene031741	2.15186	1.10558	4.47721e-05	0.000976187	yes	up	1.91	3.79667	1.58	2.57	1.58	3.74	3.7	3.95	XP_003607429.1(ABC transporter B family member 11 [Medicago truncatula])
MS.gene68634	39.1643	5.29147	0.000258316	0.00444569	yes	up	0.153333	5.11667	0	0.09	0.37	3.96	4.26	7.13	XP_013458358.1(ABC transporter B family member 11 isoform X1 [Medicago truncatula])
MS.gene26775	3.05586	1.61158	2.26249e-08	1.02402e-06	yes	up	1.82667	5.16	1.45	1.61	2.42	4.01	5.52	5.95	XP_013458358.1(ABC transporter B family member 11 isoform X1 [Medicago truncatula])
MS.gene064139	8.84803	3.14536	1.46836e-19	2.32207e-17	yes	up	1.33333	10.85	0.73	1.41	1.86	8.32	11.31	12.92	XP_013458358.1(ABC transporter B family member 11 isoform X1 [Medicago truncatula])
MS.gene57154	0.418219	-1.25767	5.8966e-05	0.00124532	yes	down	8.30667	3.21667	7.49	7.52	9.91	4.55	2.12	2.98	XP_003618377.1(ABC transporter B family member 15 [Medicago truncatula])
MS.gene06565	45.081	5.49445	3.31603e-72	7.05813e-69	yes	up	0.306667	12.8033	0.3	0.22	0.4	16.14	12.22	10.05	XP_003602445.3(ABC transporter B family member 19 [Medicago truncatula])
MS.gene051069	0.276578	-1.85424	0.000323288	0.00537817	yes	down	0.77	0.196667	0.83	0.45	1.03	0.24	0.23	0.12	XP_003627370.1(ABC transporter B family member 19 [Medicago truncatula])
MS.gene051068	0.276578	-1.85424	0.000323288	0.00537817	yes	down	0.77	0.196667	0.83	0.45	1.03	0.24	0.23	0.12	XP_003627370.1(ABC transporter B family member 19 [Medicago truncatula])
MS.gene049436	78.8504	6.30105	5.26743e-20	8.68203e-18	yes	up	0.0366667	2.72333	0	0.06	0.05	3.01	1.23	3.93	XP_003602445.3(ABC transporter B family member 19 [Medicago truncatula])
MS.gene013460	44.4264	5.47334	4.26178e-31	1.4851e-28	yes	up	0.18	7.32333	0.14	0.31	0.09	10.61	6.56	4.8	XP_003602445.3(ABC transporter B family member 19 [Medicago truncatula])
MS.gene009018	0.196505	-2.34736	0.000692662	0.0102268	yes	down	0.28	0.05	0.42	0.25	0.17	0.05	0.05	0.05	XP_003628784.2(ABC transporter B family member 2 [Medicago truncatula])
MS.gene07362	3.51496	1.81351	2.39136e-08	1.07616e-06	yes	up	1.54	4.99	1.45	1.45	1.72	4.48	3.4	7.09	XP_003591310.1(ABC transporter B family member 21 [Medicago truncatula])
MS.gene063506	2.18181	1.12553	1.09421e-05	0.000282722	yes	up	6.47667	13.1367	7.71	4.8	6.92	14.87	12.16	12.38	XP_013458010.1(ABC transporter B family member 25 [Medicago truncatula])
MS.gene044461	2.37104	1.24552	2.05808e-10	1.28027e-08	yes	up	19.4067	42.72	22.05	16.73	19.44	48.37	40.81	38.98	XP_013458010.1(ABC transporter B family member 25 [Medicago truncatula])
MS.gene033048	2.32162	1.21513	8.50862e-06	0.000225467	yes	up	3.58667	7.7	3.33	3.53	3.9	7.71	5.81	9.58	XP_013458010.1(ABC transporter B family member 25 [Medicago truncatula])
MS.gene62762	0.37004	-1.43425	1.25574e-05	0.00031953	yes	down	3.61667	1.18333	4.1	4.33	2.42	1.22	1.1	1.23	XP_013452556.1(ABC transporter B family member 28 isoform X1 [Medicago truncatula])
MS.gene54733	0.343851	-1.54014	9.92705e-10	5.56834e-08	yes	down	4.48	1.42	3.34	5.41	4.69	1.52	1.39	1.35	AES74597.1(ABC transporter B family-like protein [Medicago truncatula])
MS.gene60651	3.43434	1.78003	3.99252e-07	1.41634e-05	yes	up	0.513333	1.61333	0.54	0.65	0.35	1.29	1.55	2	XP_024642141.1(ABC transporter C family member 10 isoform X1 [Medicago truncatula])
MS.gene59189	2.99293	1.58156	4.31108e-06	0.000122968	yes	up	1.01667	2.24	0.82	0.84	1.39	1.7	1.62	3.4	XP_024642141.1(ABC transporter C family member 10 isoform X1 [Medicago truncatula])
MS.gene066239	3.0343	1.60136	9.04002e-08	3.68307e-06	yes	up	2.29	5.93	2.29	2.55	2.03	4.61	6.61	6.57	XP_024642141.1(ABC transporter C family member 10 isoform X1 [Medicago truncatula])
MS.gene006196	3.83831	1.94047	2.32757e-15	2.553e-13	yes	up	1.54333	5.48	1.45	1.78	1.4	5.46	4.39	6.59	XP_024642141.1(ABC transporter C family member 10 isoform X1 [Medicago truncatula])
MS.gene019886	2.04102	1.02929	0.00287375	0.0325124	yes	up	1.51667	2.88	1.51	1.61	1.43	2.46	3.51	2.67	XP_013451745.1(ABC transporter C family member 10 isoform X2 [Medicago truncatula])
MS.gene067483	2.01887	1.01355	0.000309342	0.00517677	yes	up	1.52667	2.97667	1.75	1.24	1.59	3.01	2.96	2.96	XP_024633050.1(ABC transporter C family member 13 isoform X1 [Medicago truncatula])
MS.gene015666	106.356	6.73276	0.00260598	0.0300014	yes	up	0	1.11	0	0	0	2	1.33	0	XP_003628563.1(ABC transporter C family member 14 [Medicago truncatula])
MS.gene027706	0.485528	-1.04237	0.00442866	0.0454134	yes	down	3.61667	1.50333	3.6	3.97	3.28	2.07	0.74	1.7	XP_003613122.1(ABC transporter C family member 3 [Medicago truncatula])
MS.gene81377	2.78045	1.47532	1.72219e-17	2.27186e-15	yes	up	3.31667	8.54	2.8	3.55	3.6	8.37	8.84	8.41	XP_003617730.2(ABC transporter C family member 3 isoform X1 [Medicago truncatula])
MS.gene020726	2.67946	1.42194	2.64548e-13	2.37833e-11	yes	up	5.77	14.44	5.94	5.93	5.44	12.04	15.04	16.24	XP_003617730.2(ABC transporter C family member 3 isoform X1 [Medicago truncatula])
MS.gene011175	2.82339	1.49743	0.00446697	0.0457051	yes	up	0.126667	0.316667	0.13	0.09	0.16	0.31	0.31	0.33	XP_013444298.1(ABC transporter C family member 8 [Medicago truncatula])
MS.gene25771	0.00248145	-8.6546	5.06341e-10	2.96038e-08	yes	down	1.27	0	0.76	2.28	0.77	0	0	0	XP_003601462.1(ABC transporter F family member 3 [Medicago truncatula])
MS.gene90811	2.20135	1.13839	5.25151e-05	0.00112233	yes	up	1.35667	2.75333	1.28	1.41	1.38	2.4	2.66	3.2	XP_003592758.1(ABC transporter G family member 1 [Medicago truncatula])
MS.gene029081	2.97324	1.57204	5.72566e-05	0.00121149	yes	up	1.28333	3.54	1.29	1.68	0.88	4.44	3.87	2.31	XP_003592758.1(ABC transporter G family member 1 [Medicago truncatula])
MS.gene88307	0.199782	-2.3235	7.00149e-11	4.62192e-09	yes	down	7.52	1.42667	10.7	5.65	6.21	1.58	1.44	1.26	XP_003612480.2(ABC transporter G family member 14 [Medicago truncatula])
MS.gene86467	0.265598	-1.91268	4.61577e-05	0.00100168	yes	down	4.69	0.843333	5.7	4.9	3.47	0.53	1.15	0.85	XP_003612480.2(ABC transporter G family member 14 [Medicago truncatula])
MS.gene82463	0.082606	-3.59761	4.42844e-08	1.90578e-06	yes	down	2.31333	0.18	3.71	1.16	2.07	0.07	0.22	0.25	XP_003612480.2(ABC transporter G family member 14 [Medicago truncatula])
MS.gene72730	0.357332	-1.48466	1.25481e-14	1.2901e-12	yes	down	50.8033	16.6533	51.19	54.04	47.18	19.75	16.34	13.87	XP_003612480.2(ABC transporter G family member 14 [Medicago truncatula])
MS.gene018528	2.48083	1.31082	6.21756e-09	3.08113e-07	yes	up	7.34667	16.9067	7.5	8.83	5.71	17.42	17.9	15.4	XP_003625526.1(ABC transporter G family member 20 [Medicago truncatula])
MS.gene61086	106.941	6.74067	0.00301953	0.0337928	yes	up	0	0.536667	0	0	0	0	0.29	1.32	XP_013469529.1(ABC transporter G family member 25 [Medicago truncatula])
MS.gene006050	106.941	6.74067	0.00301953	0.0337928	yes	up	0	0.536667	0	0	0	0	0.29	1.32	XP_013469529.1(ABC transporter G family member 25 [Medicago truncatula])
MS.gene020830	91.3395	6.51317	0.00103778	0.0142511	yes	up	0	0.27	0	0	0	0.12	0.66	0.03	XP_003617868.2(ABC transporter G family member 26 [Medicago truncatula])
MS.gene59903	2.11893	1.08334	0.00123668	0.0164492	yes	up	1.93333	3.80667	2.26	2.14	1.4	4.17	3.83	3.42	XP_003609200.2(ABC transporter G family member 32 [Medicago truncatula])
MS.gene038721	46.9756	5.55384	5.86782e-08	2.47517e-06	yes	up	0.02	0.933333	0.06	0	0	1.49	0.43	0.88	XP_003609200.2(ABC transporter G family member 32 [Medicago truncatula])
MS.gene036872	2.36542	1.24209	0.000270653	0.00462065	yes	up	0.753333	1.65333	1	0.65	0.61	1.31	1.95	1.7	XP_003609200.2(ABC transporter G family member 32 [Medicago truncatula])
MS.gene89600	5.21294	2.3821	2.89066e-06	8.61661e-05	yes	up	0.573333	3.41667	0.84	0.64	0.24	1.93	4.14	4.18	XP_003629401.2(abscisic acid 8'-hydroxylase 1 [Medicago truncatula])
MS.gene76438	21.4161	4.42062	5.36751e-70	9.83053e-67	yes	up	1.02333	19.12	1.02	1.11	0.94	22.51	16.63	18.22	XP_003629401.2(abscisic acid 8'-hydroxylase 1 [Medicago truncatula])
MS.gene42322	111.583	6.80197	0.00217189	0.0260264	yes	up	0	0.64	0	0	0	0.83	1.09	0	XP_013462144.1(abscisic acid 8'-hydroxylase 4 [Medicago truncatula])
MS.gene98524	3.05573	1.61152	0.00143929	0.018717	yes	up	7.6	20.97	12.02	7.22	3.56	13.68	10.48	38.75	XP_003616815.1(abscisic acid and environmental stress-inducible protein [Medicago truncatula])
MS.gene90607	2.75384	1.46144	0.00455042	0.0463661	yes	up	11.81	31.6967	16.42	8.41	10.6	23.1	16.78	55.21	XP_003616815.1(abscisic acid and environmental stress-inducible protein [Medicago truncatula])
MS.gene33704	0.372665	-1.42405	1.66341e-07	6.37471e-06	yes	down	74.3467	25.73	48.58	83.72	90.74	26.67	24.48	26.04	XP_003604555.1(abscisic acid receptor PYL4 [Medicago truncatula])
MS.gene040004	0.268446	-1.8973	4.1717e-05	0.000917961	yes	down	32.3633	8.11667	18.77	38.9	39.42	10.13	3.62	10.6	XP_003600988.1(abscisic acid receptor PYL4 [Medicago truncatula])
MS.gene67442	0.33756	-1.56678	7.1634e-05	0.00146837	yes	down	145.487	45.22	88.75	153.05	194.66	29.85	35.81	70	XP_003600988.1(abscisic acid receptor PYL4 [Medicago truncatula])
MS.gene071035	0.328684	-1.60523	0.000692593	0.0102268	yes	down	25.5933	7.88667	35.19	25.44	16.15	6.75	12.19	4.72	XP_003623366.1(abscisic acid receptor PYL4 [Medicago truncatula])
MS.gene052795	0.386073	-1.37305	0.00184361	0.0228505	yes	down	101.567	36.1933	92.12	104.1	108.48	22.74	19.96	65.88	XP_003604555.1(abscisic acid receptor PYL4 [Medicago truncatula])
MS.gene031922	0.386588	-1.37113	0.0023058	0.0272372	yes	down	56.3133	20.0167	27.81	55.08	86.05	11.58	21.23	27.24	XP_003600988.1(abscisic acid receptor PYL4 [Medicago truncatula])
MS.gene95282	0.448012	-1.15839	3.14002e-06	9.26034e-05	yes	down	96.6267	36.1333	87.95	68.14	133.79	50.19	28.1	30.11	XP_013444655.1(abscisic acid receptor PYL9 [Medicago truncatula])
MS.gene86009	0.474248	-1.07628	0.00073089	0.0106851	yes	down	92.8833	41.2767	65.42	125.5	87.73	52.36	28.64	42.83	XP_013444655.1(abscisic acid receptor PYL9 [Medicago truncatula])
MS.gene59569	0.375617	-1.41266	2.44541e-07	9.06713e-06	yes	down	68.8867	24.3267	80.12	51.18	75.36	29.67	23.21	20.1	XP_013444655.1(abscisic acid receptor PYL9 [Medicago truncatula])
MS.gene03049	2.91537	1.54368	5.14081e-05	0.00110305	yes	up	1.94	7.57	1.22	2.74	1.86	5.15	8.54	9.02	XP_003594554.1(accelerated cell death 11 [Medicago truncatula])
MS.gene003328	2.72858	1.44815	0.00425502	0.0440689	yes	up	1.42	3.56	1.78	1.35	1.13	2.91	4.72	3.05	XP_003594554.1(accelerated cell death 11 [Medicago truncatula])
MS.gene76288	6.36466	2.67008	0.000112568	0.0021687	yes	up	1.49667	8.65333	1.34	0.73	2.42	3.61	6.94	15.41	XP_013470196.1(ACD11 homolog protein [Medicago truncatula])
MS.gene71845	4.39678	2.13645	0.000387325	0.00627384	yes	up	2.51333	10.2667	3.02	2.66	1.86	3.74	10.35	16.71	XP_013470196.1(ACD11 homolog protein [Medicago truncatula])
MS.gene020954	2.44252	1.28837	8.18635e-07	2.7411e-05	yes	up	27.7333	60.8867	19.41	38.04	25.75	56.78	63.93	61.95	XP_003618039.1(acetyl-CoA acetyltransferase, cytosolic 1 [Medicago truncatula])
MS.gene52348	2.42988	1.28089	3.03115e-08	1.34563e-06	yes	up	1.86	4.18	1.96	1.78	1.84	4.11	3.31	5.12	AAB42144.1(acetyl-CoA carboxylase [Medicago sativa])
MS.gene066928	2.78771	1.47908	9.40641e-11	6.1172e-09	yes	up	10.5467	27.3567	9.73	9.25	12.66	26.14	28.33	27.6	XP_003628249.2(acid phosphatase 1 [Medicago truncatula])
MS.gene016294	3.13062	1.64645	5.57155e-10	3.22638e-08	yes	up	7.60667	22.1367	5.77	7.9	9.15	25.36	20.89	20.16	XP_003628249.2(acid phosphatase 1 [Medicago truncatula])
MS.gene022881	0.236426	-2.08054	2.71908e-05	0.000632797	yes	down	4.53667	1.11	6.27	4.03	3.31	0.98	1.77	0.58	XP_013444177.1(acid phosphatase 1 [Medicago truncatula])
MS.gene072278	0.31526	-1.66539	4.6925e-05	0.00101609	yes	down	19.1933	5.47333	26.41	18.4	12.77	7.75	4.96	3.71	XP_013444177.1(acid phosphatase 1 [Medicago truncatula])
MS.gene59881	2.34442	1.22923	5.89821e-05	0.00124533	yes	up	9.42333	20.5267	9.71	8.6	9.96	17.18	16.72	27.68	XP_003628249.2(acid phosphatase 1 [Medicago truncatula])
MS.gene067269	2.42683	1.27907	0.00037434	0.00608981	yes	up	4.03333	9.10667	3.86	3.64	4.6	7.91	7.32	12.09	XP_003628249.2(acid phosphatase 1 [Medicago truncatula])
MS.gene56692	0.192021	-2.38067	1.21427e-19	1.93189e-17	yes	down	7.78333	1.39	7.71	7.99	7.65	1.55	1.45	1.17	KEH28277.1(acid phosphatase-like protein [Medicago truncatula])
MS.gene066241	28.0642	4.81066	5.01458e-114	4.93648e-110	yes	up	8.28	210.727	7.21	8.66	8.97	173.99	251.16	207.03	XP_003592154.1(acidic endochitinase [Medicago truncatula])
MS.gene59186	24.3297	4.60464	4.22416e-70	7.92071e-67	yes	up	26.91	580.747	25.19	27.67	27.87	455.23	795.39	491.62	XP_024642159.1(acidic endochitinase [Medicago truncatula])
MS.gene051201	1139.79	10.1546	6.53743e-51	5.98661e-48	yes	up	0.0566667	62.2	0.1	0.07	0	52.68	89.39	44.53	XP_013463481.1(acidic endochitinase [Medicago truncatula])
MS.gene60650	16.6124	4.05419	5.03584e-39	2.41825e-36	yes	up	25.7033	395.72	24.37	33.5	19.24	261.24	496.57	429.35	XP_003592154.1(acidic endochitinase [Medicago truncatula])
MS.gene49182	12.672	3.66357	3.56986e-34	1.39179e-31	yes	up	8.32667	141.233	4.65	6.13	14.2	150.83	124.22	148.65	XP_003592154.1(acidic endochitinase [Medicago truncatula])
MS.gene025175	1164.99	10.1861	1.03476e-28	3.07516e-26	yes	up	0.163333	169.067	0.13	0.06	0.3	77.86	328.45	100.89	XP_013463481.1(acidic endochitinase [Medicago truncatula])
MS.gene83630	1367.91	10.4178	7.77734e-23	1.61609e-20	yes	up	0.0766667	96.54	0	0.05	0.18	70.85	164.45	54.32	XP_013463481.1(acidic endochitinase [Medicago truncatula])
MS.gene22522	2593.17	11.3405	1.93208e-21	3.63149e-19	yes	up	0.0333333	70.5633	0.1	0	0	31.06	86.3	94.33	XP_013463481.1(acidic endochitinase [Medicago truncatula])
MS.gene025181	7484.04	12.8696	1.04904e-16	1.30722e-14	yes	up	0	51.38	0	0	0	14.72	81.17	58.25	XP_013463481.1(acidic endochitinase [Medicago truncatula])
MS.gene006198	2.53863	1.34405	3.5794e-05	0.000803568	yes	up	5.16667	17.2967	3.7	7.12	4.68	17.01	16.8	18.08	XP_003592154.1(acidic endochitinase [Medicago truncatula])
MS.gene051200	169.441	7.40464	2.56931e-06	7.72894e-05	yes	up	0	1.62667	0	0	0	0.59	2.92	1.37	XP_013463484.2(acidic endochitinase SE2 [Medicago truncatula])
MS.gene051322	0.19126	-2.38639	0.00221366	0.0263983	yes	down	1.24333	0.23	0.8	2.28	0.65	0.09	0.31	0.29	XP_003596988.1(aconitate hydratase, cytoplasmic [Medicago truncatula])
MS.gene035018	0.261905	-1.93289	0.00024302	0.00422863	yes	down	9.53667	2.33333	8.43	11.08	9.1	3.62	0.69	2.69	XP_013468128.1(ACT domain-containing protein ACR10 [Medicago truncatula])
MS.gene020638	0.295379	-1.75936	1.13272e-05	0.000291523	yes	down	5.25	1.43333	3.7	6.06	5.99	2.24	1.07	0.99	XP_003625701.1(ACT domain-containing protein ACR10 [Medicago truncatula])
MS.gene053207	2.18329	1.1265	0.00297234	0.0333786	yes	up	2.70333	5.57333	1.79	2.63	3.69	5.35	6.68	4.69	XP_003604254.1(ACT domain-containing protein ACR11 [Medicago truncatula])
MS.gene90601	0.371494	-1.42859	2.74902e-07	1.00978e-05	yes	down	17.49	5.90667	15.59	15.45	21.43	5.26	4.6	7.86	XP_024640437.1(ACT domain-containing protein ACR4 isoform X1 [Medicago truncatula])
MS.gene054781	0.470501	-1.08773	1.41273e-06	4.50074e-05	yes	down	18.3667	7.67333	14.43	16.19	24.48	8.01	7.02	7.99	XP_024640437.1(ACT domain-containing protein ACR4 isoform X1 [Medicago truncatula])
MS.gene029645	0.338151	-1.56426	2.56027e-06	7.70469e-05	yes	down	13.4667	4.21667	14.36	9.25	16.79	3.15	3.89	5.61	XP_024640437.1(ACT domain-containing protein ACR4 isoform X1 [Medicago truncatula])
MS.gene035149	0.421428	-1.24664	3.37334e-06	9.89439e-05	yes	down	22.49	8.91333	17.03	25	25.44	9.6	7.39	9.75	XP_024640438.1(ACT domain-containing protein ACR4 isoform X2 [Medicago truncatula])
MS.gene74057	0.421772	-1.24546	8.42851e-05	0.00169159	yes	down	23.0067	8.86333	17.27	27.49	24.26	12.82	6.25	7.52	XP_003621862.1(ACT domain-containing protein ACR9 [Medicago truncatula])
MS.gene062457	0.475787	-1.07161	4.42644e-05	0.000966454	yes	down	100.343	43.1867	103.22	92.28	105.53	53.16	48.89	27.51	XP_003621862.1(ACT domain-containing protein ACR9 [Medicago truncatula])
MS.gene032538	0.477888	-1.06526	4.69068e-16	5.53009e-14	yes	down	209.007	94.65	199.04	215.81	212.17	97.82	86.63	99.5	XP_003621862.1(ACT domain-containing protein ACR9 [Medicago truncatula])
MS.gene063558	0.339673	-1.55778	0.00213746	0.0256881	yes	down	8.84667	2.80333	12.58	4.06	9.9	2.28	3.92	2.21	KEH27604.1(ACT-like tyrosine kinase family protein [Medicago truncatula])
MS.gene063557	0.17987	-2.47497	2.46785e-16	2.95819e-14	yes	down	30.5967	5.64667	26.52	27.78	37.49	4.86	6.01	6.07	KEH27604.1(ACT-like tyrosine kinase family protein [Medicago truncatula])
MS.gene063553	0.218482	-2.19441	1.52087e-07	5.88861e-06	yes	down	27.4933	5.51667	23.32	28.38	30.78	3.25	3.61	9.69	KEH27604.1(ACT-like tyrosine kinase family protein [Medicago truncatula])
MS.gene66441	3.78813	1.92148	7.008e-22	1.3695e-19	yes	up	6.92	24.89	6.92	7.78	6.06	21.79	29.96	22.92	XP_013466920.1(acyl-CoA-binding domain-containing protein 3 [Medicago truncatula])
MS.gene24458	2.96971	1.57032	1.4402e-05	0.000360755	yes	up	9.60333	26.6433	11.18	7.96	9.67	36.1	30.39	13.44	XP_013466920.1(acyl-CoA-binding domain-containing protein 3 [Medicago truncatula])
MS.gene044094	3.47026	1.79504	4.58823e-09	2.32524e-07	yes	up	4.12667	13.31	4.08	3.85	4.45	18.56	12.2	9.17	XP_013466920.1(acyl-CoA-binding domain-containing protein 3 [Medicago truncatula])
MS.gene00484	4.2202	2.07731	2.11883e-10	1.31598e-08	yes	up	7.82	28.3733	7.55	7.41	8.5	27.96	17.67	39.49	XP_013466920.1(acyl-CoA-binding domain-containing protein 3 [Medicago truncatula])
MS.gene00998	0.00936691	-6.73821	2.69302e-05	0.000627103	yes	down	0.306667	0	0.48	0.23	0.21	0	0	0	XP_003593967.2(acyl-CoA-binding domain-containing protein 6 [Medicago truncatula])
MS.gene72825	2.83323	1.50245	0.0021688	0.0259958	yes	up	51.6367	138.887	81.04	26.04	47.83	162.19	107.49	146.98	XP_003612593.1(acyl-CoA-binding protein [Medicago truncatula])
MS.gene57427	0.433827	-1.20481	5.16233e-05	0.00110687	yes	down	7.22333	2.81667	4.89	6.74	10.04	2.89	2.94	2.62	XP_013446835.1(acyl-coenzyme A oxidase 2, peroxisomal [Medicago truncatula])
MS.gene47534	0.255022	-1.97131	9.94353e-09	4.79542e-07	yes	down	4.72	1.13	3.95	5.04	5.17	1.38	0.7	1.31	XP_003608127.2(acyl-coenzyme A thioesterase 9, mitochondrial isoform X2 [Medicago truncatula])
MS.gene89061	0.458607	-1.12467	2.23379e-05	0.000529559	yes	down	18.86	8.35	16.58	22.96	17.04	6.61	10.1	8.34	XP_024631716.1(acyl-protein thioesterase 2 [Medicago truncatula])
MS.gene79485	67.2897	6.07231	0.000599989	0.00906243	yes	up	0	0.63	0	0	0	0.75	0.74	0.4	XP_013454687.1(acyl-protein thioesterase 2 [Medicago truncatula])
MS.gene60270	3.21965	1.68691	5.92265e-09	2.94651e-07	yes	up	1.80333	5.41667	1.91	1.8	1.7	5.36	6.01	4.88	XP_003588726.1(adenine nucleotide transporter BT1, chloroplastic/mitochondrial [Medicago truncatula])
MS.gene51553	2.84756	1.50973	0.00389457	0.041164	yes	up	1.35	3.54667	0.72	1.65	1.68	1.94	4.9	3.8	XP_003588726.1(adenine nucleotide transporter BT1, chloroplastic/mitochondrial [Medicago truncatula])
MS.gene015974	2.00734	1.00529	1.86487e-05	0.00045413	yes	up	3.5	6.30667	3.52	2.95	4.03	6.57	6.09	6.26	XP_003588726.1(adenine nucleotide transporter BT1, chloroplastic/mitochondrial [Medicago truncatula])
MS.gene09956	0.473583	-1.07831	1.13097e-05	0.000291169	yes	down	45.76	20.4667	46.68	48.25	42.35	26.22	17.41	17.77	XP_003611278.1(adenine phosphoribosyltransferase 4 [Medicago truncatula])
MS.gene80238	0.329317	-1.60245	7.13528e-10	4.07788e-08	yes	down	47.6467	14.54	47.82	47.05	48.07	10.86	13.27	19.49	XP_003603366.2(adenine phosphoribosyltransferase 5 isoform X1 [Medicago truncatula])
MS.gene87066	2.27271	1.18441	0.00125891	0.0166797	yes	up	1.68667	3.56	1.6	2.38	1.08	3.8	3.52	3.36	XP_027352895.1(adenine/guanine permease AZG1-like [Abrus precatorius])
MS.gene20297	0.211094	-2.24404	0.000118686	0.00227697	yes	down	3.52667	0.686667	2.86	4.57	3.15	0.41	0.32	1.33	XP_003611582.2(adenylyl-sulfate kinase 3 isoform X1 [Medicago truncatula])
MS.gene09599	0.29053	-1.78324	6.82565e-14	6.47647e-12	yes	down	23.26	6.28333	23.19	22.19	24.4	6.61	4.95	7.29	XP_003611582.2(adenylyl-sulfate kinase 3 isoform X1 [Medicago truncatula])
MS.gene78383	4.99832	2.32144	6.71711e-34	2.59313e-31	yes	up	7.57333	35.77	6.73	7.43	8.56	37.15	31.5	38.66	XP_003597438.1(ADP,ATP carrier protein, mitochondrial [Medicago truncatula])
MS.gene45552	7.32187	2.87221	4.69107e-15	5.00951e-13	yes	up	0.626667	4.26	0.68	0.71	0.49	4.17	4.56	4.05	XP_003597438.1(ADP,ATP carrier protein, mitochondrial [Medicago truncatula])
MS.gene31091	5.84703	2.5477	2.37956e-07	8.8438e-06	yes	up	2.69667	14.5433	3.68	1.59	2.82	6.44	19.88	17.31	XP_003597438.1(ADP,ATP carrier protein, mitochondrial [Medicago truncatula])
MS.gene052053	5.40374	2.43396	5.63521e-13	4.8984e-11	yes	up	7.23	35.9867	5.35	5.28	11.06	35.94	28.35	43.67	XP_003597438.1(ADP,ATP carrier protein, mitochondrial [Medicago truncatula])
MS.gene57164	3.02514	1.597	0.000671153	0.00996531	yes	up	1.38333	3.91	1.4	1.4	1.35	5.41	3.49	2.83	XP_003611669.1(ADP-ribosylation factor 2 [Medicago truncatula])
MS.gene44369	0.0435848	-4.52003	0.000132976	0.00251438	yes	down	3.61	0.0366667	3.35	3.05	4.43	0	0	0.11	RZB99279.1(ADP-ribosylation factor 2 isoform A [Glycine soja])
MS.gene37228	2.22047	1.15087	9.30593e-05	0.00183817	yes	up	6.68	9.55333	7.26	7.99	4.79	10.53	8.58	9.55	XP_013457660.1(agamous-like MADS-box protein AGL19 isoform X1 [Medicago truncatula])
MS.gene38126	5.15596	2.36624	2.12089e-05	0.000506608	yes	up	1.49	4.65	0.45	0.55	3.47	6.26	4.9	2.79	AAO61679.1(AKIN beta4, partial [Medicago truncatula])
MS.gene033366	0.425837	-1.23163	2.52163e-07	9.32341e-06	yes	down	172.33	67.2267	144.84	143.27	228.88	67.19	59.14	75.35	AAO61674.1(AKIN gamma [Medicago truncatula])
MS.gene70340	0.359241	-1.47698	7.80067e-05	0.0015813	yes	down	30.1567	10.15	26.14	16.48	47.85	9.81	9.86	10.78	XP_003630095.1(alanine--glyoxylate aminotransferase 2 homolog 1, mitochondrial [Medicago truncatula])
MS.gene28125	0.417415	-1.26044	0.000203331	0.00362288	yes	down	32.6133	12.6367	22.22	26.15	49.47	12.71	9.92	15.28	XP_003630095.1(alanine--glyoxylate aminotransferase 2 homolog 1, mitochondrial [Medicago truncatula])
MS.gene030749	0.347607	-1.52447	2.67957e-08	1.19698e-06	yes	down	24.3233	7.83	21.94	20.58	30.45	6.99	7.61	8.89	XP_003630095.1(alanine--glyoxylate aminotransferase 2 homolog 1, mitochondrial [Medicago truncatula])
MS.gene030745	0.130023	-2.94316	2.43098e-08	1.09337e-06	yes	down	2.4	0.273333	0.94	3.31	2.95	0.28	0.25	0.29	XP_003630095.1(alanine--glyoxylate aminotransferase 2 homolog 1, mitochondrial [Medicago truncatula])
MS.gene87756	0.284455	-1.81373	7.99756e-08	3.29024e-06	yes	down	17.3333	4.55333	15.88	11.19	24.93	4.26	3.75	5.65	XP_003623559.1(alanine--glyoxylate aminotransferase 2 homolog 3, mitochondrial [Medicago truncatula])
MS.gene87050	0.414649	-1.27004	0.000783652	0.0112991	yes	down	29.6567	11.9867	28.55	16.92	43.5	9.62	10.37	15.97	XP_003623559.1(alanine--glyoxylate aminotransferase 2 homolog 3, mitochondrial [Medicago truncatula])
MS.gene42086	0.371799	-1.42741	0.000153125	0.0028455	yes	down	22.8567	7.87	25.13	13.29	30.15	6.57	6.65	10.39	XP_003623559.1(alanine--glyoxylate aminotransferase 2 homolog 3, mitochondrial [Medicago truncatula])
MS.gene42699	6.73113	2.75085	4.79298e-18	6.70455e-16	yes	up	27.16	170.223	25.55	27.03	28.9	138.84	255.01	116.82	AET02871.1(albumin I [Medicago truncatula])
MS.gene008230	0.464877	-1.10508	0.00494003	0.0493714	yes	down	29.4033	12.4767	29.05	41.33	17.83	8.53	20.68	8.22	KEH34665.1(albumin I [Medicago truncatula])
MS.gene93236	0.27488	-1.86313	0.000330173	0.00547189	yes	down	49.34	13.2067	75.26	23.93	48.83	21.54	9.15	8.93	XP_003622535.1(albumin-1 [Medicago truncatula])
MS.gene63066	0.484669	-1.04493	0.00164601	0.0208207	yes	down	38.9133	18.32	55.72	26.61	34.41	20.08	13.46	21.42	XP_003600750.2(albumin-1 [Medicago truncatula])
MS.gene62276	0.0607694	-4.04051	2.37251e-09	1.25906e-07	yes	down	42.5233	2.41667	75.31	19.39	32.87	2.26	2.69	2.3	XP_013460670.2(albumin-1 [Medicago truncatula])
MS.gene51007	2.17027	1.11787	0.00453251	0.0462135	yes	up	145.223	279.143	178.18	131.7	125.79	355.23	365.83	116.37	XP_013459315.1(albumin-1 [Medicago truncatula])
MS.gene51004	3.23607	1.69424	9.66481e-05	0.00189906	yes	up	8.53333	25.29	9.59	6.57	9.44	35.67	29.66	10.54	XP_013459315.1(albumin-1 [Medicago truncatula])
MS.gene51003	3.04065	1.60438	2.34611e-07	8.74425e-06	yes	up	816.283	2322.23	892.62	874.19	682.04	2985.38	2685.62	1295.68	XP_013459315.1(albumin-1 [Medicago truncatula])
MS.gene42708	3.15275	1.65661	1.62431e-07	6.24615e-06	yes	up	73.7667	216.167	83	56.76	81.54	143.46	305.33	199.71	XP_003622535.1(albumin-1 [Medicago truncatula])
MS.gene42707	6.348	2.6663	2.46315e-21	4.5643e-19	yes	up	30.02	179.627	30.18	22.87	37.01	149.3	154.47	235.11	XP_003622535.1(albumin-1 [Medicago truncatula])
MS.gene38338	0.363965	-1.45813	0.00362149	0.0388777	yes	down	15.93	5.41667	20.02	9.31	18.46	4.67	6.61	4.97	XP_003622535.1(albumin-1 [Medicago truncatula])
MS.gene070050	3.91637	1.96952	3.22125e-05	0.000735109	yes	up	58.8233	215.813	94.49	30.9	51.08	117	325.82	204.62	XP_003622535.1(albumin-1 [Medicago truncatula])
MS.gene054182	2.78251	1.47639	3.67722e-06	0.000106959	yes	up	16.4033	43.9233	12.8	21.13	15.28	60.01	39.56	32.2	XP_013452188.1(albumin-1 [Medicago truncatula])
MS.gene054181	3.48088	1.79945	0.00426205	0.0441301	yes	up	5.58333	14.0333	8.11	3.59	5.05	20.3	18.13	3.67	XP_013452188.1(albumin-1 [Medicago truncatula])
MS.gene04930	0.403553	-1.30917	6.56916e-06	0.00017858	yes	down	212.737	79.66	281.55	141.41	215.25	80.92	66.57	91.49	XP_003600750.2(albumin-1 [Medicago truncatula])
MS.gene03615	4.67127	2.22381	0.000295005	0.0049781	yes	up	3.54	15.5	2.02	1.66	6.94	17.06	12.26	17.18	XP_013459315.1(albumin-1 [Medicago truncatula])
MS.gene03606	4.16592	2.05864	2.56095e-13	2.30761e-11	yes	up	78.15	303.413	51.69	101.63	81.13	229.15	380.85	300.24	XP_013459315.1(albumin-1 [Medicago truncatula])
MS.gene03600	2.98345	1.57698	1.0593e-08	5.07757e-07	yes	up	300.303	849.357	397.97	261.68	241.26	927.04	988.13	632.9	XP_013459315.1(albumin-1 [Medicago truncatula])
MS.gene035397	3.06204	1.61449	0.00300761	0.0336881	yes	up	30.3033	86.7467	11.6	23.34	55.97	146.26	60.76	53.22	XP_003622535.1(albumin-1 [Medicago truncatula])
MS.gene001557	4.35085	2.1213	5.18844e-14	4.97093e-12	yes	up	64.4533	265.837	83.52	56.53	53.31	318.68	288.55	190.28	XP_013459315.1(albumin-1 [Medicago truncatula])
MS.gene30918	4.37579	2.12954	2.29752e-07	8.58751e-06	yes	up	19.0767	78.3967	14.69	30.19	12.35	117.89	63.58	53.72	XP_003590505.1(albumin-2 [Medicago truncatula])
MS.gene073769	2.06498	1.04612	0.000455922	0.00719365	yes	up	32.4267	62.9567	41.12	25.39	30.77	83.17	47.44	58.26	XP_003590505.1(albumin-2 [Medicago truncatula])
MS.gene02655	3.65781	1.87098	1.27625e-15	1.44456e-13	yes	up	50.0133	169.53	38.07	55.47	56.5	200.59	135.24	172.76	XP_013461377.1(alcohol dehydrogenase 1 [Medicago truncatula])
MS.gene02654	3.38883	1.76079	1.86924e-14	1.87528e-12	yes	up	28.1533	92.5933	22.31	35.79	26.36	89.25	87.54	100.99	XP_013461377.1(alcohol dehydrogenase 1 [Medicago truncatula])
MS.gene013671	4.15541	2.05499	5.67535e-11	3.7942e-09	yes	up	112.15	437.453	72.01	144.23	120.21	329.64	622.25	360.47	XP_013461377.1(alcohol dehydrogenase 1 [Medicago truncatula])
MS.gene81954	7.20431	2.84886	5.13169e-36	2.20842e-33	yes	up	3.46333	23.1433	3.11	3.65	3.63	21.25	28.79	19.39	XP_003602129.1(alcohol dehydrogenase 1 isoform X1 [Medicago truncatula])
MS.gene02651	5.75879	2.52577	9.84946e-19	1.4608e-16	yes	up	29.7933	164.437	24.09	33.51	31.78	105.68	221.98	165.65	XP_003602129.1(alcohol dehydrogenase 1 isoform X1 [Medicago truncatula])
MS.gene02488	5.6804	2.50599	0.00197334	0.0241392	yes	up	12.8433	66.7567	2.82	23.64	12.07	35.87	109.21	55.19	XP_003602129.1(alcohol dehydrogenase 1 isoform X1 [Medicago truncatula])
MS.gene013678	7.2362	2.85523	8.01668e-22	1.56274e-19	yes	up	47.0967	327.42	36.41	59.94	44.94	252.82	471.95	257.49	XP_003602129.1(alcohol dehydrogenase 1 isoform X1 [Medicago truncatula])
MS.gene24005	10.0205	3.32488	0.000377925	0.00613926	yes	up	0.133333	1.2	0.16	0.24	0	1.12	1.3	1.18	XP_013468417.1(alcohol dehydrogenase class-3 [Medicago truncatula])
MS.gene038047	4.33035	2.11448	0.000446733	0.0070803	yes	up	0.936667	3.73333	0.46	1.27	1.08	1.98	6.14	3.08	XP_013468417.1(alcohol dehydrogenase class-3 [Medicago truncatula])
MS.gene63420	5.05458	2.33759	0.000133146	0.00251639	yes	up	0.57	2.75	1.01	0.24	0.46	2.5	3.38	2.37	XP_024630678.1(alcohol dehydrogenase class-3 isoform X1 [Medicago truncatula])
MS.gene53914	13.7899	3.78554	2.54042e-12	2.03322e-10	yes	up	0.783333	9.82667	0.24	0.77	1.34	11.71	6.61	11.16	XP_024630678.1(alcohol dehydrogenase class-3 isoform X1 [Medicago truncatula])
MS.gene025018	10.5477	3.39885	4.13652e-32	1.48076e-29	yes	up	1.69667	16.6767	2.13	1.19	1.77	18.23	16.37	15.43	XP_024630678.1(alcohol dehydrogenase class-3 isoform X1 [Medicago truncatula])
MS.gene39827	2.66065	1.41178	0.0014059	0.0183494	yes	up	1.16	2.85333	0.83	1.67	0.98	3.18	2.96	2.42	XP_003617079.1(alcohol dehydrogenase-like 7 [Medicago truncatula])
MS.gene37836	2.66065	1.41178	0.0014059	0.0183494	yes	up	1.16	2.85333	0.83	1.67	0.98	3.18	2.96	2.42	XP_003617079.1(alcohol dehydrogenase-like 7 [Medicago truncatula])
MS.gene61417	73.2394	6.19455	6.19797e-05	0.00129645	yes	up	0.00666667	0.613333	0	0.02	0	0.27	1.07	0.5	XP_003620522.1(aldehyde dehydrogenase family 2 member C4 [Medicago truncatula])
MS.gene05526	22.8295	4.51283	7.51253e-06	0.000201444	yes	up	0.0666667	1.46667	0.18	0.02	0	1.46	2.2	0.74	XP_003620522.1(aldehyde dehydrogenase family 2 member C4 [Medicago truncatula])
MS.gene052441	58.6948	5.87516	1.18894e-08	5.65423e-07	yes	up	0.0233333	1.43667	0	0.03	0.04	1.09	1.44	1.78	XP_003620522.1(aldehyde dehydrogenase family 2 member C4 [Medicago truncatula])
MS.gene042955	23.7771	4.5715	0.00377309	0.0401435	yes	up	0.02	0.37	0	0	0.06	0.15	0.49	0.47	XP_003620522.1(aldehyde dehydrogenase family 2 member C4 [Medicago truncatula])
MS.gene064736	10.1782	3.34741	0.000521129	0.00804422	yes	up	0.236667	2.15667	0	0.18	0.53	2.05	0.97	3.45	XP_013462196.1(aldehyde oxidase GLOX [Medicago truncatula])
MS.gene014446	3.24966	1.70029	0.000246521	0.00428103	yes	up	0.493333	1.48	0.33	0.54	0.61	1.54	1.31	1.59	XP_013462196.1(aldehyde oxidase GLOX [Medicago truncatula])
MS.gene057819	0.45473	-1.13692	0.000601401	0.00907853	yes	down	9.05667	4.13667	10.23	9.18	7.76	4.81	2.93	4.67	AES89310.1(aldo/keto reductase family oxidoreductase [Medicago truncatula])
MS.gene003617	0.434863	-1.20137	1.62524e-05	0.000401775	yes	down	10.7767	4.37333	12.59	9.86	9.88	5	4.36	3.76	AES89310.1(aldo/keto reductase family oxidoreductase [Medicago truncatula])
MS.gene031001	2.13439	1.09382	0.0017006	0.0213823	yes	up	7.57	15.2267	8.12	7.85	6.74	12.08	16.01	17.59	XP_013450949.1(aldose 1-epimerase [Medicago truncatula])
MS.gene83448	2.15126	1.10519	0.00256475	0.0296035	yes	up	4.32667	8.54	6.41	3.48	3.09	9.88	7.42	8.32	XP_003612528.1(alkylated DNA repair protein ALKBH8 homolog isoform X1 [Medicago truncatula])
MS.gene01799	2.36002	1.2388	1.99657e-11	1.41783e-09	yes	up	5.47	10.5967	4.96	5.61	5.84	10.91	10.51	10.37	XP_003593522.1(allantoinase [Medicago truncatula])
MS.gene40642	2.05425	1.03861	7.37877e-05	0.00150468	yes	up	12.59	23.9633	9.83	13.36	14.58	30.77	19.37	21.75	XP_003606860.1(allene oxide synthase 1, chloroplastic [Medicago truncatula])
MS.gene051404	5.20648	2.38031	0.00170597	0.0214381	yes	up	0.353333	1.75	0.21	0.39	0.46	2.1	1.34	1.81	KEH42145.1(allergen Pru protein, putative [Medicago truncatula])
MS.gene67132	30.8469	4.94705	0.000221255	0.00388685	yes	up	0.0166667	0.586667	0.02	0	0.03	0.5	0.61	0.65	AES59442.1(alpha amylase domain protein [Medicago truncatula])
MS.gene044044	34.7685	5.11971	0.00205441	0.0249181	yes	up	0.01	0.35	0	0.03	0	0.35	0.25	0.45	AES59442.1(alpha amylase domain protein [Medicago truncatula])
MS.gene00424	35.3943	5.14544	0.00168265	0.0212228	yes	up	0.01	0.363333	0	0	0.03	0.37	0.33	0.39	AES59442.1(alpha amylase domain protein [Medicago truncatula])
MS.gene47437	2.4149	1.27196	2.32687e-05	0.000550632	yes	up	5.69667	12.6067	4.54	5.38	7.17	11.03	11.24	15.55	XP_013468121.1(alpha carbonic anhydrase 7 [Medicago truncatula])
MS.gene47435	5.86199	2.55139	0.00366458	0.0392492	yes	up	0.47	2.51333	0.66	0.1	0.65	1.69	3.51	2.34	XP_013468119.1(alpha carbonic anhydrase 7 [Medicago truncatula])
MS.gene035010	3.25507	1.70269	1.37442e-06	4.38401e-05	yes	up	2.29333	6.56333	2.46	3	1.42	7.91	6.63	5.15	XP_013468119.1(alpha carbonic anhydrase 7 [Medicago truncatula])
MS.gene007566	16.7299	4.06435	6.71916e-05	0.00138851	yes	up	0.0966667	1.47	0.17	0.12	0	1.6	1.38	1.43	XP_013450022.1(alpha carbonic anhydrase 7 [Medicago truncatula])
MS.gene007379	16.7299	4.06435	6.71916e-05	0.00138851	yes	up	0.0966667	1.47	0.17	0.12	0	1.6	1.38	1.43	XP_013450022.1(alpha carbonic anhydrase 7 [Medicago truncatula])
MS.gene039328	2.18741	1.12923	0.00132325	0.0174178	yes	up	1.71	3.23667	1.47	1.86	1.8	3.44	3.21	3.06	XP_013464515.1(alpha,alpha-trehalose-phosphate synthase [UDP-forming] 1 isoform X1 [Medicago truncatula])
MS.gene95835	0.18424	-2.44034	3.59731e-10	2.15603e-08	yes	down	45.1533	7.65667	37.36	37.84	60.26	4.52	5.97	12.48	XP_003630977.1(alpha,alpha-trehalose-phosphate synthase [UDP-forming] 6 [Medicago truncatula])
MS.gene058590	0.277219	-1.8509	0.00179148	0.0223132	yes	down	15.6267	4.00333	12.15	12.96	21.77	2.45	1.77	7.79	XP_003630977.1(alpha,alpha-trehalose-phosphate synthase [UDP-forming] 6 [Medicago truncatula])
MS.gene015639	0.291227	-1.77978	1.73336e-08	7.96901e-07	yes	down	8.73667	2.35	6.46	8.3	11.45	2.38	1.73	2.94	XP_003630977.1(alpha,alpha-trehalose-phosphate synthase [UDP-forming] 6 [Medicago truncatula])
MS.gene031174	4.48015	2.16355	1.42833e-16	1.76312e-14	yes	up	15.0867	62.8333	13.24	17.74	14.28	62.02	82.09	44.39	RHN50164.1(Alpha-1,4 glucan phosphorylase L isozyme, chloroplastic/amyloplastic [Medicago truncatula])
MS.gene86122	3.54199	1.82456	1.93098e-13	1.76611e-11	yes	up	4.07667	13.35	4.39	4.18	3.66	15.33	14.96	9.76	RHN50164.1(Alpha-1,4 glucan phosphorylase L isozyme, chloroplastic/amyloplastic [Medicago truncatula])
MS.gene005757	2.05541	1.03942	0.000270276	0.0046162	yes	up	1.13	2.15667	1.23	1.04	1.12	2.48	2.2	1.79	KEH43309.1(alpha-1,6-glucosidase, pullulanase-type protein [Medicago truncatula])
MS.gene21402	4.95182	2.30796	0.000615894	0.00926712	yes	up	0.126667	0.586667	0.1	0.08	0.2	0.37	0.65	0.74	KEH43309.1(alpha-1,6-glucosidase, pullulanase-type protein [Medicago truncatula])
MS.gene030228	0.441933	-1.1781	0.0016737	0.0211234	yes	down	4.99333	2.03	3.19	4.86	6.93	1.66	1.59	2.84	XP_003609930.2(alpha-aminoadipic semialdehyde synthase isoform X2 [Medicago truncatula])
MS.gene039314	4.93053	2.30174	6.04914e-11	4.01681e-09	yes	up	6.81667	31.2367	4.95	6.36	9.14	29.53	28.47	35.71	XP_013464494.1(alpha-amylase/subtilisin inhibitor [Medicago truncatula])
MS.gene000238	4.77448	2.25534	9.50781e-05	0.00187148	yes	up	2.11333	9.78	2.97	1.13	2.24	13.75	6.89	8.7	XP_013464494.1(alpha-amylase/subtilisin inhibitor [Medicago truncatula])
MS.gene57088	42.1616	5.39786	6.75636e-05	0.00139583	yes	up	0.0133333	0.483333	0	0.04	0	0.32	0.47	0.66	XP_024641666.1(alpha-dioxygenase 1 [Medicago truncatula])
MS.gene20640	2.55977	1.35601	0.000157971	0.00292794	yes	up	0.796667	1.81	0.64	0.86	0.89	2.08	1.97	1.38	XP_013450851.1(alpha-dioxygenase 1 isoform X1 [Medicago truncatula])
MS.gene87685	6.62499	2.72792	0.000112214	0.00216441	yes	up	0.18	1.1	0.18	0.18	0.18	0.79	1.36	1.15	XP_013449264.1(alpha-galactosidase 1 [Medicago truncatula])
MS.gene036942	5.17747	2.37225	0.000451895	0.00714629	yes	up	0.213333	1.01667	0.17	0.23	0.24	1.03	0.85	1.17	XP_013449264.1(alpha-galactosidase 1 [Medicago truncatula])
MS.gene08119	3.61981	1.85591	1.26127e-06	4.04602e-05	yes	up	1.62333	5.45667	2.08	0.86	1.93	4.39	6.43	5.55	XP_013460123.1(alpha-glucan phosphorylase, H isozyme [Medicago truncatula])
MS.gene04070	3.53147	1.82027	7.30208e-05	0.00149213	yes	up	1.42	4.50667	0.66	2.34	1.26	3.96	5.04	4.52	XP_013460123.1(alpha-glucan phosphorylase, H isozyme [Medicago truncatula])
MS.gene05625	2.19272	1.13272	0.000115368	0.00221765	yes	up	1.81667	3.67	1.37	1.98	2.1	4.13	2.84	4.04	XP_013460123.1(alpha-glucan phosphorylase, H isozyme [Medicago truncatula])
MS.gene04431	2.65219	1.40718	0.000876287	0.0124232	yes	up	3.23	7.94667	4.07	1.85	3.77	9.72	9.95	4.17	XP_013460123.1(alpha-glucan phosphorylase, H isozyme [Medicago truncatula])
MS.gene41885	0.405234	-1.30317	7.11306e-06	0.000192304	yes	down	33.9967	12.7	25.07	30.36	46.56	11.1	10.93	16.07	XP_003624861.1(alpha-L-arabinofuranosidase 1 [Medicago truncatula])
MS.gene068075	0.448703	-1.15617	0.00125678	0.0166543	yes	down	5.17333	2.17	7.69	4.01	3.82	1.91	1.85	2.75	XP_003624861.1(alpha-L-arabinofuranosidase 1 [Medicago truncatula])
MS.gene044584	0.396541	-1.33446	2.10323e-05	0.000503	yes	down	14.6033	5.36	12.11	19.04	12.66	5.17	4.25	6.66	XP_013448112.1(altered inheritance of mitochondria protein 32 [Medicago truncatula])
MS.gene057946	76.0501	6.24888	0.000254452	0.00439358	yes	up	0	1.05667	0	0	0	0.76	1.29	1.12	PNY13881.1(altered inheritance of mitochondria protein 32-like, partial [Trifolium pratense])
MS.gene78396	5.59586	2.48436	5.93191e-43	3.51249e-40	yes	up	4.39667	21.45	4.64	4.07	4.48	21.42	18.79	24.14	AFL69846.1(aluminum-activated citrate transporter isoform A [Medicago sativa])
MS.gene001664	8.50918	3.08902	1.29433e-31	4.5916e-29	yes	up	1.26667	10.88	0.89	1.54	1.37	8.76	13.36	10.52	AFL69846.1(aluminum-activated citrate transporter isoform A [Medicago sativa])
MS.gene45542	10.1434	3.34247	8.55359e-19	1.2734e-16	yes	up	1.21333	11.1433	1.67	1.3	0.67	12.72	14	6.71	AFL69846.1(aluminum-activated citrate transporter isoform A [Medicago sativa])
MS.gene052066	6.46818	2.69336	7.95121e-15	8.33807e-13	yes	up	1.57333	8.53667	2.27	1.27	1.18	7.32	11.1	7.19	AFL69846.1(aluminum-activated citrate transporter isoform A [Medicago sativa])
MS.gene063115	0.0209234	-5.57874	0.00377385	0.0401435	yes	down	0.2	0	0.27	0.17	0.16	0	0	0	PNY08193.1(amidophosphoribosyltransferase [Trifolium pratense])
MS.gene50697	0.472679	-1.08107	0.000125664	0.00238932	yes	down	8.83333	3.87667	7.71	7.56	11.23	4.77	3.53	3.33	XP_003607085.1(amidophosphoribosyltransferase, chloroplastic [Medicago truncatula])
MS.gene23362	0.471294	-1.0853	1.68486e-05	0.000414823	yes	down	8.72333	3.81667	9.25	9.41	7.51	3.77	3.21	4.47	XP_003607085.1(amidophosphoribosyltransferase, chloroplastic [Medicago truncatula])
MS.gene062935	0.488368	-1.03396	0.00483678	0.0485676	yes	down	11.1933	5.06667	11.81	6.3	15.47	5.31	4.02	5.87	XP_003607085.1(amidophosphoribosyltransferase, chloroplastic [Medicago truncatula])
MS.gene003635	0.463839	-1.1083	7.81782e-05	0.00158355	yes	down	8.4	3.62333	8.31	6.81	10.08	4.47	3.44	2.96	XP_003607085.1(amidophosphoribosyltransferase, chloroplastic [Medicago truncatula])
MS.gene33622	2.02007	1.01441	1.31076e-05	0.000331603	yes	up	5.67	10.64	6.41	4.47	6.13	11.47	9.83	10.62	XP_013466469.1(amino acid permease 3 [Medicago truncatula])
MS.gene061514	2.0627	1.04453	1.95067e-05	0.000472982	yes	up	5.55333	10.8233	6.16	5.2	5.3	12.09	11.06	9.32	XP_013466469.1(amino acid permease 3 [Medicago truncatula])
MS.gene026657	2.5174	1.33194	1.20577e-11	8.87468e-10	yes	up	5.71667	13.4467	5.76	4.95	6.44	12.32	13.36	14.66	XP_013466469.1(amino acid permease 3 [Medicago truncatula])
MS.gene063021	11.3713	3.50733	0.000402587	0.00648636	yes	up	0.0433333	0.516667	0.05	0.01	0.07	0.59	0.35	0.61	XP_013456461.1(amino acid permease 4 [Medicago truncatula])
MS.gene014584	4.77423	2.25527	9.21906e-07	3.05829e-05	yes	up	0.646667	2.87667	0.6	0.8	0.54	3.89	2.9	1.84	XP_003603665.1(amino acid permease 6 [Medicago truncatula])
MS.gene23925	2.9921	1.58116	1.75058e-05	0.000428819	yes	up	2.69667	7.50667	2.74	3.31	2.04	10.48	7	5.04	XP_003603665.1(amino acid permease 6 [Medicago truncatula])
MS.gene40231	4.22356	2.07846	7.06873e-05	0.00145274	yes	up	0.966667	3.80333	1.15	0.49	1.26	2.4	5.74	3.27	XP_003603665.1(amino acid permease 6 [Medicago truncatula])
MS.gene01917	0.0287563	-5.11998	0.00303581	0.0339075	yes	down	0.376667	0.01	0.61	0.15	0.37	0.03	0	0	XP_013463057.1(amino acid permease 8 isoform X1 [Medicago truncatula])
MS.gene048008	0.0457761	-4.44926	0.00343443	0.037271	yes	down	0.413333	0.0166667	0.32	0.54	0.38	0	0	0.05	XP_013463057.1(amino acid permease 8 isoform X1 [Medicago truncatula])
MS.gene02745	0.136449	-2.87356	0.000496444	0.00772667	yes	down	1.62	0.216667	2.26	1.12	1.48	0.24	0.02	0.39	XP_013463056.1(amino acid permease 8 isoform X2 [Medicago truncatula])
MS.gene79581	0.34367	-1.5409	0.00307811	0.0342585	yes	down	2.49333	0.786667	2.11	2.18	3.19	0.35	0.82	1.19	XP_024625330.1(amino acid transporter AVT1I isoform X2 [Medicago truncatula])
MS.gene62008	0.488817	-1.03263	3.18131e-06	9.37652e-05	yes	down	131.53	60.4533	153.02	141.45	100.12	57.65	56.75	66.96	XP_024627242.1(amino acid transporter AVT6A [Medicago truncatula])
MS.gene73433	2.10964	1.077	0.00292698	0.032982	yes	up	1.30333	2.54667	1.68	1.05	1.18	2.66	2.57	2.41	XP_013470131.1(amino-acid permease BAT1 homolog [Medicago truncatula])
MS.gene40922	5.51554	2.4635	2.48054e-15	2.71322e-13	yes	up	0.916667	4.67333	0.87	0.74	1.14	3.93	5.16	4.93	XP_003602662.1(amino-acid permease BAT1 homolog [Medicago truncatula])
MS.gene013283	4.33295	2.11535	1.35651e-17	1.80762e-15	yes	up	3.28667	13.0367	3.85	2.61	3.4	11.62	14.74	12.75	XP_003602662.1(amino-acid permease BAT1 homolog [Medicago truncatula])
MS.gene011264	0.425	-1.23447	0.0007583	0.0109879	yes	down	1.99	0.786667	1.81	2.06	2.1	1.09	0.56	0.71	XP_003627208.1(aminopeptidase M1 [Medicago truncatula])
MS.gene071944	11.717	3.55053	0.00101047	0.0139612	yes	up	0.0633333	0.676667	0.13	0	0.06	0.68	0.51	0.84	XP_003593162.1(aminotransferase ALD1, chloroplastic [Medicago truncatula])
MS.gene047079	11.717	3.55053	0.00101047	0.0139612	yes	up	0.0633333	0.676667	0.13	0	0.06	0.68	0.51	0.84	XP_003593162.1(aminotransferase ALD1, chloroplastic [Medicago truncatula])
MS.gene058775	0.0434308	-4.52514	0.000210023	0.00372715	yes	down	0.94	0.0366667	1.55	0.74	0.53	0	0	0.11	XP_003590923.2(ammonium transporter 1 member 2 [Medicago truncatula])
MS.gene058774	0.0434308	-4.52514	0.000210023	0.00372715	yes	down	0.94	0.0366667	1.55	0.74	0.53	0	0	0.11	XP_003590923.2(ammonium transporter 1 member 2 [Medicago truncatula])
MS.gene005054	0.0434308	-4.52514	0.000210023	0.00372715	yes	down	0.94	0.0366667	1.55	0.74	0.53	0	0	0.11	XP_003590923.2(ammonium transporter 1 member 2 [Medicago truncatula])
MS.gene005052	0.0434308	-4.52514	0.000210023	0.00372715	yes	down	0.94	0.0366667	1.55	0.74	0.53	0	0	0.11	XP_003590923.2(ammonium transporter 1 member 2 [Medicago truncatula])
MS.gene77412	2.0271	1.01942	0.000213834	0.00377925	yes	up	5.31667	10.0233	5.96	4.5	5.49	12.14	7.71	10.22	XP_003623328.1(ammonium transporter 2 [Medicago truncatula])
MS.gene50785	0.468802	-1.09295	2.7101e-10	1.65836e-08	yes	down	12.1233	5.26	11.69	13.6	11.08	5.4	5.1	5.28	XP_003604724.1(AMP deaminase [Medicago truncatula])
MS.gene96084	86.1459	6.42871	0.00492777	0.0492928	yes	up	0	0.28	0	0	0	0	0.38	0.46	XP_003623737.2(ankyrin repeat and zinc finger domain-containing protein 1 [Medicago truncatula])
MS.gene000078	2.04002	1.02858	5.58506e-05	0.00118461	yes	up	2.71333	4.87	2.9	2.36	2.88	5.48	4.35	4.78	KEH37408.1(ankyrin repeat plant-like protein [Medicago truncatula])
MS.gene000074	2.03179	1.02275	1.14775e-05	0.000295154	yes	up	7.97667	15.0333	7.99	8.44	7.5	19.14	13.89	12.07	KEH37408.1(ankyrin repeat plant-like protein [Medicago truncatula])
MS.gene070009	22.8604	4.51478	0.000277804	0.0047192	yes	up	0.0466667	0.996667	0	0.14	0	2	0.54	0.45	XP_013462293.1(ankyrin repeat, bromo and BTB domain-containing protein DDB_G0293800 [Medicago truncatula])
MS.gene76530	6.57534	2.71706	1.53696e-05	0.000381963	yes	up	0.08	0.47	0.11	0.04	0.09	0.36	0.4	0.65	XP_003597697.2(ankyrin repeat-containing protein At5g02620 [Medicago truncatula])
MS.gene069865	8.40449	3.07116	5.22765e-08	2.2182e-06	yes	up	0.14	1.09667	0.11	0.18	0.13	0.49	1.55	1.25	XP_003597697.2(ankyrin repeat-containing protein At5g02620 [Medicago truncatula])
MS.gene89986	3.98165	1.99337	2.05066e-05	0.000492972	yes	up	0.636667	2.32333	0.68	0.51	0.72	2.08	1.74	3.15	XP_024625306.1(ankyrin repeat-containing protein BDA1 [Medicago truncatula])
MS.gene000071	5.53955	2.46977	0.000209501	0.00372187	yes	up	0.24	1.23333	0.26	0.18	0.28	1.14	1.04	1.52	XP_013463392.1(ankyrin-2 [Medicago truncatula])
MS.gene75589	17.1654	4.10143	6.1048e-05	0.00128105	yes	up	0.0233333	0.393333	0	0.03	0.04	0.48	0.35	0.35	XP_003601810.1(ankyrin-3 [Medicago truncatula])
MS.gene45773	0.35001	-1.51453	0.00130002	0.0171549	yes	down	4.21	1.35333	3.34	3.3	5.99	1.01	1.72	1.33	XP_003627775.1(annexin D4 isoform X2 [Medicago truncatula])
MS.gene056196	0.251973	-1.98866	8.72664e-05	0.00174254	yes	down	9.89	2.30667	8.37	4.72	16.58	2.92	1.75	2.25	XP_003627775.1(annexin D4 isoform X2 [Medicago truncatula])
MS.gene74945	49.2224	5.62124	6.68466e-06	0.000181407	yes	up	0.0333333	1.39333	0	0.05	0.05	1.41	1.24	1.53	XP_013470314.1(annexin D5 isoform X2 [Medicago truncatula])
MS.gene57291	2.20826	1.14291	5.65361e-13	4.90357e-11	yes	up	37.3033	76.6067	36.3	38.55	37.06	80.72	81.55	67.55	CAA52903.1(annexin, partial [Medicago sativa])
MS.gene061777	2.20826	1.14291	5.65361e-13	4.90357e-11	yes	up	37.3033	76.6067	36.3	38.55	37.06	80.72	81.55	67.55	CAA52903.1(annexin, partial [Medicago sativa])
MS.gene038256	3.1075	1.63575	5.29628e-07	1.83908e-05	yes	up	3.68667	10.6833	4.9	2.62	3.54	13.12	10.11	8.82	XP_003617345.1(anthocyanidin 3-O-glucosyltransferase 2 [Medicago truncatula])
MS.gene48007	4.33269	2.11526	2.11217e-07	7.96655e-06	yes	up	1.41667	5.66	1.15	2.1	1	6.73	4.43	5.82	XP_003617345.1(anthocyanidin 3-O-glucosyltransferase 2 [Medicago truncatula])
MS.gene48010	4.82595	2.27081	2.05661e-10	1.28027e-08	yes	up	1.11667	4.97667	1.22	1.16	0.97	6.24	3.66	5.03	XP_003617349.1(anthocyanidin 3-O-glucosyltransferase 2 [Medicago truncatula])
MS.gene038259	3.36119	1.74897	7.0339e-07	2.37338e-05	yes	up	1.94667	6.08667	1.35	2.13	2.36	6.07	7.65	4.54	XP_003617349.1(anthocyanidin 3-O-glucosyltransferase 2 [Medicago truncatula])
MS.gene073577	0.439127	-1.18729	0.00106915	0.0145902	yes	down	3.83667	1.94333	4.06	2.23	5.22	1.77	1.86	2.2	KEH41353.1(AP2 domain transcription factor [Medicago truncatula])
MS.gene005871	0.412922	-1.27606	0.0030567	0.0340973	yes	down	57.85	21.99	21.25	88.5	63.8	19.95	22.08	23.94	XP_003591822.1(AP2/ERF and B3 domain-containing transcription factor RAV1 [Medicago truncatula])
MS.gene31343	0.473235	-1.07937	7.66925e-07	2.57782e-05	yes	down	39.6067	17.71	31.15	41.77	45.9	20.48	15.59	17.06	XP_003597137.2(AP2-like ethylene-responsive transcription factor TOE3 isoform X1 [Medicago truncatula])
MS.gene011991	0.419232	-1.25418	0.00478508	0.0481467	yes	down	2.72333	1.14667	1.99	3.29	2.89	1.31	0.99	1.14	XP_003629449.2(AP-3 complex subunit sigma [Medicago truncatula])
MS.gene98637	114.98	6.84524	0.00242948	0.0283664	yes	up	0	0.896667	0	0	0	0.7	0	1.99	XP_013455748.1(apoptosis-inducing factor homolog A [Medicago truncatula])
MS.gene98636	2.51909	1.3329	2.26783e-10	1.39969e-08	yes	up	7.44667	17.5833	6.77	7.29	8.28	17.92	16.03	18.8	XP_013455748.1(apoptosis-inducing factor homolog A [Medicago truncatula])
MS.gene73644	3.47393	1.79657	1.04961e-06	3.43179e-05	yes	up	2.15667	6.92	1.89	2.49	2.09	4.66	7.5	8.6	XP_013455748.1(apoptosis-inducing factor homolog A [Medicago truncatula])
MS.gene66673	63.5051	5.9888	0.00210638	0.0254309	yes	up	0	0.416667	0	0	0	0.84	0.14	0.27	XP_013455748.1(apoptosis-inducing factor homolog A [Medicago truncatula])
MS.gene044745	3.16363	1.66158	6.33828e-08	2.65372e-06	yes	up	5.99	17.84	4.39	6.01	7.57	14.72	18.15	20.65	XP_013455748.1(apoptosis-inducing factor homolog A [Medicago truncatula])
MS.gene51942	12.2721	3.61732	1.20924e-30	4.07005e-28	yes	up	2.51333	28.6	1.82	2.32	3.4	29.86	21.09	34.85	AAO23004.1(apyrase-like protein [Medicago truncatula])
MS.gene067776	11.3244	3.50136	1.43694e-09	7.88605e-08	yes	up	0.91	9.55	0.33	1.6	0.8	15.37	5.75	7.53	AAO23004.1(apyrase-like protein [Medicago truncatula])
MS.gene31293	0.394686	-1.34122	5.0445e-09	2.53688e-07	yes	down	2059.69	723.503	2618.29	1700.64	1860.14	854.07	656.12	660.32	ACM50914.1(aquaporin [Medicago falcata])
MS.gene074338	0.481713	-1.05375	1.21724e-06	3.92074e-05	yes	down	196.807	88.3667	190.42	236.07	163.93	105.17	85.32	74.61	ACM50914.1(aquaporin [Medicago falcata])
MS.gene058943	0.474005	-1.07703	0.000302173	0.00507514	yes	down	588.713	260.71	545.07	606.7	614.37	381.09	241.81	159.23	ACM50914.1(aquaporin [Medicago falcata])
MS.gene028722	0.435459	-1.19939	4.00779e-05	0.000886849	yes	down	546.503	221.983	762.89	452.94	423.68	177.68	254.59	233.68	ACM50914.1(aquaporin [Medicago falcata])
MS.gene034252	5.04102	2.33372	2.01618e-05	0.000486613	yes	up	0.66	3.08667	0.6	0.48	0.9	3.58	3.65	2.03	XP_003604218.1(aquaporin NIP6-1 [Medicago truncatula])
MS.gene08872	0.483931	-1.04713	0.000355311	0.00583083	yes	down	589.623	267.137	665.49	539.5	563.88	397.89	201.27	202.25	XP_003606383.1(aquaporin PIP2-7 [Medicago truncatula])
MS.gene08634	0.406519	-1.29861	2.14449e-05	0.00051147	yes	down	775.097	295.317	1113.99	540.5	670.8	351.04	296.52	238.39	XP_003606383.1(aquaporin PIP2-7 [Medicago truncatula])
MS.gene85141	0.353942	-1.49841	6.18669e-09	3.06818e-07	yes	down	75.46	24.95	87.9	53.67	84.81	26.87	25.89	22.09	XP_003597702.1(aquaporin TIP2-1 [Medicago truncatula])
MS.gene76526	0.0984133	-3.345	7.77527e-09	3.80804e-07	yes	down	9.73667	0.88	7.22	10.14	11.85	0.39	1.69	0.56	XP_003597702.1(aquaporin TIP2-1 [Medicago truncatula])
MS.gene069860	0.353942	-1.49841	6.18669e-09	3.06818e-07	yes	down	75.46	24.95	87.9	53.67	84.81	26.87	25.89	22.09	XP_003597702.1(aquaporin TIP2-1 [Medicago truncatula])
MS.gene32446	2.15653	1.10871	2.05743e-05	0.000493996	yes	up	12.56	24.43	14.4	13.28	10	29.66	21.64	21.99	TKY74560.1(Aquaporin TIP4-1 [Spatholobus suberectus])
MS.gene021394	2.34199	1.22773	0.000768092	0.0111187	yes	up	5.51	12.0933	6.39	5.35	4.79	14.18	14.45	7.65	TKY74560.1(Aquaporin TIP4-1 [Spatholobus suberectus])
MS.gene69248	0.381028	-1.39203	1.0233e-10	6.6165e-09	yes	down	1560.1	553.93	1592.66	1550.17	1537.46	689.46	414.4	557.93	AAB86380.1(aquaporin-like transmembrane channel protein [Medicago sativa])
MS.gene031996	0.457515	-1.12811	3.28478e-07	1.18665e-05	yes	down	2018.14	877.85	2508.97	1779.47	1765.98	1010.59	950.71	672.25	AAB86380.1(aquaporin-like transmembrane channel protein [Medicago sativa])
MS.gene30677	7.75324	2.9548	0.00135805	0.0178135	yes	up	5.2	22.2333	0.07	6.63	8.9	19.92	17.23	29.55	XP_013442794.1(arginase 1, mitochondrial isoform X1 [Medicago truncatula])
MS.gene83782	0.249967	-2.00019	0.000247526	0.0042966	yes	down	1.98	0.496667	2.54	1.4	2	0.47	0.64	0.38	XP_013468329.1(arginine biosynthesis bifunctional protein ArgJ, chloroplastic [Medicago truncatula])
MS.gene50707	2.41243	1.27049	7.29651e-06	0.000196522	yes	up	12.4833	27.7667	9.21	13.61	14.63	20.96	25.98	36.36	RHN61378.1(Arginine decarboxylase [Medicago truncatula])
MS.gene23355	3.90837	1.96657	3.61312e-05	0.000810214	yes	up	1.17667	4.22	0.63	1.03	1.87	2.67	4.17	5.82	RHN61378.1(Arginine decarboxylase [Medicago truncatula])
MS.gene062928	2.44769	1.29142	3.84456e-05	0.000856724	yes	up	32.1533	72.5767	24.51	32.58	39.37	44.97	75.83	96.93	RHN61378.1(Arginine decarboxylase [Medicago truncatula])
MS.gene91481	2.08165	1.05773	0.00242534	0.0283348	yes	up	4.06333	7.82667	2.44	4.88	4.87	8.09	6.44	8.95	XP_013464916.1(arogenate dehydratase/prephenate dehydratase 6, chloroplastic [Medicago truncatula])
MS.gene84825	3.69649	1.88616	0.000181404	0.0032933	yes	up	1.04333	3.57667	0.58	1.88	0.67	3.54	4.26	2.93	XP_003627567.1(ascorbate transporter, chloroplastic [Medicago truncatula])
MS.gene056796	5.00963	2.3247	9.72689e-05	0.00190888	yes	up	0.236667	1.12333	0.23	0.15	0.33	1.39	1.21	0.77	XP_003627567.1(ascorbate transporter, chloroplastic [Medicago truncatula])
MS.gene019649	0.00941571	-6.73071	0.00248736	0.0288652	yes	down	0.416667	0	0.58	0	0.67	0	0	0	XP_003627567.1(ascorbate transporter, chloroplastic [Medicago truncatula])
MS.gene53989	0.468398	-1.09419	2.47426e-05	0.000581318	yes	down	221.407	96.03	232.69	258.4	173.13	94.26	72.73	121.1	XP_003615711.1(asparagine synthetase, root [glutamine-hydrolyzing] [Medicago truncatula])
MS.gene78549	0.442758	-1.17541	0.00273297	0.0312202	yes	down	15.7633	6.43333	9.04	15.67	22.58	4.73	6.23	8.34	XP_003616254.1(aspartic proteinase PCS1 [Medicago truncatula])
MS.gene061520	3.25392	1.70218	0.000448797	0.00710158	yes	up	3.18667	9.58667	3.83	2.85	2.88	3.77	12.73	12.26	XP_003600693.2(aspartic proteinase PCS1 [Medicago truncatula])
MS.gene061518	3.25392	1.70218	0.000448797	0.00710158	yes	up	3.18667	9.58667	3.83	2.85	2.88	3.77	12.73	12.26	XP_003600693.2(aspartic proteinase PCS1 [Medicago truncatula])
MS.gene061517	3.25392	1.70218	0.000448797	0.00710158	yes	up	3.18667	9.58667	3.83	2.85	2.88	3.77	12.73	12.26	XP_003600693.2(aspartic proteinase PCS1 [Medicago truncatula])
MS.gene04993	2.42611	1.27864	0.00232171	0.0273651	yes	up	8.87333	19.8833	7.34	11.53	7.75	9.12	25.75	24.78	XP_003600693.2(aspartic proteinase PCS1 [Medicago truncatula])
MS.gene008301	3.25392	1.70218	0.000448797	0.00710158	yes	up	3.18667	9.58667	3.83	2.85	2.88	3.77	12.73	12.26	XP_003600693.2(aspartic proteinase PCS1 [Medicago truncatula])
MS.gene88464	2.13733	1.09581	5.54928e-05	0.00117797	yes	up	41.8933	83.29	42.34	49.11	34.23	105.95	86.94	56.98	XP_003627883.1(aspartyl protease AED3 [Medicago truncatula])
MS.gene016581	3.15214	1.65633	1.27143e-09	7.04151e-08	yes	up	11.6033	33.9967	12.03	9.24	13.54	42.78	34.44	24.77	XP_003627883.1(aspartyl protease AED3 [Medicago truncatula])
MS.gene67493	2.6198	1.38946	5.17262e-09	2.59633e-07	yes	up	14.8167	36.9033	11.6	14.49	18.36	38.09	29.81	42.81	XP_003612242.1(aspartyl protease family protein 1 [Medicago truncatula])
MS.gene64811	2.1279	1.08943	0.000235468	0.00411633	yes	up	4.35	8.66333	4.31	4.84	3.9	5.92	9.47	10.6	XP_003612242.1(aspartyl protease family protein 1 [Medicago truncatula])
MS.gene057093	2.77373	1.47183	0.000466415	0.00733761	yes	up	3.96	10.1767	4.17	3.21	4.5	4.65	14.61	11.27	XP_003617399.2(aspartyl protease family protein 2 [Medicago truncatula])
MS.gene65898	0.476452	-1.0696	5.90584e-05	0.00124627	yes	down	25.17	11.1267	26.94	23.32	25.25	12.97	7.51	12.9	XP_013459881.1(aspartyl protease family protein At5g10770 [Medicago truncatula])
MS.gene23668	0.467874	-1.09581	2.20286e-05	0.000523074	yes	down	26.08	11.3667	25.69	29.97	22.58	12.65	8.64	12.81	XP_013445011.1(AT-hook motif nuclear-localized protein 22 [Medicago truncatula])
MS.gene025761	0.330555	-1.59704	7.07312e-05	0.00145327	yes	down	29.11	9.00333	38.59	17.46	31.28	10.24	11.58	5.19	XP_003611214.1(AT-hook motif nuclear-localized protein 26 [Medicago truncatula])
MS.gene072063	2.98716	1.57878	2.2506e-07	8.42815e-06	yes	up	2.21333	6.10667	2.4	1.95	2.29	5.05	6.7	6.57	XP_003610300.1(ATP phosphoribosyltransferase 2, chloroplastic [Medicago truncatula])
MS.gene00613	3.30771	1.72583	2.96464e-10	1.80013e-08	yes	up	4.96667	15.21	5.38	4.71	4.81	11.99	19.39	14.25	XP_003610300.1(ATP phosphoribosyltransferase 2, chloroplastic [Medicago truncatula])
MS.gene002039	4.01757	2.00632	7.96592e-12	5.99759e-10	yes	up	3.03667	11.3833	2.85	3.51	2.75	14.02	10.21	9.92	XP_003610300.1(ATP phosphoribosyltransferase 2, chloroplastic [Medicago truncatula])
MS.gene006381	2.83835	1.50505	0.00106518	0.0145511	yes	up	3.97	10.45	2.2	3.34	6.37	14.05	11.41	5.89	XP_013469727.1(ATP sulfurylase 1, chloroplastic [Medicago truncatula])
MS.gene012472	0.212413	-2.23506	7.35534e-20	1.18701e-17	yes	down	88.7067	17.6	101.94	79.89	84.29	21.59	18.22	12.99	XP_013458562.1(ATP synthase subunit gamma, mitochondrial [Medicago truncatula])
MS.gene025841	32.9833	5.04366	0.00073895	0.0107689	yes	up	0.00666667	0.24	0	0	0.02	0.29	0.09	0.34	XP_013450626.1(ATPase 10, plasma membrane-type isoform X2 [Medicago truncatula])
MS.gene60923	2.83715	1.50444	3.37763e-09	1.76123e-07	yes	up	7.41333	17.26	5.77	7.92	8.55	17.88	21.52	12.38	XP_003595886.1(ATP-citrate synthase alpha chain protein 2 [Medicago truncatula])
MS.gene75027	2.43217	1.28225	8.8365e-11	5.75608e-09	yes	up	21.1467	48.0333	22.07	24.1	17.27	54.1	42.81	47.19	XP_003620763.1(ATP-dependent 6-phosphofructokinase 3 [Medicago truncatula])
MS.gene66384	2.07306	1.05176	6.73168e-13	5.78131e-11	yes	up	21.6	39.5167	21.01	21.77	22.02	36.93	42.72	38.9	XP_003620763.1(ATP-dependent 6-phosphofructokinase 3 [Medicago truncatula])
MS.gene20142	3.51135	1.81202	0.00233334	0.0274514	yes	up	0.763333	2.47667	1.28	0.48	0.53	1.17	2.47	3.79	XP_003630681.1(ATP-dependent 6-phosphofructokinase 3 [Medicago truncatula])
MS.gene06155	2.73366	1.45084	0.00140637	0.0183494	yes	up	1.29333	3.27667	0.7	1.88	1.3	2.81	4.37	2.65	XP_003630681.1(ATP-dependent 6-phosphofructokinase 3 [Medicago truncatula])
MS.gene030334	2.31734	1.21247	7.38707e-09	3.62811e-07	yes	up	11.6867	24.8933	14.72	10.9	9.44	24.9	25.77	24.01	XP_003620763.1(ATP-dependent 6-phosphofructokinase 3 [Medicago truncatula])
MS.gene015846	2.41599	1.27261	0.00122342	0.0163248	yes	up	2.57667	5.73667	1.51	3.03	3.19	5.24	4.15	7.82	XP_003630681.1(ATP-dependent 6-phosphofructokinase 3 [Medicago truncatula])
MS.gene76551	2.24056	1.16386	9.77104e-10	5.48473e-08	yes	up	7.04333	14.63	6.83	7.63	6.67	14.85	13.69	15.35	XP_003597663.1(ATP-dependent 6-phosphofructokinase 7 [Medicago truncatula])
MS.gene90097	0.442241	-1.1771	0.0037161	0.0396985	yes	down	6.33333	2.56	5.33	6.35	7.32	1.17	3.12	3.39	XP_003592861.2(ATP-dependent DNA helicase 2 subunit KU70 [Medicago truncatula])
MS.gene44868	0.453303	-1.14145	0.00285091	0.0323052	yes	down	5.04333	2.10667	3.23	4.23	7.67	1.65	2.5	2.17	XP_024640919.1(ATP-dependent zinc metalloprotease FTSH 9, chloroplastic [Medicago truncatula])
MS.gene71933	2.07952	1.05625	1.19284e-08	5.66935e-07	yes	up	69.3133	135.703	60.2	67.34	80.4	159.49	115.36	132.26	XP_003608728.1(autophagy-related protein 8f [Medicago truncatula])
MS.gene68615	2.73519	1.45164	9.87608e-05	0.00193334	yes	up	12.39	38.7067	11.86	11.93	13.38	45.86	31.63	38.63	XP_003609856.1(autophagy-related protein 8i [Medicago truncatula])
MS.gene033455	0.0716191	-3.80351	9.30922e-07	3.083e-05	yes	down	1.82667	0.116667	2.6	1.15	1.73	0.17	0.09	0.09	XP_003624144.1(auxin efflux carrier component 5 [Medicago truncatula])
MS.gene058714	0.190289	-2.39373	0.00248009	0.0288121	yes	down	1.69	0.296667	2.21	1.52	1.34	0.33	0.06	0.5	XP_003624144.1(auxin efflux carrier component 5 [Medicago truncatula])
MS.gene51177	0.371972	-1.42673	0.00258111	0.0297574	yes	down	2.95333	1.02333	3.86	2.97	2.03	1.27	0.93	0.87	XP_003624144.1(auxin efflux carrier component 5 [Medicago truncatula])
MS.gene72673	2.82397	1.49772	0.000513845	0.00795662	yes	up	0.95	2.32667	1.11	0.68	1.06	1.69	2.05	3.24	KEH27633.1(auxin efflux carrier family protein [Medicago truncatula])
MS.gene056152	2.60107	1.3791	0.00500334	0.0498813	yes	up	1.26333	2.89	0.62	2.13	1.04	3.56	3.23	1.88	XP_013468193.1(auxin response factor 18 isoform X1 [Medicago truncatula])
MS.gene052742	0.327664	-1.60971	0.00110198	0.0149655	yes	down	2.38667	0.86	2.85	1.45	2.86	1.3	0.8	0.48	XP_013455165.1(auxin transporter-like protein 4 [Medicago truncatula])
MS.gene020140	2.12949	1.09051	0.000609166	0.00917816	yes	up	9.64667	19.12	10.95	10.83	7.16	16.05	18.13	23.18	XP_003626890.1(auxin-induced in root cultures protein 12 [Medicago truncatula])
MS.gene036157	112.949	6.81953	1.61661e-05	0.000399983	yes	up	0	0.586667	0	0	0	0.35	0.76	0.65	XP_013468583.1(auxin-induced protein AUX28 [Medicago truncatula])
MS.gene75228	2.01231	1.00885	5.39115e-05	0.00114874	yes	up	19.7533	37.1233	15.69	19.76	23.81	36.34	40.36	34.67	XP_013466973.1(auxin-induced protein IAA4 [Medicago truncatula])
MS.gene026127	2.00339	1.00244	0.000262418	0.00450151	yes	up	24.37	45.2967	18.37	27.07	27.67	37.26	48.96	49.67	XP_013466973.1(auxin-induced protein IAA4 [Medicago truncatula])
MS.gene99532	2.48299	1.31208	0.000961117	0.0134015	yes	up	8.64333	19.86	8.41	7.22	10.3	12.78	19.8	27	XP_013466973.1(auxin-induced protein IAA4 [Medicago truncatula])
MS.gene20109	5.65774	2.50023	0.000996967	0.0138109	yes	up	1.51333	7.9	1.35	2.8	0.39	8.67	7.28	7.75	XP_013441979.1(auxin-responsive protein SAUR36 [Medicago truncatula])
MS.gene000336	0.33546	-1.57579	3.92925e-07	1.39515e-05	yes	down	32.3967	10.2133	37.01	35.81	24.37	10.83	9.6	10.21	XP_013447781.1(auxin-responsive protein SAUR72 [Medicago truncatula])
MS.gene54347	0.33546	-1.57579	3.92925e-07	1.39515e-05	yes	down	32.3967	10.2133	37.01	35.81	24.37	10.83	9.6	10.21	XP_013447781.1(auxin-responsive protein SAUR72 [Medicago truncatula])
MS.gene97788	0.217874	-2.19843	1.96685e-05	0.000476167	yes	down	61.79	12.3633	71.88	46.07	67.42	3.89	16.93	16.27	XP_013447781.1(auxin-responsive protein SAUR72 [Medicago truncatula])
MS.gene69750	2.12483	1.08734	0.000250821	0.00434323	yes	up	59.44	116.977	60.73	52.99	64.6	70.76	139.62	140.55	XP_013461119.1(B2 protein [Medicago truncatula])
MS.gene20217	2.97027	1.57059	0.0018077	0.0224797	yes	up	2.26333	6.24333	3.15	2	1.64	4.06	3.88	10.79	XP_013447230.1(B2 protein [Medicago truncatula])
MS.gene27370	94.3346	6.55972	0.00010799	0.00209319	yes	up	0	0.44	0	0	0	0.28	0.27	0.77	XP_024636626.1(B3 domain-containing protein REM16 [Medicago truncatula])
MS.gene008458	2.28574	1.19266	0.000193094	0.00346873	yes	up	1.74	4.10667	2.22	1.64	1.36	2.52	4.74	5.06	XP_013460465.1(B3 domain-containing transcription repressor VAL1 [Medicago truncatula])
MS.gene75296	2.00972	1.00699	0.000161155	0.00298135	yes	up	48.5367	88.8367	51.88	54.06	39.67	106.09	62.02	98.4	XP_013462014.1(bark storage protein A [Medicago truncatula])
MS.gene40304	3.85839	1.948	4.86011e-14	4.67782e-12	yes	up	8.28667	29.69	6.96	6.97	10.93	33.91	26.75	28.41	XP_013462014.1(bark storage protein A [Medicago truncatula])
MS.gene031220	2.74798	1.45837	5.11178e-05	0.00109843	yes	up	26.51	67.3367	21.8	36.44	21.29	61.75	42.07	98.19	XP_013462014.1(bark storage protein A [Medicago truncatula])
MS.gene014646	2.38426	1.25354	3.24891e-08	1.43261e-06	yes	up	12.47	26.81	10.56	14.42	12.43	31.82	21.33	27.28	XP_013462014.1(bark storage protein A [Medicago truncatula])
MS.gene047925	0.448478	-1.15689	3.60867e-06	0.000105219	yes	down	47.24	19.62	35.99	45.13	60.6	20.32	16.2	22.34	XP_013462750.1(basic 7S globulin [Medicago truncatula])
MS.gene021330	0.274828	-1.8634	1.44338e-06	4.58911e-05	yes	down	14.6633	3.74	14.88	12.73	16.38	4.25	1.86	5.11	XP_013462751.1(basic 7S globulin [Medicago truncatula])
MS.gene01855	0.387995	-1.36589	2.10608e-06	6.4588e-05	yes	down	57.42	20.61	53.06	45.35	73.85	18.36	16.32	27.15	XP_013462750.1(basic 7S globulin [Medicago truncatula])
MS.gene00873	0.264062	-1.92105	5.4023e-08	2.28889e-06	yes	down	45.9733	11.3267	39.28	54.95	43.69	10.52	7.37	16.09	XP_013462750.1(basic 7S globulin [Medicago truncatula])
MS.gene002889	0.454095	-1.13893	0.000137359	0.00258362	yes	down	26.5633	11.13	18.48	30.03	31.18	8.98	10.02	14.39	XP_013462750.1(basic 7S globulin [Medicago truncatula])
MS.gene60182	0.171873	-2.54058	4.13868e-11	2.82932e-09	yes	down	22.4167	3.66	19.67	27.95	19.63	5.1	2.75	3.13	XP_003608557.1(basic leucine zipper 4 [Medicago truncatula])
MS.gene44442	0.208849	-2.25947	3.62704e-07	1.30015e-05	yes	down	13.1333	2.52	16.84	12.46	10.1	2.45	2.85	2.26	XP_003608557.1(basic leucine zipper 4 [Medicago truncatula])
MS.gene011696	0.138739	-2.84956	5.89458e-07	2.02275e-05	yes	down	34.2067	4.62333	35.23	43.9	23.49	9.33	2.65	1.89	XP_003608557.1(basic leucine zipper 4 [Medicago truncatula])
MS.gene75985	0.41582	-1.26597	7.20722e-07	2.42667e-05	yes	down	45.7233	17.88	46.75	52.34	38.08	22.07	16.3	15.27	XP_013447699.1(basic leucine zipper 43 [Medicago truncatula])
MS.gene37156	0.432888	-1.20793	0.00123636	0.0164492	yes	down	11.8833	4.78667	13.31	11.55	10.79	4.48	3.68	6.2	XP_013451170.1(basic leucine zipper 43 [Medicago truncatula])
MS.gene85274	0.409526	-1.28797	3.4028e-06	9.97336e-05	yes	down	24.1667	10.4767	21.36	30.26	20.88	11.89	10.46	9.08	XP_003597525.1(B-box zinc finger protein 24 isoform X1 [Medicago truncatula])
MS.gene052010	0.492215	-1.02264	0.000595025	0.00899608	yes	down	58.27	26.2867	79.27	51.52	44.02	28.52	27.8	22.54	XP_003597525.1(B-box zinc finger protein 24 isoform X1 [Medicago truncatula])
MS.gene87383	2.03854	1.02753	7.99442e-06	0.000212916	yes	up	1.74	3.28667	1.93	1.53	1.76	3.11	3.48	3.27	XP_003629527.2(BEL1-like homeodomain protein 4 [Medicago truncatula])
MS.gene047977	0.205001	-2.2863	9.97898e-25	2.29791e-22	yes	down	59.07	11.2567	67.98	49.3	59.93	13.03	9.4	11.34	XP_003594602.1(berberine bridge enzyme-like 13 [Medicago truncatula])
MS.gene02146	0.384025	-1.38073	4.01051e-05	0.000887008	yes	down	12.5767	4.48333	10.99	11.95	14.79	6.11	2.67	4.67	XP_003594602.1(berberine bridge enzyme-like 13 [Medicago truncatula])
MS.gene32208	6.30114	2.65561	1.25163e-18	1.82539e-16	yes	up	3.94333	22.1067	4.99	4.32	2.52	24.33	24.45	17.54	XP_003608243.1(berberine bridge enzyme-like 17 [Medicago truncatula])
MS.gene32207	15.8314	3.98471	5.77859e-29	1.74363e-26	yes	up	1.23333	18.2033	1.92	1.04	0.74	18.92	18.59	17.1	XP_003608243.1(berberine bridge enzyme-like 17 [Medicago truncatula])
MS.gene066723	7.57735	2.92169	9.15596e-25	2.12079e-22	yes	up	8.62667	58.81	10.77	9.45	5.66	49.85	61.2	65.38	XP_003608243.1(berberine bridge enzyme-like 17 [Medicago truncatula])
MS.gene052560	8.63219	3.10973	9.6171e-55	1.08198e-51	yes	up	32.97	253.707	31.54	38.17	29.2	295.19	212.06	253.87	XP_003608243.1(berberine bridge enzyme-like 17 [Medicago truncatula])
MS.gene052559	16.3586	4.03198	1.51084e-22	3.08251e-20	yes	up	1.30333	19.6733	0.75	0.98	2.18	21.6	14.24	23.18	XP_003608243.1(berberine bridge enzyme-like 17 [Medicago truncatula])
MS.gene047983	2.2996	1.20138	0.00017147	0.00314192	yes	up	15.1467	32.17	12.78	13.47	19.19	20.09	36.63	39.79	XP_003594610.1(berberine bridge enzyme-like 21 [Medicago truncatula])
MS.gene02150	2.48924	1.3157	0.00155965	0.0199462	yes	up	2.32	5.30667	2.31	2.63	2.02	3.32	4.82	7.78	XP_003594610.1(berberine bridge enzyme-like 21 [Medicago truncatula])
MS.gene00008	2.53755	1.34344	0.000870212	0.0123594	yes	up	2.98	7.00333	2.04	3.06	3.84	5.51	10.23	5.27	XP_003594610.1(berberine bridge enzyme-like 21 [Medicago truncatula])
MS.gene047995	2.02763	1.0198	3.61048e-06	0.000105233	yes	up	40.02	75.5633	41.02	36.39	42.65	69.39	64.34	92.96	XP_013463042.1(berberine bridge enzyme-like 8 [Medicago truncatula])
MS.gene02732	2.51016	1.32778	3.38489e-10	2.04271e-08	yes	up	19.2767	44.92	20.54	18.3	18.99	48.88	35.57	50.31	XP_013463042.1(berberine bridge enzyme-like 8 [Medicago truncatula])
MS.gene59331	0.467128	-1.09811	1.28292e-05	0.000325816	yes	down	14.5633	6.31333	12.13	17.73	13.83	6.36	6.18	6.4	XP_003611934.1(BES1/BZR1 homolog protein 2 [Medicago truncatula])
MS.gene010104	0.250728	-1.9958	0.000320735	0.00534246	yes	down	22.1067	5.06333	18.01	13.24	35.07	2.42	3.33	9.44	XP_003615277.1(beta carbonic anhydrase 5, chloroplastic isoform X1 [Medicago truncatula])
MS.gene049999	0.296289	-1.75492	0.00161348	0.0204916	yes	down	7.87667	2.14667	5.85	4.85	12.93	1.13	1.62	3.69	XP_024639045.1(beta carbonic anhydrase 5, chloroplastic isoform X2 [Medicago truncatula])
MS.gene76597	2.39239	1.25845	5.47913e-10	3.18453e-08	yes	up	3.15	6.97667	3.26	3.32	2.87	6.28	7.16	7.49	XP_003613808.1(beta-1,3-galactosyltransferase GALT1 [Medicago truncatula])
MS.gene55240	4.93589	2.30331	8.66244e-09	4.20852e-07	yes	up	0.57	2.55333	0.5	0.55	0.66	2.5	3.57	1.59	XP_003613808.1(beta-1,3-galactosyltransferase GALT1 [Medicago truncatula])
MS.gene045651	2.16091	1.11164	7.17142e-05	0.00146925	yes	up	3.46333	6.94	4.11	3.46	2.82	7.29	5.08	8.45	XP_003613808.1(beta-1,3-galactosyltransferase GALT1 [Medicago truncatula])
MS.gene97661	0.397345	-1.33154	0.00447129	0.0457314	yes	down	3.35667	1.24667	4.68	3.27	2.12	1.3	1.43	1.01	XP_003606138.1(beta-1,6-galactosyltransferase GALT29A [Medicago truncatula])
MS.gene61247	0.27131	-1.88199	0.000154278	0.00286573	yes	down	57.6233	14.3633	37.53	52.99	82.35	5.43	12.14	25.52	XP_013457558.1(beta-amylase 3, chloroplastic [Medicago truncatula])
MS.gene72386	0.269148	-1.89353	0.00024946	0.0043235	yes	down	45.06	11.1167	19.4	42	73.78	5.47	9.25	18.63	XP_013457558.1(beta-amylase 3, chloroplastic [Medicago truncatula])
MS.gene46383	0.252525	-1.9855	0.000407015	0.00654164	yes	down	24.5533	5.67667	14.2	22.43	37.03	1.82	4.56	10.65	XP_013457558.1(beta-amylase 3, chloroplastic [Medicago truncatula])
MS.gene47987	21.8629	4.45041	1.17889e-05	0.000302024	yes	up	0.04	0.916667	0.02	0.03	0.07	0.88	1.09	0.78	XP_013446740.1(beta-amyrin 11-oxidase [Medicago truncatula])
MS.gene98126	2.04738	1.03378	2.14515e-05	0.000511473	yes	up	7.88	14.92	6.83	10.39	6.42	14.44	14.62	15.7	XP_003604121.1(beta-amyrin synthase [Medicago truncatula])
MS.gene71262	3.31373	1.72846	6.03783e-06	0.000165947	yes	up	0.606667	1.87333	0.72	0.63	0.47	2.14	2.16	1.32	XP_013443446.1(beta-amyrin synthase [Medicago truncatula])
MS.gene053114	2.70194	1.434	2.37358e-07	8.82574e-06	yes	up	8.63667	20.95	6.04	10.77	9.1	17.63	22.07	23.15	XP_003604121.1(beta-amyrin synthase [Medicago truncatula])
MS.gene034308	2.37684	1.24905	4.32808e-09	2.20358e-07	yes	up	14.8967	32.9467	16.47	16.27	11.95	38.3	31.82	28.72	XP_003604121.1(beta-amyrin synthase [Medicago truncatula])
MS.gene00494	2.44155	1.2878	3.32496e-11	2.29094e-09	yes	up	39.1733	88.4633	36.37	44.79	36.36	83.79	77.82	103.78	XP_003589080.2(beta-galactosidase [Medicago truncatula])
MS.gene24470	2.17258	1.11941	0.00147346	0.0190606	yes	up	9.9	20.0767	14.7	7.33	7.67	23.21	23.2	13.82	XP_003589080.2(beta-galactosidase [Medicago truncatula])
MS.gene011186	0.446632	-1.16284	1.51544e-05	0.00037756	yes	down	30.3233	12.4867	23.21	31.73	36.03	10.76	10.31	16.39	XP_013444317.1(beta-galactosidase 1 [Medicago truncatula])
MS.gene020258	0.446632	-1.16284	1.51544e-05	0.00037756	yes	down	30.3233	12.4867	23.21	31.73	36.03	10.76	10.31	16.39	XP_013444317.1(beta-galactosidase 1 [Medicago truncatula])
MS.gene37014	0.446632	-1.16284	1.51544e-05	0.00037756	yes	down	30.3233	12.4867	23.21	31.73	36.03	10.76	10.31	16.39	XP_013444317.1(beta-galactosidase 1 [Medicago truncatula])
MS.gene24228	3.26164	1.7056	0.000455548	0.00719212	yes	up	0.653333	2.17	0.67	0.37	0.92	2.1	1.17	3.24	XP_003589339.1(beta-galactosidase 5 [Medicago truncatula])
MS.gene08620	0.320947	-1.63959	1.27909e-07	5.0493e-06	yes	down	7.03	2.1	8.98	7.1	5.01	2.49	2.08	1.73	XP_003606403.1(beta-galactosidase 8 [Medicago truncatula])
MS.gene062574	0.432047	-1.21074	1.29708e-06	4.14909e-05	yes	down	4.65	1.85667	4.17	4.54	5.24	1.98	1.54	2.05	XP_003606403.1(beta-galactosidase 8 [Medicago truncatula])
MS.gene42827	2.7539	1.46148	1.47733e-06	4.68568e-05	yes	up	3.46333	8.91	4.27	3.85	2.27	8.9	8.58	9.25	XP_003597215.2(beta-galactosidase 8 [Medicago truncatula])
MS.gene42824	2.32096	1.21472	6.2539e-06	0.000170955	yes	up	2.92333	6.56	2.77	3.59	2.41	6.6	6.33	6.75	XP_003597217.1(beta-galactosidase 8 [Medicago truncatula])
MS.gene31309	2.38141	1.25182	6.93587e-05	0.00142917	yes	up	2.47667	5.53333	2.14	3.27	2.02	6.21	6.15	4.24	XP_003597217.1(beta-galactosidase 8 [Medicago truncatula])
MS.gene007647	0.367513	-1.44413	0.00106996	0.0145987	yes	down	1.44	0.58	0.88	1.78	1.66	0.97	0.47	0.3	XP_003606403.1(beta-galactosidase 8 [Medicago truncatula])
MS.gene70070	3.05654	1.6119	9.63441e-08	3.90705e-06	yes	up	7.64333	21.74	10.28	7.34	5.31	22.65	23.72	18.85	XP_003604720.1(beta-glucosidase 11 isoform X1 [Medicago truncatula])
MS.gene49852	3.96831	1.98853	4.08172e-06	0.000117305	yes	up	0.883333	3.51667	1.24	0.92	0.49	3.42	4.36	2.77	XP_003604720.1(beta-glucosidase 11 isoform X1 [Medicago truncatula])
MS.gene057832	2.0543	1.03865	4.86085e-06	0.000136963	yes	up	8.99	17.1367	10.12	9.07	7.78	15.42	17.53	18.46	XP_003604720.1(beta-glucosidase 11 isoform X1 [Medicago truncatula])
MS.gene037510	3.44886	1.78612	4.73902e-07	1.65426e-05	yes	up	3.97333	12.76	5.21	4.53	2.18	13.83	11.24	13.21	XP_003604720.1(beta-glucosidase 11 isoform X1 [Medicago truncatula])
MS.gene23164	9.49912	3.24779	1.30298e-05	0.000329951	yes	up	0.346667	3.09333	0.61	0.24	0.19	3.9	2.99	2.39	XP_003622748.2(beta-glucosidase 12 [Medicago truncatula])
MS.gene051255	12.193	3.60798	3.99647e-12	3.13028e-10	yes	up	0.436667	6.59	0.95	0.25	0.11	8.11	6.56	5.1	XP_003622748.2(beta-glucosidase 12 [Medicago truncatula])
MS.gene93590	18.1355	4.18074	5.2074e-07	1.80981e-05	yes	up	0.0566667	1.00667	0.06	0.04	0.07	1.27	1.08	0.67	XP_013459122.1(beta-glucosidase 12 [Medicago truncatula])
MS.gene28248	20.9284	4.38739	3.86981e-06	0.000111881	yes	up	0.0566667	1.00667	0.07	0.04	0.06	1.43	0.84	0.75	XP_013459122.1(beta-glucosidase 12 [Medicago truncatula])
MS.gene023076	24.8605	4.63579	0.000304567	0.00511099	yes	up	0.02	1.63333	0.04	0.02	0	2.2	0.92	1.78	XP_003622748.2(beta-glucosidase 12 [Medicago truncatula])
MS.gene66868	3.2353	1.6939	0.00194241	0.0238394	yes	up	0.55	1.64333	0.44	0.32	0.89	1.58	0.84	2.51	XP_003622740.1(beta-glucosidase 12 [Medicago truncatula])
MS.gene78357	108.663	6.76371	1.52485e-05	0.000379666	yes	up	0	0.45	0	0	0	0.45	0.54	0.36	XP_003597481.2(beta-glucosidase 12 [Medicago truncatula])
MS.gene05241	2.70804	1.43725	0.00467003	0.0473094	yes	up	0.783333	1.95	0.38	1.12	0.85	2.68	1.45	1.72	XP_003620196.2(beta-glucosidase 12 [Medicago truncatula])
MS.gene052031	2.79745	1.48411	0.00428477	0.0443071	yes	up	0.36	0.936667	0.35	0.41	0.32	0.73	0.74	1.34	XP_003597482.1(beta-glucosidase 12 isoform X1 [Medicago truncatula])
MS.gene33492	2.15286	1.10626	1.27319e-08	6.01492e-07	yes	up	23.4267	45.6467	27.28	19.65	23.35	46.07	45.44	45.43	XP_003604643.1(beta-glucosidase 24 [Medicago truncatula])
MS.gene33495	2.05557	1.03954	1.92499e-06	5.96148e-05	yes	up	65.84	124.67	64.33	54.01	79.18	107.71	131.95	134.35	XP_003604643.1(beta-glucosidase 24 [Medicago truncatula])
MS.gene98716	11.5448	3.52917	3.75218e-09	1.93646e-07	yes	up	0.27	2.91	0.15	0.12	0.54	3.32	2.84	2.57	XP_003597509.1(beta-glucosidase 24 [Medicago truncatula])
MS.gene052021	13.6782	3.77381	3.53275e-33	1.31857e-30	yes	up	0.863333	11.0067	0.86	0.72	1.01	11.5	11.58	9.94	XP_003597509.1(beta-glucosidase 24 [Medicago truncatula])
MS.gene032156	10.4239	3.38183	1.38828e-08	6.50791e-07	yes	up	0.133333	1.75667	0.18	0.08	0.14	1.62	1.57	2.08	XP_003597509.1(beta-glucosidase 24 [Medicago truncatula])
MS.gene032154	34.7163	5.11754	1.13421e-11	8.38722e-10	yes	up	0.08	2.38	0.18	0	0.06	2.25	2.16	2.73	XP_003597509.1(beta-glucosidase 24 [Medicago truncatula])
MS.gene070469	2.17572	1.12149	5.26367e-05	0.00112431	yes	up	2.91333	5.86	2.77	3	2.97	7.25	6.04	4.29	XP_003599468.1(beta-glucosidase 42 [Medicago truncatula])
MS.gene00859	12.9748	3.69764	0.00017891	0.00325486	yes	up	0.163333	2.80667	0.03	0.43	0.03	1.63	4.88	1.91	XP_003547247.2(beta-glucosidase 46 [Glycine max])
MS.gene002910	2.69327	1.42936	0.00313104	0.0346859	yes	up	1.98333	2.82333	1.14	3.25	1.56	3.38	3.21	1.88	XP_003547247.2(beta-glucosidase 46 [Glycine max])
MS.gene030124	2.1164	1.08161	0.000831843	0.0118981	yes	up	2.96667	6.15	1.87	3.05	3.98	6.94	5.29	6.22	XP_013458327.1(beta-glucosidase-like SFR2, chloroplastic [Medicago truncatula])
MS.gene064183	0.012454	-6.32725	0.000441588	0.00701287	yes	down	0.403333	0	0.36	0.73	0.12	0	0	0	XP_013442870.1(beta-glucuronosyltransferase GlcAT14A [Medicago truncatula])
MS.gene028478	3.78954	1.92202	8.33145e-09	4.06275e-07	yes	up	3.88	13.5567	5.01	3.82	2.81	12.14	18.59	9.94	XP_003608388.1(beta-ureidopropionase [Medicago truncatula])
MS.gene068027	2.74338	1.45595	2.62143e-05	0.000611879	yes	up	2.35333	5.98333	2.39	1.72	2.95	5.27	7.41	5.27	XP_003608388.1(beta-ureidopropionase [Medicago truncatula])
MS.gene000688	3.52246	1.81658	0.00467265	0.0473116	yes	up	0.976667	3.24667	1.53	0.83	0.57	3.99	4.1	1.65	XP_013447780.1(bidirectional sugar transporter N3 [Medicago truncatula])
MS.gene051772	0.276331	-1.85553	5.49938e-10	3.19394e-08	yes	down	19.0967	4.95333	20.38	15.87	21.04	4.15	3.99	6.72	XP_013450261.1(bifunctional aspartate aminotransferase and glutamate/aspartate-prephenate aminotransferase [Medicago truncatula])
MS.gene75658	2.37657	1.24888	1.20455e-06	3.88783e-05	yes	up	1.84333	4.05333	1.95	2.13	1.45	3.67	4.47	4.02	XP_003601703.1(bifunctional aspartokinase/homoserine dehydrogenase 2, chloroplastic isoform X1 [Medicago truncatula])
MS.gene39424	2.04953	1.03529	0.00244336	0.0284904	yes	up	2.91667	5.59333	3.75	2.38	2.62	4.77	6.66	5.35	XP_013457080.1(bifunctional epoxide hydrolase 2 [Medicago truncatula])
MS.gene33765	2.79123	1.4809	1.32725e-06	4.24041e-05	yes	up	2.13	5.57667	1.78	2.6	2.01	6.28	5.65	4.8	XP_013457080.1(bifunctional epoxide hydrolase 2 [Medicago truncatula])
MS.gene32030	4.50412	2.17124	0.00199385	0.0243297	yes	up	0.866667	3.43	0.21	0.76	1.63	4.27	3.64	2.38	XP_013457080.1(bifunctional epoxide hydrolase 2 [Medicago truncatula])
MS.gene31492	3.95939	1.98528	3.17326e-09	1.65831e-07	yes	up	4.90667	17.9967	3.83	7.32	3.57	17.43	18.81	17.75	XP_013465073.1(bifunctional epoxide hydrolase 2 [Medicago truncatula])
MS.gene31491	3.71266	1.89245	1.49162e-16	1.83548e-14	yes	up	9.39333	28.55	10.42	9.89	7.87	34.37	25	26.28	XP_013465074.1(bifunctional epoxide hydrolase 2 [Medicago truncatula])
MS.gene31488	5.02491	2.3291	3.22854e-35	1.33821e-32	yes	up	32.3833	151.54	34.19	28.3	34.66	175.99	137.27	141.36	XP_013465074.1(bifunctional epoxide hydrolase 2 [Medicago truncatula])
MS.gene055830	2.84475	1.5083	7.68213e-09	3.76484e-07	yes	up	3.56333	9.41667	3.62	3.4	3.67	10.12	9.35	8.78	XP_013465074.1(bifunctional epoxide hydrolase 2 [Medicago truncatula])
MS.gene055828	4.58124	2.19574	1.26179e-10	8.09212e-09	yes	up	7.99333	33.7067	10.02	8.23	5.73	45.52	25.76	29.84	XP_013465074.1(bifunctional epoxide hydrolase 2 [Medicago truncatula])
MS.gene052512	4.10298	2.03667	4.32922e-07	1.52821e-05	yes	up	0.84	3.18333	0.97	0.67	0.88	3.01	2.46	4.08	XP_013457080.1(bifunctional epoxide hydrolase 2 [Medicago truncatula])
MS.gene052511	3.52957	1.81949	1.30125e-06	4.16073e-05	yes	up	1.04667	3.41	0.82	1.01	1.31	3.02	3.32	3.89	XP_013457080.1(bifunctional epoxide hydrolase 2 [Medicago truncatula])
MS.gene043403	4.66097	2.22063	1.81571e-13	1.6666e-11	yes	up	9.96667	44.5033	12.39	6.31	11.2	55.64	36.06	41.81	XP_013465074.1(bifunctional epoxide hydrolase 2 [Medicago truncatula])
MS.gene043402	6.67512	2.73879	1.30153e-07	5.12341e-06	yes	up	1.87667	11.57	0.56	2.38	2.69	11.66	13.25	9.8	XP_013465073.1(bifunctional epoxide hydrolase 2 [Medicago truncatula])
MS.gene028927	17.6235	4.13943	3.96789e-10	2.35761e-08	yes	up	0.34	5.61333	0.22	0.69	0.11	7.38	5.64	3.82	XP_013465073.1(bifunctional epoxide hydrolase 2 [Medicago truncatula])
MS.gene028926	2.5392	1.34437	0.00267112	0.0306426	yes	up	7.97333	18.9467	13.76	4.7	5.46	16.42	17.1	23.32	XP_013465074.1(bifunctional epoxide hydrolase 2 [Medicago truncatula])
MS.gene028923	2.47141	1.30533	5.10707e-05	0.00109801	yes	up	7.06333	16.21	9.03	4.17	7.99	16.84	17.05	14.74	XP_013465074.1(bifunctional epoxide hydrolase 2 [Medicago truncatula])
MS.gene67606	0.25153	-1.9912	0.0014143	0.0184346	yes	down	3.02333	0.7	1.65	2.5	4.92	1.11	0.27	0.72	XP_003612265.1(bifunctional nuclease 2 isoform X1 [Medicago truncatula])
MS.gene063680	0.405119	-1.30358	9.12602e-06	0.000240452	yes	down	18.51	6.96333	13.98	14.61	26.94	6.64	7.25	7	XP_024640934.1(bifunctional nuclease 2 isoform X2 [Medicago truncatula])
MS.gene071898	2.99953	1.58473	4.15496e-09	2.12343e-07	yes	up	6.61333	18.31	5.17	6.81	7.86	16.57	14.76	23.6	XP_003593237.1(bifunctional riboflavin biosynthesis protein RIBA 1, chloroplastic [Medicago truncatula])
MS.gene02178	2.16156	1.11207	0.000434415	0.00691863	yes	up	12.0133	23.89	12.74	10.35	12.95	13.83	25.42	32.42	XP_003593237.1(bifunctional riboflavin biosynthesis protein RIBA 1, chloroplastic [Medicago truncatula])
MS.gene002218	2.26635	1.18037	4.41656e-05	0.000965013	yes	up	2.89	6.11667	2.63	2.45	3.59	4.46	6.15	7.74	XP_003593237.1(bifunctional riboflavin biosynthesis protein RIBA 1, chloroplastic [Medicago truncatula])
MS.gene54848	8.48086	3.08421	1.6913e-14	1.70546e-12	yes	up	0.82	6.99667	0.78	0.98	0.7	10.52	6.21	4.26	XP_024632479.1(bifunctional riboflavin kinase/FMN phosphatase isoform X1 [Medicago truncatula])
MS.gene31371	5.7251	2.5173	5.45957e-15	5.77907e-13	yes	up	1.47333	7.82	1.85	0.99	1.58	8.27	8.57	6.62	XP_024632479.1(bifunctional riboflavin kinase/FMN phosphatase isoform X1 [Medicago truncatula])
MS.gene043513	6.01871	2.58945	1.51262e-12	1.24608e-10	yes	up	0.866667	4.83333	1.25	0.6	0.75	5.11	4.92	4.47	XP_024632479.1(bifunctional riboflavin kinase/FMN phosphatase isoform X1 [Medicago truncatula])
MS.gene028808	8.82175	3.14106	2.4147e-11	1.69489e-09	yes	up	0.763333	6.27667	1.01	0.4	0.88	4.35	7.17	7.31	XP_013465239.1(bifunctional riboflavin kinase/FMN phosphatase isoform X2 [Medicago truncatula])
MS.gene000931	0.44885	-1.15569	0.00135545	0.0177853	yes	down	41.96	17.38	29.01	41.54	55.33	16.71	10.8	24.63	XP_013446997.1(bifunctional UDP-glucose 4-epimerase and UDP-xylose 4-epimerase 1 [Medicago truncatula])
MS.gene61711	9.40722	3.23377	0.000239175	0.0041691	yes	up	0.486667	4.34	0.92	0.28	0.26	2.66	4.9	5.46	AAA32650.1(bimodular protein [Medicago sativa])
MS.gene042447	2.10824	1.07604	2.94334e-06	8.75047e-05	yes	up	8.52333	16.0467	7.37	8.05	10.15	18.69	12.63	16.82	XP_003624658.1(binding partner of ACD11 1 [Medicago truncatula])
MS.gene20181	3.0897	1.62747	3.4186e-05	0.000773201	yes	up	0.766667	1.79	0.81	0.94	0.55	1.9	1.57	1.9	XP_003630608.2(biotin carboxylase 2, chloroplastic [Medicago truncatula])
MS.gene060808	2.00959	1.0069	0.00464152	0.0471054	yes	up	83.5867	154.967	71.54	91.04	88.18	83.77	144.35	236.78	XP_003609366.1(blue copper protein [Medicago truncatula])
MS.gene067574	76.6674	6.26054	0.00027295	0.00465399	yes	up	0	0.663333	0	0	0	0.61	0.46	0.92	XP_003607849.1(BOI-related E3 ubiquitin-protein ligase 1 [Medicago truncatula])
MS.gene019495	3.15837	1.65918	0.00343727	0.0372915	yes	up	5.07	14.67	2.15	5.8	7.26	9.05	12.68	22.28	XP_013444918.1(BON1-associated protein 2 [Medicago truncatula])
MS.gene79489	0.266439	-1.90812	7.9489e-08	3.2741e-06	yes	down	3.51	0.953333	4.05	3.76	2.72	1.24	0.83	0.79	PNY17407.1(boron transporter 4-like protein, partial [Trifolium pratense])
MS.gene37317	0.297203	-1.75048	2.93773e-07	1.07458e-05	yes	down	4.14	1.12333	5.24	3.04	4.14	1.1	1.32	0.95	PNY17407.1(boron transporter 4-like protein, partial [Trifolium pratense])
MS.gene034033	0.271422	-1.88139	0.00116334	0.0156585	yes	down	2.53667	0.636667	2.97	1.62	3.02	0.21	0.59	1.11	PNY17407.1(boron transporter 4-like protein, partial [Trifolium pratense])
MS.gene026799	0.162948	-2.61752	1.02815e-09	5.76307e-08	yes	down	4.38	0.716667	3.28	3.91	5.95	0.84	0.65	0.66	PNY17407.1(boron transporter 4-like protein, partial [Trifolium pratense])
MS.gene40459	3.9343	1.97611	2.15026e-10	1.3334e-08	yes	up	2.99	10.36	1.9	4.29	2.78	10.41	10.88	9.79	AES90515.1(branched-chain amino acid aminotransferase [Medicago truncatula])
MS.gene40116	2.64839	1.40512	0.000445458	0.00706151	yes	up	2.78333	6.93	4.01	2.64	1.7	7.81	5.28	7.7	AES90515.1(branched-chain amino acid aminotransferase [Medicago truncatula])
MS.gene053638	4.54904	2.18556	1.96062e-10	1.22351e-08	yes	up	2.72	11.7067	3.57	1.89	2.7	11.46	11.07	12.59	AES90515.1(branched-chain amino acid aminotransferase [Medicago truncatula])
MS.gene053637	8.10491	3.0188	1.23555e-08	5.8617e-07	yes	up	0.426667	3.31333	0.19	0.52	0.57	2.64	4.75	2.55	AES90515.1(branched-chain amino acid aminotransferase [Medicago truncatula])
MS.gene028536	6.09305	2.60717	4.50771e-16	5.32234e-14	yes	up	3.02	15.3533	2.51	2.87	3.68	13.22	12.56	20.28	AES90515.1(branched-chain amino acid aminotransferase [Medicago truncatula])
MS.gene074505	238.888	7.90019	5.25442e-08	2.22836e-06	yes	up	0	0.24	0	0	0	0.13	0.19	0.4	XP_003618132.2(brefeldin A-inhibited guanine nucleotide-exchange protein 1 isoform X2 [Medicago truncatula])
MS.gene002827	8.9604	3.16356	0.00448607	0.0458468	yes	up	0.0733333	0.626667	0.05	0	0.17	0.46	0.92	0.5	XP_003594077.1(BSD domain-containing protein 1 [Medicago truncatula])
MS.gene48295	0.283444	-1.81887	1.55962e-06	4.92289e-05	yes	down	152.057	38.7567	81.73	144.76	229.68	31.45	31.61	53.21	XP_003608891.1(BTB/POZ and TAZ domain-containing protein 1 [Medicago truncatula])
MS.gene059967	0.337168	-1.56846	0.000390674	0.00632017	yes	down	128.393	39.7733	76.06	122.59	186.53	18.99	38.23	62.1	XP_003608891.1(BTB/POZ and TAZ domain-containing protein 1 [Medicago truncatula])
MS.gene20290	0.410578	-1.28427	0.000214827	0.00379423	yes	down	14.16	5.36333	11.6	14.55	16.33	4.41	3.65	8.03	XP_003611597.2(BTB/POZ and TAZ domain-containing protein 4 [Medicago truncatula])
MS.gene09591	0.482113	-1.05256	1.45728e-05	0.000364455	yes	down	18.8733	8.61667	16.11	17.02	23.49	8.73	7.46	9.66	XP_003611597.2(BTB/POZ and TAZ domain-containing protein 4 [Medicago truncatula])
MS.gene05718	2.45646	1.29658	6.82381e-06	0.00018512	yes	up	7.19333	10.2833	7.18	8.89	5.51	14.47	8.18	8.2	XP_003600432.1(BTB/POZ domain-containing protein At1g55760 [Medicago truncatula])
MS.gene04131	3.02428	1.59659	5.44644e-05	0.00115833	yes	up	2.51333	13.1833	2.39	1.98	3.17	17.18	11.92	10.45	XP_003600432.1(BTB/POZ domain-containing protein At1g55760 [Medicago truncatula])
MS.gene061535	0.283622	-1.81796	9.59948e-16	1.10204e-13	yes	down	49.79	13.3367	39.45	48.86	61.06	12.02	12.86	15.13	XP_003615337.2(BTB/POZ domain-containing protein At2g30600 [Medicago truncatula])
MS.gene049953	0.433397	-1.20624	0.000295492	0.00497885	yes	down	22.16	9.3	17.38	20.55	28.55	7.34	6.61	13.95	XP_003615337.2(BTB/POZ domain-containing protein At2g30600 [Medicago truncatula])
MS.gene010064	0.306094	-1.70795	8.12918e-08	3.33614e-06	yes	down	71.9767	20.3233	45.87	66.97	103.09	18.38	16.73	25.86	XP_003615337.2(BTB/POZ domain-containing protein At2g30600 [Medicago truncatula])
MS.gene23255	0.249521	-2.00277	1.1713e-12	9.85517e-11	yes	down	9.86333	2.27333	9.71	8.35	11.53	1.81	2.31	2.7	XP_003606902.1(BTB/POZ domain-containing protein At3g05675 [Medicago truncatula])
MS.gene003758	0.301279	-1.73083	9.26537e-05	0.00183292	yes	down	5.12	1.43667	3.67	7.31	4.38	1.81	0.84	1.66	XP_003606902.1(BTB/POZ domain-containing protein At3g05675 [Medicago truncatula])
MS.gene72122	3.07987	1.62287	0.00023369	0.00408705	yes	up	1.76333	5.00333	1.5	1.81	1.98	2.49	6.51	6.01	XP_013447054.1(BTB/POZ domain-containing protein At5g41330 [Medicago truncatula])
MS.gene72120	3.07987	1.62287	0.00023369	0.00408705	yes	up	1.76333	5.00333	1.5	1.81	1.98	2.49	6.51	6.01	XP_013447054.1(BTB/POZ domain-containing protein At5g41330 [Medicago truncatula])
MS.gene31609	2.00613	1.00441	0.00228555	0.0270468	yes	up	5.88667	9.82667	6.38	7.32	3.96	12.06	9.78	7.64	XP_003588551.1(BURP domain protein RD22 [Medicago truncatula])
MS.gene073065	3.13113	1.64668	0.000531191	0.00817858	yes	up	3.06	8.91667	1.38	4.95	2.85	10.75	9.73	6.27	XP_003603599.1(BURP domain protein RD22 [Medicago truncatula])
MS.gene071728	3.26456	1.70689	1.0188e-07	4.10826e-06	yes	up	4.69	14.4533	4.52	5.8	3.75	16.14	16.6	10.62	XP_003603599.1(BURP domain protein RD22 [Medicago truncatula])
MS.gene071727	3.02959	1.59912	6.50371e-07	2.21059e-05	yes	up	9.53333	26.79	5.64	10.77	12.19	24.09	32.2	24.08	XP_003603599.1(BURP domain protein RD22 [Medicago truncatula])
MS.gene071726	2.92189	1.5469	7.6107e-10	4.32016e-08	yes	up	22.43	61.38	16.25	25.5	25.54	58.64	74.21	51.29	XP_003603599.1(BURP domain protein RD22 [Medicago truncatula])
MS.gene031177	3.26756	1.70821	1.07688e-15	1.23089e-13	yes	up	6.82667	17.3367	8.16	6.48	5.84	15.83	19.48	16.7	XP_003603599.1(BURP domain protein RD22 [Medicago truncatula])
MS.gene031176	4.20925	2.07356	8.3844e-07	2.80147e-05	yes	up	3.25	12.4133	1.93	4.34	3.48	8.48	18.47	10.29	XP_003603599.1(BURP domain protein RD22 [Medicago truncatula])
MS.gene031175	3.77395	1.91608	1.15386e-05	0.000296479	yes	up	3.46333	12.1	2.43	3.65	4.31	14.56	15.9	5.84	XP_003603599.1(BURP domain protein RD22 [Medicago truncatula])
MS.gene46861	24.0376	4.58722	4.66948e-05	0.00101139	yes	up	0.316667	7.11333	0.17	0.73	0.05	7.75	13.3	0.29	XP_013456397.1(BURP domain-containing protein 12 [Medicago truncatula])
MS.gene32596	35.3855	5.14509	0.00168092	0.0212045	yes	up	0.02	0.663333	0.06	0	0	0.73	0.69	0.57	XP_024633516.1(BURP domain-containing protein BNM2C [Medicago truncatula])
MS.gene70672	0.325117	-1.62097	0.00163457	0.0206993	yes	down	0.886667	0.266667	0.94	0.77	0.95	0.16	0.26	0.38	XP_003601189.1(C2 and GRAM domain-containing protein At5g50170 [Medicago truncatula])
MS.gene24751	0.399639	-1.32323	0.000129422	0.00245448	yes	down	1.38	0.506667	1.46	1.09	1.59	0.51	0.53	0.48	XP_003601189.1(C2 and GRAM domain-containing protein At5g50170 [Medicago truncatula])
MS.gene56623	0.349897	-1.515	0.0014453	0.0187827	yes	down	16.65	5.35667	11.55	16.04	22.36	1.89	6.11	8.07	XP_013464426.1(C2 domain-containing protein At1g53590 isoform X1 [Medicago truncatula])
MS.gene91250	0.441116	-1.18077	0.000189343	0.00341304	yes	down	11.5367	4.78	12.84	11.88	9.89	5.8	4.14	4.4	KEH38879.1(C2H2-type zinc finger protein [Medicago truncatula])
MS.gene42293	7.051	2.81783	7.75537e-05	0.00157292	yes	up	0.316667	2.09333	0.27	0.28	0.4	1.7	1.73	2.85	KEH36225.1(C4-dicarboxylate transporter/malic acid protein [Medicago truncatula])
MS.gene064721	7.051	2.81783	7.75537e-05	0.00157292	yes	up	0.316667	2.09333	0.27	0.28	0.4	1.7	1.73	2.85	KEH36225.1(C4-dicarboxylate transporter/malic acid protein [Medicago truncatula])
MS.gene014461	7.051	2.81783	7.75537e-05	0.00157292	yes	up	0.316667	2.09333	0.27	0.28	0.4	1.7	1.73	2.85	KEH36225.1(C4-dicarboxylate transporter/malic acid protein [Medicago truncatula])
MS.gene013321	0.468349	-1.09434	1.18939e-06	3.84046e-05	yes	down	135.43	58.9	131.53	143.9	130.86	77.28	51.89	47.53	XP_003602595.1(caffeic acid 3-O-methyltransferase [Medicago truncatula])
MS.gene38109	4.23569	2.0826	7.27487e-36	3.09689e-33	yes	up	10.3233	40.5833	10.37	10.77	9.83	39.22	41.32	41.21	XP_003618025.2(caffeic acid 3-O-methyltransferase 1 [Medicago truncatula])
MS.gene38155	3.69332	1.88492	1.89526e-18	2.74373e-16	yes	up	22.7333	77.9367	22.23	19.8	26.17	83.97	63.21	86.63	XP_003618025.2(caffeic acid 3-O-methyltransferase 1 [Medicago truncatula])
MS.gene039853	78.6792	6.29791	0.000251318	0.00434804	yes	up	0	0.776667	0	0	0	0.95	0.43	0.95	AES69075.1(caffeic acid O-methyltransferase [Medicago truncatula])
MS.gene88526	18.6214	4.21889	8.60618e-08	3.51541e-06	yes	up	0.363333	6.3	0.63	0.46	0	3.9	6.17	8.83	KEH40859.1(caffeic acid O-methyltransferase [Medicago truncatula])
MS.gene057546	8.48718	3.08529	3.58555e-11	2.46187e-09	yes	up	1.73	11.03	2.68	0.67	1.84	9.43	11.32	12.34	KEH21636.1(caffeic acid O-methyltransferase [Medicago truncatula])
MS.gene90479	2.62365	1.39157	3.61202e-08	1.57422e-06	yes	up	11.6467	28.03	10.45	10.59	13.9	27.46	24.44	32.19	XP_013457442.1(caffeoyl-CoA O-methyltransferase [Medicago truncatula])
MS.gene56811	13.8896	3.79593	2.40037e-05	0.000566155	yes	up	0.186667	2.57	0.27	0	0.29	2.19	2.18	3.34	XP_013457442.1(caffeoyl-CoA O-methyltransferase [Medicago truncatula])
MS.gene011784	2.19403	1.13358	2.03261e-05	0.000489379	yes	up	5.98667	13.0633	7.17	5.3	5.49	14.26	13.07	11.86	XP_013457442.1(caffeoyl-CoA O-methyltransferase [Medicago truncatula])
MS.gene99215	33.5959	5.07022	1.02934e-89	4.76853e-86	yes	up	1.49667	48.7933	1.52	1.72	1.25	57.06	47.99	41.33	XP_013457415.1(caffeoyl-CoA O-methyltransferase 5 [Medicago truncatula])
MS.gene99213	7.96228	2.99318	7.117e-05	0.00146	yes	up	0.55	4.07	0.33	1.07	0.25	2.28	6.52	3.41	XP_013457415.1(caffeoyl-CoA O-methyltransferase 5 [Medicago truncatula])
MS.gene90499	25.6911	4.6832	1.7288e-12	1.41234e-10	yes	up	0.503333	12.0667	0	1	0.51	13.95	10.54	11.71	XP_013457415.1(caffeoyl-CoA O-methyltransferase 5 [Medicago truncatula])
MS.gene56792	34.2498	5.09802	2.57534e-08	1.15369e-06	yes	up	0.14	2.85333	0.2	0.22	0	2.4	3.88	2.28	XP_013457415.1(caffeoyl-CoA O-methyltransferase 5 [Medicago truncatula])
MS.gene011804	37.6085	5.23299	7.84664e-43	4.57744e-40	yes	up	1.22	42.5467	0.49	2	1.17	42.83	42.67	42.14	XP_013457415.1(caffeoyl-CoA O-methyltransferase 5 [Medicago truncatula])
MS.gene44534	0.215994	-2.21093	0.000747921	0.0108795	yes	down	7.15333	1.45	11.73	2.49	7.24	1.55	1.89	0.91	XP_013457451.1(caffeoyl-CoA O-methyltransferase isoform X1 [Medicago truncatula])
MS.gene28605	2.00321	1.00231	0.000717206	0.0105221	yes	up	1.89	3.59	1.92	2	1.75	4.11	3.75	2.91	XP_003625919.2(caffeoylshikimate esterase [Medicago truncatula])
MS.gene005595	0.327759	-1.60929	0.00110025	0.0149472	yes	down	2.52333	0.78	2.12	2.44	3.01	0.36	0.81	1.17	XP_003591520.1(caffeoylshikimate esterase [Medicago truncatula])
MS.gene074538	2.49659	1.31996	5.26899e-06	0.000147304	yes	up	3.12667	7.29333	3.53	2.41	3.44	7.94	8.11	5.83	XP_024641320.1(caffeoylshikimate esterase isoform X2 [Medicago truncatula])
MS.gene61257	3.3079	1.72592	2.33026e-05	0.000551269	yes	up	3.21	6.01333	3.48	3.09	3.06	5.71	8.5	3.83	XP_013457573.1(calcineurin B-like protein 1 [Medicago truncatula])
MS.gene46392	2.64224	1.40176	8.69129e-05	0.00173768	yes	up	5.55	15.3533	2.25	7.11	7.29	18.65	11.55	15.86	XP_013457573.1(calcineurin B-like protein 1 [Medicago truncatula])
MS.gene068349	2.52809	1.33805	0.00030897	0.00517275	yes	up	1.91333	5.00667	1.09	2.59	2.06	4.83	4.71	5.48	XP_024627594.1(calcineurin B-like protein 7 [Medicago truncatula])
MS.gene06712	0.456476	-1.13139	0.000704108	0.0103744	yes	down	15.5	6.53	16.35	11.82	18.33	5.69	5.48	8.42	XP_003602244.1(calcineurin B-like protein 7 isoform X2 [Medicago truncatula])
MS.gene033007	2.81391	1.49258	0.00192948	0.023717	yes	up	1.46667	3.84333	1.64	2.06	0.7	4.37	4.13	3.03	XP_024637061.1(calcium sensing receptor, chloroplastic [Medicago truncatula])
MS.gene28492	2.10799	1.07587	2.61628e-12	2.0918e-10	yes	up	18.86	37.8967	19.36	17.53	19.69	36.05	38.7	38.94	XP_003629496.1(calcium uniporter protein 2, mitochondrial [Medicago truncatula])
MS.gene011932	2.13634	1.09514	2.74977e-05	0.000639184	yes	up	13.3567	25.7633	10.35	11.56	18.16	26.41	25.58	25.3	XP_003629496.1(calcium uniporter protein 2, mitochondrial [Medicago truncatula])
MS.gene062714	11.5323	3.52761	7.79745e-05	0.00158105	yes	up	0.19	2.06667	0	0.19	0.38	3.1	1.49	1.61	XP_013466055.1(calcium uniporter protein 4, mitochondrial [Medicago truncatula])
MS.gene052072	340.138	8.40998	1.99811e-09	1.07633e-07	yes	up	0	1.31	0	0	0	0.84	2.25	0.84	XP_003597408.1(calcium-binding and coiled-coil domain-containing protein 2 [Medicago truncatula])
MS.gene030522	3.3034	1.72395	2.56153e-05	0.00059932	yes	up	1.6	4.57	2.66	1.32	0.82	4.94	4.24	4.53	XP_013446930.1(calcium-binding mitochondrial carrier protein SCaMC-2-B [Medicago truncatula])
MS.gene000411	3.26589	1.70748	1.17047e-05	0.000299964	yes	up	0.796667	2.39333	0.51	1.07	0.81	2.31	2.11	2.76	XP_013446930.1(calcium-binding mitochondrial carrier protein SCaMC-2-B [Medicago truncatula])
MS.gene84736	2.82105	1.49623	0.00259851	0.0299273	yes	up	9.34333	24.9967	5.28	11.49	11.26	32.42	15.85	26.72	XP_003627531.1(calcium-binding protein KIC [Medicago truncatula])
MS.gene068384	2.82105	1.49623	0.00259851	0.0299273	yes	up	9.34333	24.9967	5.28	11.49	11.26	32.42	15.85	26.72	XP_003627531.1(calcium-binding protein KIC [Medicago truncatula])
MS.gene067296	3.00812	1.58886	1.91881e-08	8.7704e-07	yes	up	24.8133	71.0933	27.82	20.32	26.3	85.59	60.56	67.13	XP_003627531.1(calcium-binding protein KIC [Medicago truncatula])
MS.gene060524	3.60174	1.84869	1.44336e-11	1.04862e-09	yes	up	45.6167	155.03	50.25	33.18	53.42	158.54	170.72	135.83	XP_003627531.1(calcium-binding protein KIC [Medicago truncatula])
MS.gene51384	4.2999	2.1043	8.73388e-07	2.91082e-05	yes	up	27.6033	109.333	23.34	21.77	37.7	66.79	119.28	141.93	XP_013467585.1(calcium-binding protein PBP1 [Medicago truncatula])
MS.gene064243	5.29242	2.40393	1.36583e-08	6.41412e-07	yes	up	28.57	138.05	27.1	28.31	30.3	76	140.26	197.89	XP_013467585.1(calcium-binding protein PBP1 [Medicago truncatula])
MS.gene000304	5.29242	2.40393	1.36583e-08	6.41412e-07	yes	up	28.57	138.05	27.1	28.31	30.3	76	140.26	197.89	XP_013467585.1(calcium-binding protein PBP1 [Medicago truncatula])
MS.gene70857	10.4762	3.38904	1.16687e-08	5.55595e-07	yes	up	0.163333	1.60667	0.12	0.14	0.23	1.17	1.61	2.04	XP_003617233.1(calcium-dependent protein kinase 17 [Medicago truncatula])
MS.gene038179	7.74482	2.95323	0.00423782	0.0439139	yes	up	0.0966667	0.726667	0	0.06	0.23	0.69	0.54	0.95	XP_003617233.1(calcium-dependent protein kinase 17 [Medicago truncatula])
MS.gene007090	2.75996	1.46464	0.00286926	0.032485	yes	up	0.916667	2.34	1.23	0.81	0.71	1.44	2.02	3.56	XP_013450249.1(calcium-dependent protein kinase 26 [Medicago truncatula])
MS.gene061261	5.10751	2.35262	7.43408e-11	4.88293e-09	yes	up	11.97	56.59	9.93	9.45	16.53	42.25	55.11	72.41	XP_003609790.1(calmodulin [Medicago truncatula])
MS.gene050524	16.3328	4.0297	0.00466979	0.0473094	yes	up	0.166667	2.86333	0.5	0	0	3.59	3.1	1.9	XP_003626446.1(calmodulin [Medicago truncatula])
MS.gene041795	4.41538	2.14254	2.32113e-06	7.06604e-05	yes	up	22.8733	93.0467	13.28	31.15	24.19	47.12	97.08	134.94	XP_003609790.1(calmodulin [Medicago truncatula])
MS.gene026031	35.6714	5.1567	0.000226473	0.00397142	yes	up	0.0166667	0.65	0	0	0.05	0.51	0.94	0.5	XP_003626446.1(calmodulin [Medicago truncatula])
MS.gene026029	10.9409	3.45166	8.61862e-09	4.18982e-07	yes	up	2.40667	24.4833	0.76	1.99	4.47	18.72	24.15	30.58	XP_003626446.1(calmodulin [Medicago truncatula])
MS.gene024574	19.8682	4.31239	1.73982e-27	4.79082e-25	yes	up	0.53	10.41	0.25	0.58	0.76	8.41	10.45	12.37	XP_003626446.1(calmodulin [Medicago truncatula])
MS.gene014043	4.53197	2.18014	0.000650342	0.00970645	yes	up	1.07667	4.64	0.75	1.02	1.46	4.3	2.47	7.15	XP_024627239.1(calmodulin binding protein PICBP [Medicago truncatula])
MS.gene41898	2.65935	1.41107	0.000112481	0.0021685	yes	up	15.6	38.3167	12.17	14.52	20.11	23.4	54.47	37.08	XP_003624879.1(calmodulin-binding protein 25 [Medicago truncatula])
MS.gene073464	2.07233	1.05125	3.17551e-08	1.4026e-06	yes	up	12.4867	23.51	12.2	11.94	13.32	25.92	23.14	21.47	XP_003594889.2(calmodulin-binding protein 25 [Medicago truncatula])
MS.gene33732	2.69646	1.43107	0.00318194	0.0351361	yes	up	6.07333	15.1	5.44	5.65	7.13	4.99	15.71	24.6	XP_003608224.1(calmodulin-binding protein 60 D [Medicago truncatula])
MS.gene035212	3.37025	1.75286	0.00284085	0.0322236	yes	up	1.21333	3.75333	0.76	0.92	1.96	1.12	4.97	5.17	XP_003608224.1(calmodulin-binding protein 60 D [Medicago truncatula])
MS.gene072561	5.51474	2.46329	2.70789e-09	1.42934e-07	yes	up	0.94	4.90333	0.4	1.08	1.34	5.08	4.54	5.09	XP_013450447.1(calmodulin-binding protein 60 G [Medicago truncatula])
MS.gene050760	2.33687	1.22458	0.000883626	0.0125138	yes	up	1.86	4.06	1.16	2.07	2.35	3.98	3.09	5.11	XP_013450446.1(calmodulin-binding protein 60 G [Medicago truncatula])
MS.gene050759	2.73912	1.45371	2.25312e-07	8.42956e-06	yes	up	3.18667	8.08	3.25	2.92	3.39	6.34	7.6	10.3	XP_013450447.1(calmodulin-binding protein 60 G [Medicago truncatula])
MS.gene04432	2.24612	1.16744	0.000756809	0.0109723	yes	up	4.39	8.82667	5.32	2.47	5.38	7.72	10.28	8.48	XP_013460125.1(calmodulin-binding receptor-like cytoplasmic kinase 2 [Medicago truncatula])
MS.gene04069	2.25189	1.17113	0.000751433	0.0109185	yes	up	5.08667	11.2267	4.53	4.26	6.47	7.57	10.77	15.34	XP_013460125.1(calmodulin-binding receptor-like cytoplasmic kinase 2 [Medicago truncatula])
MS.gene061784	0.322984	-1.63047	0.000126882	0.00241015	yes	down	9.74667	2.92333	6.01	11.62	11.61	1.31	4.04	3.42	XP_013446800.1(calmodulin-binding transcription activator 1 isoform X1 [Medicago truncatula])
MS.gene053319	4.42399	2.14535	3.19725e-06	9.40944e-05	yes	up	3.98	16.32	3.36	4.5	4.08	12.92	21.97	14.07	XP_013467010.1(calmodulin-like protein 11 [Medicago truncatula])
MS.gene001246	2.39811	1.2619	4.42216e-05	0.000965788	yes	up	119.457	264.987	100.22	91.93	166.22	213.25	228.07	353.64	XP_013467010.1(calmodulin-like protein 11 [Medicago truncatula])
MS.gene058201	8.13434	3.02402	1.7833e-08	8.19383e-07	yes	up	2.95	22.4867	1.83	2.58	4.44	32.22	19.43	15.81	KEH37161.1(cAMP-regulated phosphoprotein-like protein [Medicago truncatula])
MS.gene011387	0.240311	-2.05703	0.00103516	0.0142273	yes	down	2.75	2.65	3.55	2.12	2.58	4.98	0.76	2.21	XP_003608865.1(carbamoyl-phosphate synthase small chain, chloroplastic [Medicago truncatula])
MS.gene65587	0.299476	-1.73949	9.08665e-09	4.40376e-07	yes	down	12.8267	3.53333	16.46	11.77	10.25	3.51	3.92	3.17	XP_013445985.1(carbonic anhydrase 2 [Medicago truncatula])
MS.gene009099	0.36898	-1.43839	1.28006e-07	5.0506e-06	yes	down	21.5633	7.27667	21.58	27.2	15.91	7.2	8.46	6.17	XP_013445985.1(carbonic anhydrase 2 [Medicago truncatula])
MS.gene009097	0.23394	-2.09579	0.000972539	0.0135225	yes	down	6.32333	1.19333	3.82	10.83	4.32	0.69	0.77	2.12	XP_013445985.1(carbonic anhydrase 2 [Medicago truncatula])
MS.gene97913	6.89885	2.78636	1.07357e-15	1.22889e-13	yes	up	1.48	10.7467	1.76	0.97	1.71	8.46	12.89	10.89	XP_013452514.1(carboxylesterase 1 [Medicago truncatula])
MS.gene20414	3.6749	1.8777	6.78558e-19	1.02374e-16	yes	up	9.47667	33.8867	8.41	9.98	10.04	26.93	36.7	38.03	XP_013452514.1(carboxylesterase 1 [Medicago truncatula])
MS.gene008050	2.41914	1.2745	1.61906e-05	0.000400463	yes	up	4.30667	9.44	3.67	4.79	4.46	11.01	9.7	7.61	XP_003600913.1(carboxy-terminal domain RNA polymerase II polypeptide A small phosphatase 1 [Medicago truncatula])
MS.gene014640	11.115	3.47443	0.000135211	0.0025493	yes	up	0.37	3.74333	0	0.31	0.8	5.13	4.2	1.9	XP_013462024.1(carotenoid 9,10(9',10')-cleavage dioxygenase [Medicago truncatula])
MS.gene031230	901.991	9.81697	6.00788e-13	5.19939e-11	yes	up	0	3.23	0	0	0	4.7	4.04	0.95	XP_013462024.1(carotenoid 9,10(9',10')-cleavage dioxygenase [Medicago truncatula])
MS.gene063184	5.95544	2.57421	8.77576e-12	6.59471e-10	yes	up	1.61667	8.65	2.31	1.05	1.49	9.82	5.99	10.14	XP_013462024.1(carotenoid 9,10(9',10')-cleavage dioxygenase [Medicago truncatula])
MS.gene40296	352.43	8.46119	1.38529e-10	8.81234e-09	yes	up	0	1.25667	0	0	0	1	1.4	1.37	XP_013462024.1(carotenoid 9,10(9',10')-cleavage dioxygenase [Medicago truncatula])
MS.gene95249	2.98144	1.57601	0.00015224	0.00283172	yes	up	0.883333	2.45333	1.14	0.66	0.85	2.38	3.05	1.93	XP_013445067.1(carotenoid 9,10(9',10')-cleavage dioxygenase 1 [Medicago truncatula])
MS.gene016668	2.14738	1.10258	0.000605369	0.00912794	yes	up	2.59667	5.19	3.43	2.45	1.91	5.3	4.77	5.5	XP_013445067.1(carotenoid 9,10(9',10')-cleavage dioxygenase 1 [Medicago truncatula])
MS.gene010815	42.6307	5.41382	2.08664e-08	9.49532e-07	yes	up	0.0433333	1.77667	0	0.13	0	2.56	1.13	1.64	XP_003622555.1(carotenoid cleavage dioxygenase 7, chloroplastic [Medicago truncatula])
MS.gene36168	1035.71	10.0164	5.13437e-16	6.0082e-14	yes	up	0	6.56333	0	0	0	6.29	7.46	5.94	XP_003622555.1(carotenoid cleavage dioxygenase 7, chloroplastic [Medicago truncatula])
MS.gene38343	29.2958	4.87262	1.25146e-36	5.56821e-34	yes	up	0.323333	9.16667	0.27	0.38	0.32	12.1	6.59	8.81	XP_003622555.1(carotenoid cleavage dioxygenase 7, chloroplastic [Medicago truncatula])
MS.gene93230	36.4793	5.18901	5.11013e-10	2.97886e-08	yes	up	0.0466667	1.54	0.04	0.1	0	2.26	1.32	1.04	XP_003622555.1(carotenoid cleavage dioxygenase 7, chloroplastic [Medicago truncatula])
MS.gene014636	15.9538	3.99582	3.92249e-21	7.15073e-19	yes	up	2.59667	38.5033	1.31	4.39	2.09	52.61	28.41	34.49	XP_013448984.1(carotenoid cleavage dioxygenase 8 homolog B, chloroplastic [Medicago truncatula])
MS.gene40291	14.8861	3.89589	4.79201e-10	2.81424e-08	yes	up	0.973333	11.5533	0.4	2.04	0.48	13.81	9.36	11.49	XP_013448984.1(carotenoid cleavage dioxygenase 8 homolog B, chloroplastic [Medicago truncatula])
MS.gene40384	925.701	9.8544	3.1238e-15	3.38859e-13	yes	up	0	3.16333	0	0	0	3.12	3.97	2.4	XP_013448984.1(carotenoid cleavage dioxygenase 8 homolog B, chloroplastic [Medicago truncatula])
MS.gene033986	0.470704	-1.08711	0.000222057	0.00389919	yes	down	6.42333	2.80667	5.24	6.46	7.57	3.46	3	1.96	KEH28769.1(CASC3/barentsz eIF4AIII-binding protein [Medicago truncatula])
MS.gene53022	0.148996	-2.74666	8.34398e-06	0.000221477	yes	down	2.26667	0.316667	1.2	4.3	1.3	0.24	0.41	0.3	XP_003621013.1(casein kinase 1-like protein HD16 [Medicago truncatula])
MS.gene35690	0.3005	-1.73456	0.00255759	0.0295338	yes	down	10.0533	2.83333	12.15	4.95	13.06	3.75	3.49	1.26	XP_003596846.1(casparian strip membrane protein 4 [Medicago truncatula])
MS.gene02931	0.407302	-1.29583	4.41739e-05	0.000965013	yes	down	19.4767	7.31667	18.65	20.43	19.35	5.27	8.53	8.15	XP_003594276.1(CASP-like protein 2B1 isoform X1 [Medicago truncatula])
MS.gene032566	0.46834	-1.09437	0.000851815	0.0121353	yes	down	10.0433	4.38	10.94	7.99	11.2	4.59	3.47	5.08	XP_003621898.1(CASP-like protein 4D1 isoform X3 [Medicago truncatula])
MS.gene53035	3.24581	1.69858	0.00400881	0.0420711	yes	up	0.426667	1.45333	0.66	0.37	0.25	1.49	1.09	1.78	XP_024636457.1(CASP-like protein 5B3 isoform X1 [Medicago truncatula])
MS.gene074613	0.00891873	-6.80895	0.00414572	0.043138	yes	down	0.68	0	0	1.92	0.12	0	0	0	KEH35748.1(catalytic/protein phosphatase type 2C [Medicago truncatula])
MS.gene065903	12.7964	3.67767	1.07856e-05	0.000279134	yes	up	0.0633333	0.77	0.14	0	0.05	0.81	0.83	0.67	XP_003607446.2(cation/H(+) antiporter 19 [Medicago truncatula])
MS.gene09863	0.333623	-1.58371	5.0748e-10	2.9645e-08	yes	down	26.6133	8.46667	33.36	20.1	26.38	8.59	7.41	9.4	XP_003625495.1(cation/H(+) antiporter 20 [Medicago truncatula])
MS.gene061890	0.368326	-1.44094	1.22948e-07	4.86811e-06	yes	down	65.29	22.15	86.44	50.57	58.86	18.35	21.44	26.66	XP_003625495.1(cation/H(+) antiporter 20 [Medicago truncatula])
MS.gene018569	0.438695	-1.18871	0.0026882	0.0308071	yes	down	3.37667	1.36667	2	4.96	3.17	1.67	1.14	1.29	XP_003625495.1(cation/H(+) antiporter 20 [Medicago truncatula])
MS.gene061891	0.408678	-1.29096	9.09378e-05	0.00180487	yes	down	16.0467	6.09667	17.09	18.53	12.52	7.73	7.03	3.53	XP_003625497.1(cation/H(+) antiporter 20 isoform X2 [Medicago truncatula])
MS.gene018568	0.443159	-1.1741	1.2074e-11	8.87843e-10	yes	down	17.3933	7.14667	19.06	17.02	16.1	7.24	7.4	6.8	XP_003625497.1(cation/H(+) antiporter 20 isoform X2 [Medicago truncatula])
MS.gene47297	2.21709	1.14867	0.00333422	0.0363891	yes	up	1.04667	2.15667	0.97	0.99	1.18	2.98	1.9	1.59	XP_013451535.2(cationic amino acid transporter 2, vacuolar [Medicago truncatula])
MS.gene065074	0.495975	-1.01166	1.74974e-05	0.000428747	yes	down	12.1667	5.57667	11.43	11.85	13.22	4.37	5.81	6.55	XP_013470246.1(cationic amino acid transporter 7, chloroplastic [Medicago truncatula])
MS.gene029341	0.455251	-1.13527	1.65443e-07	6.34956e-06	yes	down	14.9367	6.31333	13.76	16.58	14.47	7.31	6.26	5.37	XP_013470246.1(cationic amino acid transporter 7, chloroplastic [Medicago truncatula])
MS.gene87750	0.413148	-1.27527	1.65775e-09	9.01622e-08	yes	down	123.3	48.2	155.92	104.75	109.23	50.13	47.43	47.04	XP_003623567.1(cationic peroxidase 1 [Medicago truncatula])
MS.gene029086	20.4093	4.35116	0.00133982	0.0176066	yes	up	0.0833333	1.45667	0	0	0.25	1.91	1.04	1.42	XP_003622078.1(cationic peroxidase 1 [Medicago truncatula])
MS.gene91227	0.359342	-1.47657	0.00170072	0.0213823	yes	down	5.84667	1.95333	8.84	3.42	5.28	2.19	2.07	1.6	XP_003615979.1(cationic peroxidase 1 [Medicago truncatula])
MS.gene021891	0.293501	-1.76856	1.12232e-05	0.000289226	yes	down	13.1333	4.06333	11.1	6.67	21.63	1.91	4.49	5.79	AES77579.2(CAZy family GT8 glycosyltransferase [Medicago truncatula])
MS.gene85962	0.482533	-1.0513	0.000486242	0.0075919	yes	down	78.3167	34.8933	69.66	67.06	98.23	22.4	35.92	46.36	KEH39637.1(CBL-interacting kinase [Medicago truncatula])
MS.gene87744	0.30932	-1.69283	2.52455e-10	1.54843e-08	yes	down	35.7133	9.80667	32.24	30.18	44.72	8.54	7.82	13.06	XP_013449227.1(CBL-interacting protein kinase 2 [Medicago truncatula])
MS.gene87063	0.31629	-1.66068	2.83858e-10	1.7316e-08	yes	down	39.49	11.55	41.85	30.05	46.57	12.32	8.89	13.44	XP_013449227.1(CBL-interacting protein kinase 2 [Medicago truncatula])
MS.gene82239	10.6535	3.41325	1.41987e-21	2.688e-19	yes	up	1.8	16.6033	3.03	0.96	1.41	14.91	16.36	18.54	XP_013455179.1(CBL-interacting protein kinase 2 [Medicago truncatula])
MS.gene77043	6.30687	2.65692	1.09427e-24	2.49069e-22	yes	up	4.27667	24.3933	5.64	3.5	3.69	26.41	24.42	22.35	XP_013455179.1(CBL-interacting protein kinase 2 [Medicago truncatula])
MS.gene76730	9.07731	3.18227	6.8869e-47	5.11671e-44	yes	up	2.16	18.6767	2.34	2.23	1.91	21.81	16.57	17.65	XP_013455179.1(CBL-interacting protein kinase 2 [Medicago truncatula])
MS.gene48817	7.68954	2.9429	4.9326e-47	3.69964e-44	yes	up	2.22	15.82	2.38	2.01	2.27	17.76	15.21	14.49	XP_013455179.1(CBL-interacting protein kinase 2 [Medicago truncatula])
MS.gene42076	0.297365	-1.74969	6.91123e-13	5.92905e-11	yes	down	55.9267	15.5133	42.65	51.15	73.98	13.99	14.02	18.53	XP_013449227.1(CBL-interacting protein kinase 2 [Medicago truncatula])
MS.gene85290	0.473186	-1.07952	0.000772597	0.0111745	yes	down	45.3867	20.51	42.89	37.47	55.8	20.23	11.95	29.35	XP_003595438.1(CBL-interacting serine/threonine-protein kinase 1 [Medicago truncatula])
MS.gene26784	0.248751	-2.00723	0.000120328	0.00230231	yes	down	9.12	2.13	13.51	8.71	5.14	3.52	1.86	1.01	XP_003609876.1(CBL-interacting serine/threonine-protein kinase 1 [Medicago truncatula])
MS.gene062060	0.457944	-1.12676	0.00435934	0.0448837	yes	down	8.86667	3.43333	8.4	8.36	9.84	2.11	2.4	5.79	XP_003595438.1(CBL-interacting serine/threonine-protein kinase 1 [Medicago truncatula])
MS.gene025407	0.345686	-1.53246	1.74097e-09	9.44925e-08	yes	down	9.40667	3.01	7.78	9.34	11.1	3.06	2.82	3.15	XP_003595438.1(CBL-interacting serine/threonine-protein kinase 1 [Medicago truncatula])
MS.gene97056	2.24606	1.1674	5.2611e-05	0.00112407	yes	up	4.96667	9.85	5.95	4.51	4.44	9.7	7.47	12.38	XP_003595594.1(CBL-interacting serine/threonine-protein kinase 23 [Medicago truncatula])
MS.gene75814	2.38548	1.25428	2.4717e-13	2.2323e-11	yes	up	54.3633	121.55	52.11	54.3	56.68	145.67	110.3	108.68	XP_003595594.1(CBL-interacting serine/threonine-protein kinase 23 [Medicago truncatula])
MS.gene067126	2.1494	1.10393	1.45701e-05	0.000364455	yes	up	24.4233	48.9167	31.34	16.82	25.11	55.77	45.14	45.84	XP_003595594.1(CBL-interacting serine/threonine-protein kinase 23 [Medicago truncatula])
MS.gene033811	2.26397	1.17886	5.78545e-07	1.99054e-05	yes	up	35.0933	69.82	45.58	27.85	31.85	80.53	67.15	61.78	XP_003595594.1(CBL-interacting serine/threonine-protein kinase 23 [Medicago truncatula])
MS.gene036766	0.00570932	-7.45247	1.62572e-05	0.000401775	yes	down	1.15667	0	1.59	0.11	1.77	0	0	0	XP_003609346.2(CBL-interacting serine/threonine-protein kinase 24 isoform X1 [Medicago truncatula])
MS.gene47029	2.42451	1.27769	1.13641e-06	3.68757e-05	yes	up	7.81333	17.2167	10.01	5.41	8.02	19.01	16	16.64	XP_003617145.1(CBL-interacting serine/threonine-protein kinase 3 [Medicago truncatula])
MS.gene39783	2.11765	1.08246	0.000175862	0.00321119	yes	up	6.52	14.0533	6.53	6.03	7	12.83	11.93	17.4	XP_003617145.1(CBL-interacting serine/threonine-protein kinase 3 [Medicago truncatula])
MS.gene37610	2.14433	1.10053	4.65277e-11	3.16976e-09	yes	up	20.64	40.22	20.69	19.14	22.09	44.42	40.86	35.38	XP_003617145.1(CBL-interacting serine/threonine-protein kinase 3 [Medicago truncatula])
MS.gene07410	4.79442	2.26136	7.20345e-17	9.0768e-15	yes	up	3.05333	13.53	2.4	3.4	3.36	13.65	15.98	10.96	XP_013468758.1(CBL-interacting serine/threonine-protein kinase 4 [Medicago truncatula])
MS.gene004886	4.69175	2.23013	0.000117629	0.00225891	yes	up	1.36667	5.89333	0.38	2.55	1.17	6.08	5.68	5.92	XP_013468758.1(CBL-interacting serine/threonine-protein kinase 4 [Medicago truncatula])
MS.gene85961	0.476687	-1.06889	0.001137	0.015367	yes	down	276.077	121.647	275.71	227.34	325.18	76.96	106.38	181.6	XP_024633040.1(CBL-interacting serine/threonine-protein kinase 5 [Medicago truncatula])
MS.gene83601	0.476608	-1.06913	0.000367238	0.00599534	yes	down	179.477	78.4467	142.88	160.4	235.15	57.61	69.69	108.04	XP_024633040.1(CBL-interacting serine/threonine-protein kinase 5 [Medicago truncatula])
MS.gene067474	0.474058	-1.07687	0.00199093	0.0243053	yes	down	48.0133	21.0033	24.13	62.83	57.08	20.24	24.72	18.05	XP_024633040.1(CBL-interacting serine/threonine-protein kinase 5 [Medicago truncatula])
MS.gene041046	0.320065	-1.64356	7.11975e-05	0.00146018	yes	down	22.2567	6.70333	27.56	20.14	19.07	9.69	3.3	7.12	XP_003611689.1(CBS domain-containing protein CBSX1, chloroplastic [Medicago truncatula])
MS.gene031396	3.01804	1.59361	0.000965369	0.0134441	yes	up	2.73667	7.62667	2.02	3.93	2.26	4.31	6.33	12.24	XP_013464731.1(CBS domain-containing protein CBSX5 [Medicago truncatula])
MS.gene002419	4.76115	2.25131	0.00421998	0.0437693	yes	up	0.27	1.18667	0.24	0.08	0.49	1.26	1.24	1.06	XP_003593526.1(CBS domain-containing protein CBSX5 [Medicago truncatula])
MS.gene64624	2.46188	1.29976	5.64744e-14	5.39102e-12	yes	up	12.37	28.35	10.92	12	14.19	28.15	26.92	29.98	CAA65979.1(cdc2MsC [Medicago sativa])
MS.gene41024	0.497845	-1.00623	0.000661964	0.00986046	yes	down	16.87	8.43	15.3	20.27	15.04	12.82	5.39	7.08	AES60572.1(cell differentiation RCD1-like protein [Medicago truncatula])
MS.gene072018	0.489177	-1.03157	0.00480505	0.048323	yes	down	1.94667	0.883333	2.56	1.61	1.67	0.79	0.79	1.07	XP_003593030.2(cell division control protein 48 homolog C [Medicago truncatula])
MS.gene22664	0.0199639	-5.64646	0.00390507	0.0412473	yes	down	0.273333	0	0.14	0.48	0.2	0	0	0	XP_003600092.1(cell division cycle 20.2, cofactor of APC complex [Medicago truncatula])
MS.gene31239	2.31317	1.20987	0.00292306	0.032952	yes	up	1.59667	3.43667	2.36	1.56	0.87	2.97	3.77	3.57	XP_025673548.1(cell division cycle protein 48 homolog [Arachis hypogaea])
MS.gene02291	0.494199	-1.01684	6.28861e-06	0.000171777	yes	down	43.66	19.2133	36.97	39.67	54.34	19.92	18.73	18.99	XP_013462453.1(cell number regulator 5 [Medicago truncatula])
MS.gene01732	0.416661	-1.26305	2.21128e-11	1.56185e-09	yes	down	24.9267	9.66	23.29	23.61	27.88	9.38	11.56	8.04	XP_013462453.1(cell number regulator 5 [Medicago truncatula])
MS.gene28676	0.194654	-2.36102	6.35556e-05	0.00132519	yes	down	3.87667	0.703333	4.04	2.92	4.67	0.96	0.81	0.34	XP_003608273.1(cell number regulator 9 [Medicago truncatula])
MS.gene052407	0.435868	-1.19804	0.00441867	0.0453404	yes	down	3.86	1.73667	3.83	3.85	3.9	1.78	1.99	1.44	XP_013453037.1(cell number regulator 9 [Medicago truncatula])
MS.gene061249	2.86292	1.51749	0.00340316	0.0369826	yes	up	14.9767	41.0867	14.85	22.42	7.66	61.31	42.73	19.22	XP_003609811.1(cell wall / vacuolar inhibitor of fructosidase 1 [Medicago truncatula])
MS.gene27818	2.33893	1.22585	6.01883e-05	0.00126672	yes	up	2.00333	4.33667	1.94	1.85	2.22	3.55	6.18	3.28	XP_003629793.3(cellulose synthase A catalytic subunit 8 [UDP-forming] [Medicago truncatula])
MS.gene058848	2.43153	1.28186	2.89621e-08	1.28936e-06	yes	up	6.93667	15.6367	6.88	8.41	5.52	15.24	18.03	13.64	AET04269.2(cellulose synthase-like protein [Medicago truncatula])
MS.gene037041	2.21006	1.14408	0.000267624	0.00457686	yes	up	3.65	7.99	3.56	5.07	2.32	7.71	9.71	6.55	XP_003595051.1(cellulose synthase-like protein G1 [Medicago truncatula])
MS.gene32137	5.50707	2.46128	2.81894e-34	1.11001e-31	yes	up	5.47	27.8933	5.66	4.67	6.08	24.28	30.6	28.8	XP_013468652.1(cellulose synthase-like protein G2 [Medicago truncatula])
MS.gene51448	5.37827	2.42714	5.48151e-24	1.20922e-21	yes	up	2.09667	10.5067	2.19	1.73	2.37	10.67	8.75	12.1	XP_013468652.1(cellulose synthase-like protein G2 [Medicago truncatula])
MS.gene004751	4.1653	2.05842	5.57163e-10	3.22638e-08	yes	up	2.18	8.42333	1.48	2.7	2.36	11.36	6.62	7.29	XP_013468652.1(cellulose synthase-like protein G2 [Medicago truncatula])
MS.gene40058	3.93416	1.97606	1.12671e-06	3.6606e-05	yes	up	0.573333	2.1	0.68	0.5	0.54	2.3	1.44	2.56	XP_013468652.1(cellulose synthase-like protein G2 [Medicago truncatula])
MS.gene39528	3.33739	1.73872	6.79093e-07	2.29928e-05	yes	up	0.986667	3.10667	0.92	0.8	1.24	3.21	2.25	3.86	XP_013456937.1(cellulose synthase-like protein G2 isoform X2 [Medicago truncatula])
MS.gene26858	5.99847	2.5846	6.52724e-05	0.00135632	yes	up	0.41	2.29	0.79	0.27	0.17	1.48	1.66	3.73	XP_013456937.1(cellulose synthase-like protein G2 isoform X2 [Medicago truncatula])
MS.gene47582	2.85409	1.51303	0.000414582	0.00664699	yes	up	0.773333	2.05333	0.96	0.8	0.56	1.97	1.49	2.7	XP_013456937.1(cellulose synthase-like protein G2 isoform X2 [Medicago truncatula])
MS.gene067153	3.35116	1.74466	1.50049e-08	6.98816e-07	yes	up	2.42333	7.52667	3.16	2.2	1.91	5.96	9.13	7.49	XP_013443465.1(cellulose synthase-like protein G3 [Medicago truncatula])
MS.gene045837	6.07016	2.60173	2.64131e-08	1.18122e-06	yes	up	0.533333	3.03667	0.41	0.67	0.52	2.02	4.22	2.87	XP_013443465.1(cellulose synthase-like protein G3 [Medicago truncatula])
MS.gene045986	9.51822	3.25069	0.000140213	0.00262952	yes	up	0.24	2.12667	0.22	0.31	0.19	1.56	2.07	2.75	XP_013443465.1(cellulose synthase-like protein G3 [Medicago truncatula])
MS.gene045833	9.51822	3.25069	0.000140213	0.00262952	yes	up	0.24	2.12667	0.22	0.31	0.19	1.56	2.07	2.75	XP_013443465.1(cellulose synthase-like protein G3 [Medicago truncatula])
MS.gene045836	9.51822	3.25069	0.000140213	0.00262952	yes	up	0.243333	2.12667	0.23	0.31	0.19	1.56	2.07	2.75	XP_013443465.1(cellulose synthase-like protein G3 [Medicago truncatula])
MS.gene034356	0.340149	-1.55576	1.14825e-09	6.40889e-08	yes	down	19.33	6.21	15.31	16.44	26.24	5.73	5.72	7.18	XP_003596942.1(cellulose synthase-like protein H1 [Medicago truncatula])
MS.gene35711	0.307708	-1.70037	2.07273e-05	0.000497215	yes	down	8.46333	2.39333	4.66	8.36	12.37	1.79	2.12	3.27	XP_003596942.1(cellulose synthase-like protein H1 [Medicago truncatula])
MS.gene059304	0.34825	-1.52181	3.05693e-05	0.000700656	yes	down	25.4567	8.17	18.85	18.29	39.23	7.15	6.23	11.13	XP_003596942.1(cellulose synthase-like protein H1 [Medicago truncatula])
MS.gene35707	0.444459	-1.16988	0.000168898	0.00310128	yes	down	11.4833	4.68667	11.93	14.43	8.09	4.55	4.76	4.75	XP_003596948.2(cellulose synthase-like protein H1 [Medicago truncatula])
MS.gene034467	27.7504	4.79444	3.93822e-05	0.000873031	yes	up	0.126667	3.3	0.13	0	0.25	2.35	3.57	3.98	XP_003596800.1(CEN-like protein 2 [Medicago truncatula])
MS.gene04994	2.2875	1.19377	0.00416176	0.0432566	yes	up	5.94333	12.6233	3.82	5.57	8.44	11.18	13.13	13.56	XP_003600691.1(centromere protein V [Medicago truncatula])
MS.gene91976	2.01684	1.0121	2.78461e-06	8.3352e-05	yes	up	45.6167	85.8067	37.55	45.85	53.45	79.57	75.98	101.87	CAA57782.1(chalcone reductase [Medicago sativa])
MS.gene77512	2.56953	1.3615	0.000250308	0.00433629	yes	up	4.09	9.75333	3.87	2.83	5.57	8.95	7.41	12.9	XP_003601648.1(chalcone synthase 1A [Medicago truncatula])
MS.gene79874	2.57478	1.36445	8.36693e-07	2.79681e-05	yes	up	5.88333	14.0067	4.35	5.88	7.42	12.51	13.55	15.96	XP_003601647.1(chalcone synthase 1B [Medicago truncatula])
MS.gene021997	2.59478	1.37561	1.02239e-07	4.11854e-06	yes	up	9.3	21.7967	8.1	8.3	11.5	19.6	18.39	27.4	XP_003621538.1(chalcone synthase 2 [Medicago truncatula])
MS.gene49886	5.02294	2.32853	0.00169003	0.0212818	yes	up	0.643333	2.96	0.29	0.49	1.15	2.98	4.93	0.97	XP_003621538.1(chalcone synthase 2 [Medicago truncatula])
MS.gene21870	2.57834	1.36644	3.07739e-10	1.85999e-08	yes	up	79.7	190.03	59.08	88.21	91.81	172.5	188.44	209.15	XP_003610852.1(chalcone synthase 4 [Medicago truncatula])
MS.gene058111	13.1671	3.71887	1.12178e-07	4.49362e-06	yes	up	0.17	1.98333	0.26	0.08	0.17	1.37	2.57	2.01	XP_003610852.1(chalcone synthase 4 [Medicago truncatula])
MS.gene60721	3.0527	1.61009	1.12554e-06	3.6583e-05	yes	up	6.11	16.92	3.39	8.34	6.6	17.44	16.65	16.67	XP_003592044.1(chalcone synthase 4 [Medicago truncatula])
MS.gene006118	2.81691	1.49411	2.38409e-06	7.23534e-05	yes	up	21.8067	57.5467	16.3	18.19	30.93	40.2	62.88	69.56	XP_003592044.1(chalcone synthase 4 [Medicago truncatula])
MS.gene88887	2.5656	1.3593	4.77456e-06	0.000134773	yes	up	20.7033	49.6933	16.13	17.14	28.84	44.83	54.39	49.86	XP_003592044.1(chalcone synthase 4 [Medicago truncatula])
MS.gene60720	2.66761	1.41555	0.00131611	0.0173413	yes	up	1.94333	4.78	1.06	1.73	3.04	4.93	4.58	4.83	XP_003592044.1(chalcone synthase 4 [Medicago truncatula])
MS.gene60722	2.42224	1.27634	7.50094e-06	0.000201202	yes	up	28.64	62.2767	17.2	32.34	36.38	69.35	55.81	61.67	XP_013469604.1(chalcone synthase 8 [Medicago truncatula])
MS.gene006117	2.63062	1.3954	7.92694e-05	0.00160195	yes	up	19.74	49.3733	13.81	15.33	30.08	42.78	44.02	61.32	XP_013469604.1(chalcone synthase 8 [Medicago truncatula])
MS.gene90820	2.34898	1.23203	0.00050575	0.00784825	yes	up	10.9533	24.17	15.92	9.18	7.76	28.6	20.85	23.06	XP_003592763.1(chalcone--flavonone isomerase 1B-2 [Medicago truncatula])
MS.gene68065	0.398677	-1.32671	6.57191e-09	3.25103e-07	yes	down	175.003	65.14	156.99	197.26	170.76	60.96	54.93	79.53	AKA20389.1(chaperone DnaJ-like protein [Medicago sativa])
MS.gene59471	0.246485	-2.02043	9.72532e-05	0.00190888	yes	down	46.8533	11.01	52.64	31.38	56.54	16.42	3.6	13.01	AKA20389.1(chaperone DnaJ-like protein [Medicago sativa])
MS.gene010625	0.4864	-1.03978	0.00164118	0.0207764	yes	down	88.25	40.0967	80.68	83.02	101.05	38.48	25.25	56.56	AKA20389.1(chaperone DnaJ-like protein [Medicago sativa])
MS.gene44245	0.0841242	-3.57134	1.85e-09	1.00065e-07	yes	down	36.29	2.84	31.44	26.24	51.19	2.37	1.12	5.03	XP_003629315.2(chaperone protein dnaJ 11, chloroplastic [Medicago truncatula])
MS.gene64775	0.355991	-1.49009	3.35785e-05	0.000762526	yes	down	22.4833	7.56	23.68	16.59	27.18	8.37	6.01	8.3	XP_003612179.1(chaperone protein dnaJ 11, chloroplastic [Medicago truncatula])
MS.gene59472	0.40882	-1.29046	8.39742e-06	0.000222745	yes	down	82.9167	31.8633	82.97	91.24	74.54	35.06	21.09	39.44	XP_003612176.1(chaperone protein dnaJ 11, chloroplastic [Medicago truncatula])
MS.gene012110	0.0954208	-3.38955	2.03978e-08	9.29633e-07	yes	down	16.13	1.40667	12.01	12.82	23.56	1.05	0.4	2.77	XP_003629315.2(chaperone protein dnaJ 11, chloroplastic [Medicago truncatula])
MS.gene025812	0.320682	-1.64078	0.00341407	0.0370909	yes	down	4.91	1.50333	5.3	5.47	3.96	2.23	0.86	1.42	XP_003611304.2(chaperone protein dnaJ 13 isoform X1 [Medicago truncatula])
MS.gene07775	0.320423	-1.64195	0.000335368	0.00553702	yes	down	2.17333	0.646667	2.93	2.12	1.47	0.63	0.53	0.78	XP_003627097.1(chaperonin CPN60-like 2, mitochondrial [Medicago truncatula])
MS.gene08083	8.28122	3.04984	0.000158779	0.00294153	yes	up	0.403333	3.1	0.85	0.21	0.15	2.83	3.87	2.6	XP_003600478.1(chaperonin-like RbcX protein 2, chloroplastic [Medicago truncatula])
MS.gene27185	460.394	8.84673	5.61674e-12	4.31552e-10	yes	up	0	1.59	0	0	0	1.83	1.51	1.43	XP_013462891.1(chitin elicitor receptor kinase 1 [Medicago truncatula])
MS.gene047487	8.18175	3.03241	5.54957e-07	1.9211e-05	yes	up	0.43	3.28333	0.86	0.21	0.22	4.6	2.39	2.86	XP_013462891.1(chitin elicitor receptor kinase 1 [Medicago truncatula])
MS.gene00768	11.9895	3.5837	1.1119e-24	2.52352e-22	yes	up	0.8	9.07	1.12	0.56	0.72	11.51	7.04	8.66	XP_013462891.1(chitin elicitor receptor kinase 1 [Medicago truncatula])
MS.gene003007	18.9702	4.24566	1.10352e-08	5.2639e-07	yes	up	0.103333	1.82333	0.18	0.09	0.04	3.02	1.02	1.43	XP_013462891.1(chitin elicitor receptor kinase 1 [Medicago truncatula])
MS.gene23769	2.0705	1.04998	0.000535378	0.00823338	yes	up	21.2133	39.9067	25.74	23.96	13.94	32.74	42.59	44.39	ADI79351.1(chitinase [Medicago sativa])
MS.gene43836	34.0556	5.08982	2.38242e-20	4.01766e-18	yes	up	0.44	14	0.33	0.84	0.15	12.28	13.97	15.75	XP_003597296.1(chitinase 2 [Medicago truncatula])
MS.gene31199	26.2452	4.71398	1.22261e-06	3.93643e-05	yes	up	0.13	3.25667	0.24	0	0.15	4.86	2.33	2.58	XP_003597296.1(chitinase 2 [Medicago truncatula])
MS.gene59043	0.412486	-1.27758	1.51419e-06	4.79295e-05	yes	down	26.4367	10.19	30.11	28.52	20.68	12.44	8.95	9.18	XP_013441887.1(chitinase 2 [Medicago truncatula])
MS.gene59041	0.438863	-1.18816	1.69125e-05	0.000415967	yes	down	132.83	54.31	160.45	136.46	101.58	59.93	39.13	63.87	XP_013441887.1(chitinase 2 [Medicago truncatula])
MS.gene037118	2.75377	1.46141	4.86464e-05	0.00105048	yes	up	211.06	542.03	320.91	161.68	150.59	366.46	621.24	638.39	XP_013442919.1(chitinase 2 [Medicago truncatula])
MS.gene000061	0.393741	-1.34468	8.21259e-05	0.00165162	yes	down	19.3967	7.03333	16.01	21.22	20.96	4.8	6.17	10.13	XP_013441887.1(chitinase 2 [Medicago truncatula])
MS.gene036976	0.265296	-1.91432	9.66426e-05	0.00189906	yes	down	38.3067	9.57333	56.35	36.73	21.84	13.91	4.12	10.69	XP_013441887.1(chitinase 2 [Medicago truncatula])
MS.gene000059	0.472357	-1.08205	0.000172716	0.00316326	yes	down	409.523	181.543	511.77	415.85	300.95	210.97	127.67	205.99	XP_013441887.1(chitinase 2 [Medicago truncatula])
MS.gene000058	0.451434	-1.14741	0.00023737	0.00414221	yes	down	271.993	114.35	334.3	268.18	213.5	139.7	69.3	134.05	XP_013441887.1(chitinase 2 [Medicago truncatula])
MS.gene036974	0.496608	-1.00982	0.000301596	0.00506654	yes	down	364.59	169.56	463.84	351.73	278.2	196.05	122.43	190.2	XP_013441887.1(chitinase 2 [Medicago truncatula])
MS.gene47126	4.66958	2.22329	2.5956e-07	9.57442e-06	yes	up	0.986667	4.39	1.08	1.04	0.84	5.48	4.19	3.5	ACP74154.1(chitinase class III-1 [Medicago sativa])
MS.gene56020	2.50036	1.32214	4.00651e-06	0.000115367	yes	up	19.2967	44.7733	20.17	13.43	24.29	35.86	50.92	47.54	XP_003594792.1(chitinase-like protein 2 [Medicago truncatula])
MS.gene79182	0.403724	-1.30856	1.60413e-19	2.52663e-17	yes	down	72.6333	27.1633	74.58	68.13	75.19	26.93	25.8	28.76	XP_013448019.1(chloride channel protein CLC-b [Medicago truncatula])
MS.gene62509	0.300154	-1.73623	1.47661e-26	3.87631e-24	yes	down	41.81	11.4233	41.54	39.32	44.57	9.32	12.01	12.94	XP_013448019.1(chloride channel protein CLC-b [Medicago truncatula])
MS.gene38112	2.50882	1.32701	0.0043176	0.0445822	yes	up	4.87	11.4233	5.04	7.1	2.47	15.27	11.59	7.41	XP_013454459.1(chlorophyll a-b binding protein 3, chloroplastic [Medicago truncatula])
MS.gene74655	2.42639	1.27881	0.00369792	0.0395311	yes	up	5.77333	13.0867	6.51	8.13	2.68	15.52	11.73	12.01	XP_013451624.1(chlorophyll a-b binding protein 6, chloroplastic [Medicago truncatula])
MS.gene67013	3.40495	1.76763	1.97189e-06	6.08996e-05	yes	up	2.79667	8.84333	2.56	3.39	2.44	11.17	7.25	8.11	XP_013451624.1(chlorophyll a-b binding protein 6, chloroplastic [Medicago truncatula])
MS.gene05367	5.1366	2.36081	3.03923e-07	1.10811e-05	yes	up	1.18	4.75667	2	0.85	0.69	4.55	5.64	4.08	XP_003620408.1(chlorophyllase-1 [Medicago truncatula])
MS.gene61006	0.388077	-1.36558	0.00158653	0.0202308	yes	down	1.09667	0.41	1.1	1.01	1.18	0.4	0.53	0.3	AET03258.2(chlororespiratory reduction protein, putative [Medicago truncatula])
MS.gene044298	2.75019	1.45953	2.51497e-07	9.30314e-06	yes	up	1.75	5.07	1.31	1.98	1.96	5.84	4.17	5.2	XP_013461161.1(choline-phosphate cytidylyltransferase 2 [Medicago truncatula])
MS.gene28299	2.92615	1.549	0.0033226	0.0362993	yes	up	0.953333	2.61	0.71	1.5	0.65	2.65	2.48	2.7	XP_003599325.1(cinnamoyl-CoA reductase 1 [Medicago truncatula])
MS.gene048564	2.62652	1.39315	0.00171366	0.0215175	yes	up	5.57	13.2567	7.77	3.12	5.82	9.98	19.04	10.75	XP_003599325.1(cinnamoyl-CoA reductase 1 [Medicago truncatula])
MS.gene03897	2.92615	1.549	0.0033226	0.0362993	yes	up	0.953333	2.61	0.71	1.5	0.65	2.65	2.48	2.7	XP_003599325.1(cinnamoyl-CoA reductase 1 [Medicago truncatula])
MS.gene03896	2.92615	1.549	0.0033226	0.0362993	yes	up	0.953333	2.61	0.71	1.5	0.65	2.65	2.48	2.7	XP_003599325.1(cinnamoyl-CoA reductase 1 [Medicago truncatula])
MS.gene64170	2.25688	1.17433	2.21238e-07	8.29686e-06	yes	up	13.48	28.2667	13.2	12.91	14.33	26.91	24.14	33.75	XP_003612872.1(cinnamoyl-CoA reductase-like SNL6 [Medicago truncatula])
MS.gene036312	2.85105	1.51149	4.64626e-08	1.99162e-06	yes	up	10.9533	29.0067	12.25	7.73	12.88	25.24	31.81	29.97	XP_003612872.1(cinnamoyl-CoA reductase-like SNL6 [Medicago truncatula])
MS.gene027899	3.00222	1.58603	1.95691e-11	1.39344e-09	yes	up	11.36	34.2767	10.79	12.41	10.88	43.51	34.24	25.08	XP_003612872.1(cinnamoyl-CoA reductase-like SNL6 [Medicago truncatula])
MS.gene070874	5.38923	2.43008	0.000284593	0.00482099	yes	up	0.443333	2.18667	0.23	0.46	0.64	1.02	2.83	2.71	PNX92642.1(cinnamyl alcohol dehydrogenase [Trifolium pratense])
MS.gene070870	10.8299	3.43695	0.00169272	0.0213089	yes	up	0.363333	3.98333	0.25	0.84	0	2.21	1.9	7.84	AES95937.1(cinnamyl alcohol dehydrogenase-like protein [Medicago truncatula])
MS.gene031128	0.459499	-1.12187	3.74548e-05	0.000836798	yes	down	12.9833	5.31333	12.57	10.28	16.1	4.77	4.77	6.4	AES74814.2(circadian clock coupling factor ZGT [Medicago truncatula])
MS.gene013358	0.174172	-2.52141	1.849e-09	1.00065e-07	yes	down	5.27333	0.863333	5.61	5.25	4.96	0.96	0.76	0.87	XP_003602526.1(citrate-binding protein [Medicago truncatula])
MS.gene063073	2.84128	1.50654	3.57688e-23	7.53192e-21	yes	up	142.197	375.667	153.81	130.17	142.61	373.78	362.89	390.33	AAB41324.1(class I chitinase [Medicago sativa])
MS.gene68121	3.33014	1.73558	1.20663e-20	2.12114e-18	yes	up	98.7333	305.783	112.52	87.81	95.87	299.21	279.68	338.46	AAB41324.1(class I chitinase [Medicago sativa])
MS.gene68722	3.02101	1.59503	3.0975e-08	1.37122e-06	yes	up	74.9667	209.917	76.21	92.72	55.97	146.36	233.91	249.48	AAB41324.1(class I chitinase [Medicago sativa])
MS.gene014877	2.63834	1.39963	1.24861e-08	5.90588e-07	yes	up	3.01333	7.50333	3.7	2.47	2.87	6.67	8.07	7.77	KEH35909.1(class II knotted-like homeobox protein [Medicago truncatula])
MS.gene92179	5.5727	2.47838	2.01029e-09	1.08215e-07	yes	up	1.26	6.45	1.46	0.97	1.35	5.06	7.08	7.21	ACL36992.1(class IV chitinase [Medicago sativa])
MS.gene85250	4.43232	2.14806	4.68168e-07	1.63722e-05	yes	up	1.18333	4.94	1.36	1.31	0.88	5.87	4.8	4.15	ACL36992.1(class IV chitinase [Medicago sativa])
MS.gene77639	9.83675	3.29818	6.2958e-08	2.63835e-06	yes	up	0.556667	5.04333	0.21	0.66	0.8	4.15	3.54	7.44	ACL36992.1(class IV chitinase [Medicago sativa])
MS.gene53961	5.25079	2.39254	5.45451e-05	0.00115942	yes	up	0.85	4.19	1.11	0.37	1.07	4.42	5.17	2.98	ACL36992.1(class IV chitinase [Medicago sativa])
MS.gene073994	6.15938	2.62278	1.80467e-12	1.4728e-10	yes	up	1.26	7.15	1.46	0.97	1.35	7.15	7.08	7.22	ACL36992.1(class IV chitinase [Medicago sativa])
MS.gene056982	16.6588	4.05821	2.47964e-17	3.21187e-15	yes	up	0.73	11.4233	0.67	0.51	1.01	8.93	8.61	16.73	ACL36992.1(class IV chitinase [Medicago sativa])
MS.gene051979	10.3041	3.36515	7.24744e-10	4.13898e-08	yes	up	0.733333	7.12667	0.67	0.51	1.02	8.93	8.95	3.5	ACL36992.1(class IV chitinase [Medicago sativa])
MS.gene032212	23.0943	4.52946	1.22467e-05	0.00031223	yes	up	0.15	3.09	0.17	0	0.28	2.11	1.06	6.1	ACL36992.1(class IV chitinase [Medicago sativa])
MS.gene33158	2.01123	1.00807	6.47167e-06	0.000176052	yes	up	8.4	16.2667	7.76	9.24	8.2	15.31	17.72	15.77	AGX84978.1(class V chitinase a protein [Medicago truncatula])
MS.gene72022	13.2819	3.73139	4.70158e-16	5.53466e-14	yes	up	0.733333	8.91	0.6	1.11	0.49	6.13	8.63	11.97	XP_013462048.1(class V chitinase isoform X1 [Medicago truncatula])
MS.gene014609	5.41152	2.43603	2.36678e-05	0.000558901	yes	up	0.373333	1.81667	0.44	0.45	0.23	1.7	1.75	2	XP_013462048.1(class V chitinase isoform X1 [Medicago truncatula])
MS.gene40255	6.64557	2.73239	0.00175837	0.0219747	yes	up	0.416667	2.50667	0.72	0.3	0.23	1.21	0.85	5.46	XP_013462048.1(class V chitinase isoform X1 [Medicago truncatula])
MS.gene071839	3.10482	1.63451	1.32512e-15	1.49725e-13	yes	up	80.5667	231.593	81.59	92.13	67.98	288.35	195.88	210.55	XP_003594829.1(class-10 pathogenesis-related protein 1 [Medicago truncatula])
MS.gene059038	3.46602	1.79328	4.53662e-09	2.30353e-07	yes	up	291.963	947.393	380.57	203.77	291.55	1228.66	873.35	740.17	XP_003594829.1(class-10 pathogenesis-related protein 1 [Medicago truncatula])
MS.gene00218	3.58962	1.84383	1.94095e-28	5.61976e-26	yes	up	135.47	450.17	162.27	116.92	127.22	463.15	430.76	456.6	XP_003594829.1(class-10 pathogenesis-related protein 1 [Medicago truncatula])
MS.gene00217	2.65055	1.40629	3.29331e-08	1.44895e-06	yes	up	785.447	1896.28	558.01	884.72	913.61	2413.63	1440.34	1834.86	XP_003594829.1(class-10 pathogenesis-related protein 1 [Medicago truncatula])
MS.gene071841	3.07052	1.61848	3.37937e-12	2.66405e-10	yes	up	402.347	1131.39	393.56	355.61	457.87	1590.55	875.56	928.06	XP_003594832.1(class-10 pathogenesis-related protein 1-like [Medicago truncatula])
MS.gene059043	2.17853	1.12335	8.62292e-07	2.87628e-05	yes	up	237.92	490.743	295.04	190.53	228.19	577.98	459.23	435.02	XP_003594832.1(class-10 pathogenesis-related protein 1-like [Medicago truncatula])
MS.gene058175	2.35615	1.23643	9.62779e-10	5.40818e-08	yes	up	116.463	256.683	114.74	105.21	129.44	226.59	286.42	257.04	XP_003594836.1(class-10 pathogenesis-related protein 1-like [Medicago truncatula])
MS.gene00221	4.15773	2.05579	1.4921e-20	2.5657e-18	yes	up	412.113	1604.99	292.49	476.12	467.73	1705.7	1452.54	1656.73	XP_003594832.1(class-10 pathogenesis-related protein 1-like [Medicago truncatula])
MS.gene80145	11.4032	3.51136	1.10447e-10	7.1238e-09	yes	up	1.07667	11.51	1.77	1.16	0.3	14.7	9.23	10.6	XP_013443331.1(clavaminate synthase-like protein At3g21360 [Medicago truncatula])
MS.gene78730	5.28804	2.40273	1.9459e-06	6.0215e-05	yes	up	0.976667	4.86	1.42	0.91	0.6	6.93	3.74	3.91	XP_013443331.1(clavaminate synthase-like protein At3g21360 [Medicago truncatula])
MS.gene053921	7.02034	2.81154	3.72639e-06	0.000108131	yes	up	0.59	3.88333	0.97	0.54	0.26	4.69	4.51	2.45	XP_013443331.1(clavaminate synthase-like protein At3g21360 [Medicago truncatula])
MS.gene042687	27.5299	4.78293	3.75541e-06	0.000108893	yes	up	0.126667	3.35667	0	0	0.38	2.36	3.98	3.73	XP_013443331.1(clavaminate synthase-like protein At3g21360 [Medicago truncatula])
MS.gene013222	0.355043	-1.49394	0.000311302	0.00520625	yes	down	5.09333	1.67667	6.88	3.91	4.49	0.97	2.23	1.83	XP_003602710.1(cleft lip and palate transmembrane protein 1 homolog [Medicago truncatula])
MS.gene90114	2.68841	1.42675	0.0035431	0.038208	yes	up	0.663333	1.69	1.12	0.43	0.44	2.06	2.07	0.94	XP_003592835.2(CMP-sialic acid transporter 3 [Medicago truncatula])
MS.gene42687	0.42694	-1.2279	5.75029e-09	2.86801e-07	yes	down	91.5533	36.2033	82.58	114.14	77.94	39.77	37.28	31.56	XP_003603196.1(CO(2)-response secreted protease [Medicago truncatula])
MS.gene42621	0.403456	-1.30952	1.50054e-11	1.08616e-09	yes	down	95.1767	35.2267	94.33	102.45	88.75	40.64	28.42	36.62	XP_003603196.1(CO(2)-response secreted protease [Medicago truncatula])
MS.gene32771	0.343648	-1.541	9.57976e-12	7.1376e-10	yes	down	42.86	13.6533	42.93	52.45	33.2	15.18	12.39	13.39	XP_003603196.1(CO(2)-response secreted protease [Medicago truncatula])
MS.gene77098	2.88552	1.52883	1.25239e-06	4.01917e-05	yes	up	4.69667	12.6	5.79	4.59	3.71	10.35	17.17	10.28	XP_013464108.1(COBRA-like protein 4 [Medicago truncatula])
MS.gene99728	2.24536	1.16695	0.000679891	0.0100647	yes	up	4.64333	9.70667	6.04	4.6	3.29	11.96	6.76	10.4	XP_013464108.1(COBRA-like protein 4 [Medicago truncatula])
MS.gene066769	2.17382	1.12023	0.00100944	0.0139518	yes	up	5.47667	11.0167	4.24	5.88	6.31	7.24	15.14	10.67	XP_013464108.1(COBRA-like protein 4 [Medicago truncatula])
MS.gene96173	10.8561	3.44043	6.98565e-15	7.34509e-13	yes	up	1.6	16.0067	0.72	1.57	2.51	22.32	11.58	14.12	XP_013442957.2(codeine O-demethylase [Medicago truncatula])
MS.gene75392	3.6289	1.85953	0.00312873	0.0346798	yes	up	1.26667	4.41667	2.59	0.74	0.47	3.17	3.88	6.2	XP_013442957.2(codeine O-demethylase [Medicago truncatula])
MS.gene62120	7.47728	2.90251	6.76437e-51	6.05365e-48	yes	up	8.47333	59.47	8.01	9.23	8.18	66.03	52.29	60.09	XP_013442957.2(codeine O-demethylase [Medicago truncatula])
MS.gene59001	9.69443	3.27716	1.3969e-82	5.39147e-79	yes	up	19.0667	166.253	18.25	21.72	17.23	148.77	179.02	170.97	XP_013442957.2(codeine O-demethylase [Medicago truncatula])
MS.gene024818	2.27859	1.18814	0.00359179	0.0386014	yes	up	1.41333	3.00667	1.16	1.37	1.71	2.96	3.22	2.84	XP_003603046.1(coenzyme Q-binding protein COQ10 homolog, mitochondrial [Medicago truncatula])
MS.gene27882	2.81193	1.49156	0.000394662	0.00637171	yes	up	3.99333	10.4833	5.51	2.64	3.83	11.26	7.72	12.47	XP_003629898.1(cold-regulated 413 inner membrane protein 1, chloroplastic [Medicago truncatula])
MS.gene066001	3.05632	1.6118	0.000214713	0.00379307	yes	up	7.65	21.7167	4.99	12.01	5.95	21.36	29.86	13.93	XP_003629898.1(cold-regulated 413 inner membrane protein 1, chloroplastic [Medicago truncatula])
MS.gene049664	8.79968	3.13745	3.10966e-39	1.51172e-36	yes	up	2.69667	21.02	2.36	2.74	2.99	26.36	19.46	17.24	XP_003600598.1(cold-responsive protein kinase 1 [Medicago truncatula])
MS.gene044624	0.461146	-1.1167	0.00436943	0.044964	yes	down	6.27	2.68	7.16	8.19	3.46	2.14	3.75	2.15	ABD28297.1(conserved hypothetical protein [Medicago truncatula])
MS.gene051509	2.9437	1.55763	0.000780321	0.0112573	yes	up	1.52	4.22	1.22	1.3	2.04	5.88	3.89	2.89	ABG57263.1(CONSTANS-like 1 [Medicago sativa])
MS.gene57510	0.41803	-1.25832	0.000547777	0.00839618	yes	down	10.5833	2.54667	8.76	12.41	10.58	1.62	2.11	3.91	XP_013444928.1(COP9 signalosome complex subunit 1 [Medicago truncatula])
MS.gene27642	0.386193	-1.37261	0.000707416	0.0104173	yes	down	3.75	1.33667	4.25	4.07	2.93	0.95	1.81	1.25	XP_003623834.1(COP9 signalosome complex subunit 1 [Medicago truncatula])
MS.gene45213	3.46545	1.79304	9.23158e-05	0.00182761	yes	up	1.26	4.04333	0.48	1.56	1.74	4.66	3.48	3.99	AES77532.2(copalyldiphosphate synthase [Medicago truncatula])
MS.gene055595	0.0711447	-3.8131	1.17568e-15	1.338e-13	yes	down	33.6333	2.34333	41.64	33.58	25.68	3.47	1.13	2.43	XP_003606781.2(copper transporter 6 [Medicago truncatula])
MS.gene003952	0.03425	-4.86775	3.66971e-06	0.000106801	yes	down	7.11667	0.233333	8.97	8.65	3.73	0.45	0	0.25	XP_003606781.2(copper transporter 6 [Medicago truncatula])
MS.gene46230	0.0778391	-3.68336	1.30248e-05	0.000329932	yes	down	3.97333	0.31	4.03	5.66	2.23	0.67	0.12	0.14	XP_003606781.2(copper transporter 6 [Medicago truncatula])
MS.gene46275	0.123623	-3.01598	1.64448e-05	0.000405858	yes	down	3.40667	0.41	3.11	3.38	3.73	0.77	0.16	0.3	XP_003606781.2(copper transporter 6 [Medicago truncatula])
MS.gene032003	0.401738	-1.31567	9.58684e-11	6.21912e-09	yes	down	29.2333	10.8733	24.36	34.75	28.59	10.95	11.9	9.77	XP_003600857.1(coronatine-insensitive protein 1 [Medicago truncatula])
MS.gene045095	0.00892536	-6.80787	0.000110078	0.00212999	yes	down	0.57	0	1.16	0.42	0.13	0	0	0	XP_003601994.1(coumaroyl-CoA:anthocyanidin 3-O-glucoside-6'-O-coumaroyltransferase 1 [Medicago truncatula])
MS.gene20472	0.438146	-1.19052	8.60039e-05	0.00172124	yes	down	5.44333	2.68	5.91	4.73	5.69	2.61	1.95	3.48	XP_013450937.1(CRIB domain-containing protein RIC11 isoform X1 [Medicago truncatula])
MS.gene08833	2.40618	1.26674	1.61212e-06	5.06629e-05	yes	up	2.83667	6.32	2.21	2.9	3.4	6.84	5.68	6.44	XP_003629627.1(crocetin glucosyltransferase, chloroplastic [Medicago truncatula])
MS.gene08986	2.34544	1.22986	0.000122239	0.00233434	yes	up	3.15	6.9	3.55	2.45	3.45	8.58	5.51	6.61	XP_003629628.1(crocetin glucosyltransferase, chloroplastic [Medicago truncatula])
MS.gene09260	3.11737	1.64033	1.24516e-09	6.92034e-08	yes	up	3.68667	10.6633	2.78	3.92	4.36	11.57	9.31	11.11	XP_003629628.1(crocetin glucosyltransferase, chloroplastic [Medicago truncatula])
MS.gene08987	3.68675	1.88235	1.53245e-10	9.6859e-09	yes	up	2.26333	7.75667	1.75	2.87	2.17	8.65	7.19	7.43	XP_003629628.1(crocetin glucosyltransferase, chloroplastic [Medicago truncatula])
MS.gene023471	2.56241	1.3575	6.39212e-06	0.000174255	yes	up	4.63333	10.99	4.95	4.43	4.52	9.66	8.59	14.72	XP_003629628.1(crocetin glucosyltransferase, chloroplastic [Medicago truncatula])
MS.gene85562	0.389924	-1.35874	0.0010942	0.0148735	yes	down	6.29667	2.26333	3.1	7.8	7.99	2.36	1.68	2.75	XP_013468735.1(cryptochrome-1 [Medicago truncatula])
MS.gene010209	0.487796	-1.03565	4.75115e-08	2.03133e-06	yes	down	33.6133	15.1733	30.36	38.69	31.79	14.42	17.56	13.54	XP_003615112.1(cryptochrome-1 isoform X2 [Medicago truncatula])
MS.gene92237	0.280858	-1.83209	7.31803e-06	0.000196899	yes	down	1.46333	0.366667	1.21	1.64	1.54	0.35	0.27	0.48	XP_003595871.2(CTP synthase [Medicago truncatula])
MS.gene90405	0.273369	-1.87108	1.36894e-13	1.26686e-11	yes	down	28.4567	7.64667	24.81	24.41	36.15	6.28	7.24	9.42	XP_003595871.2(CTP synthase [Medicago truncatula])
MS.gene60914	0.24126	-2.05134	4.0255e-13	3.55807e-11	yes	down	29.38	6.48	25.74	21.89	40.51	7.74	6.56	5.14	XP_003595871.2(CTP synthase [Medicago truncatula])
MS.gene065843	0.301798	-1.72834	2.99863e-11	2.07517e-09	yes	down	31.8067	8.88	28.36	25.97	41.09	10.84	7.04	8.76	XP_003595871.2(CTP synthase [Medicago truncatula])
MS.gene005541	2.18358	1.12669	7.10507e-07	2.39432e-05	yes	up	3.19333	6.5	2.68	3.26	3.64	7.09	5.73	6.68	XP_024639356.1(CTP synthase [Medicago truncatula])
MS.gene66895	2.2967	1.19956	1.93309e-13	1.76611e-11	yes	up	84.47	181.113	83.86	90.02	79.53	179.16	169.1	195.08	XP_013442068.1(cucumber peeling cupredoxin [Medicago truncatula])
MS.gene069431	2.02886	1.02067	1.40003e-05	0.000352262	yes	up	312.65	594.217	384.57	260.54	292.84	604.78	492.82	685.05	XP_013442068.1(cucumber peeling cupredoxin [Medicago truncatula])
MS.gene22999	5.35988	2.4222	6.62686e-05	0.00137221	yes	up	2.75667	13.8067	2.58	2.31	3.38	25.59	2.55	13.28	XP_024626404.1(cullin-1 [Medicago truncatula])
MS.gene056361	7.86641	2.9757	1.05864e-08	5.0775e-07	yes	up	0.4	2.87667	0.39	0.39	0.42	1.99	1.7	4.94	XP_013456268.1(cyanogenic beta-glucosidase [Medicago truncatula])
MS.gene003902	4.09635	2.03434	1.48436e-06	4.70231e-05	yes	up	1.72	6.51	1.95	1.76	1.45	5.03	4.06	10.44	XP_013456268.1(cyanogenic beta-glucosidase [Medicago truncatula])
MS.gene54575	4.01851	2.00666	2.59514e-06	7.80366e-05	yes	up	3.90333	14.35	2.74	2.53	6.44	11.23	11.39	20.43	XP_013456268.1(cyanogenic beta-glucosidase [Medicago truncatula])
MS.gene003905	2.2407	1.16395	6.3116e-06	0.000172292	yes	up	3.38667	7.01333	3.06	3.15	3.95	7.11	6.33	7.6	XP_013456263.1(cyanogenic beta-glucosidase [Medicago truncatula])
MS.gene60477	2.35554	1.23606	1.83263e-05	0.000447387	yes	up	12.64	27.5433	10.92	9.39	17.61	26.85	23.45	32.33	XP_013459175.1(cyanogenic beta-glucosidase [Medicago truncatula])
MS.gene28357	5.62107	2.49085	6.58943e-05	0.00136672	yes	up	0.553333	2.89	0.42	0.18	1.06	1.87	2.79	4.01	XP_013456268.1(cyanogenic beta-glucosidase [Medicago truncatula])
MS.gene46779	2.32939	1.21995	8.73693e-05	0.00174371	yes	up	13.3633	28.7667	9.87	10.58	19.64	29.96	23.58	32.76	XP_013459175.1(cyanogenic beta-glucosidase [Medicago truncatula])
MS.gene54577	3.45007	1.78662	0.000208286	0.00370362	yes	up	1.72667	5.47	1.09	1.08	3.01	6.1	3.72	6.59	XP_013456263.1(cyanogenic beta-glucosidase [Medicago truncatula])
MS.gene28359	2.39535	1.26024	0.000815654	0.0116984	yes	up	3.28667	7.26667	2.95	2.37	4.54	10.11	4.84	6.85	XP_013456263.1(cyanogenic beta-glucosidase [Medicago truncatula])
MS.gene54591	2.69711	1.43142	0.00441123	0.0452987	yes	up	0.606667	1.50333	0.8	0.51	0.51	0.99	1.61	1.91	XP_013456244.1(cyanogenic beta-glucosidase [Medicago truncatula])
MS.gene54590	51.1013	5.67529	0.00403281	0.0422396	yes	up	0	0.21	0	0	0	0.08	0.31	0.24	XP_013456247.1(cyanogenic beta-glucosidase [Medicago truncatula])
MS.gene056347	8.36199	3.06385	3.42029e-05	0.000773361	yes	up	0.18	1.41667	0.03	0.3	0.21	1.42	1.68	1.15	XP_013456244.1(cyanogenic beta-glucosidase [Medicago truncatula])
MS.gene003916	9.90899	3.30874	3.58582e-07	1.28714e-05	yes	up	0.156667	1.47	0.2	0.18	0.09	1.25	1.06	2.1	XP_013456244.1(cyanogenic beta-glucosidase [Medicago truncatula])
MS.gene89894	2.63007	1.3951	2.69807e-07	9.91988e-06	yes	up	13.7733	33.42	9.6	12.9	18.82	35.81	30.5	33.95	AES86837.2(cyanogenic beta-glucosidase, putative [Medicago truncatula])
MS.gene76604	0.131576	-2.92604	6.94124e-07	2.34513e-05	yes	down	2.15333	0.263333	2.38	2.33	1.75	0.24	0.18	0.37	XP_003613823.1(cyclic dof factor 1 [Medicago truncatula])
MS.gene55252	0.116947	-3.09608	1.76213e-06	5.50474e-05	yes	down	2.02	0.2	2.2	2.12	1.74	0.07	0.31	0.22	XP_003613823.1(cyclic dof factor 1 [Medicago truncatula])
MS.gene045643	0.0426895	-4.54997	1.96066e-05	0.000474961	yes	down	1.16667	0.0533333	1.7	1.19	0.61	0.07	0.04	0.05	XP_003613823.1(cyclic dof factor 1 [Medicago truncatula])
MS.gene032932	0.177412	-2.49483	5.7351e-06	0.000158756	yes	down	1.98333	0.323333	1.66	2.19	2.1	0.25	0.33	0.39	XP_003613823.1(cyclic dof factor 1 [Medicago truncatula])
MS.gene025911	2.24778	1.1685	0.000105965	0.002058	yes	up	4.75667	9.99667	5.73	3.23	5.31	7.92	10.77	11.3	KEH24626.1(cyclic nucleotide-gated ion channel-like protein [Medicago truncatula])
MS.gene024441	2.88008	1.52611	0.00110938	0.01505	yes	up	1.81667	4.85667	2.77	1.48	1.2	5.91	2.47	6.19	KEH24626.1(cyclic nucleotide-gated ion channel-like protein [Medicago truncatula])
MS.gene27865	2.50694	1.32593	8.00061e-08	3.29024e-06	yes	up	22.8	53.32	23.79	24.26	20.35	47.48	63.85	48.63	XP_003629873.1(cyclic phosphodiesterase [Medicago truncatula])
MS.gene065984	2.56682	1.35998	5.60014e-07	1.93436e-05	yes	up	11.4133	27.4733	10.92	12.28	11.04	30.18	30.68	21.56	XP_003629873.1(cyclic phosphodiesterase [Medicago truncatula])
MS.gene023633	2.56682	1.35998	5.60014e-07	1.93436e-05	yes	up	11.4133	27.4733	10.92	12.28	11.04	30.18	30.68	21.56	XP_003629873.1(cyclic phosphodiesterase [Medicago truncatula])
MS.gene017270	0.462662	-1.11197	3.20109e-13	2.85503e-11	yes	down	207.997	95.6367	217.08	190.23	216.68	96.57	97.71	92.63	AES99055.1(cystathionine beta-synthase (CBS) family protein [Medicago truncatula])
MS.gene62719	2.70673	1.43655	3.83712e-09	1.97897e-07	yes	up	19.3233	48.4433	15.08	25.4	17.49	51.98	51.35	42	XP_003618534.1(cystathionine gamma-synthase 1, chloroplastic isoform X1 [Medicago truncatula])
MS.gene031063	2.70337	1.43476	6.10039e-06	0.000167572	yes	up	13.0167	33.37	7.87	17.81	13.37	40.56	32.01	27.54	XP_003618534.1(cystathionine gamma-synthase 1, chloroplastic isoform X1 [Medicago truncatula])
MS.gene024122	8.2191	3.03898	0.00486252	0.0487515	yes	up	0.1	0.756667	0.26	0	0.04	0.77	0.72	0.78	XP_003624282.1(cysteine protease ATG4 isoform X1 [Medicago truncatula])
MS.gene44537	0.350308	-1.5133	0.00385889	0.0408582	yes	down	6.09	1.98	8.69	3.26	6.32	1.73	3.03	1.18	XP_013457448.1(cysteine proteinase COT44 [Medicago truncatula])
MS.gene048199	2.22063	1.15097	3.89731e-05	0.000865807	yes	up	110.853	228.957	85.51	110.64	136.41	189.15	261.23	236.49	XP_003594241.1(cysteine proteinase inhibitor 5 [Medicago truncatula])
MS.gene003087	2.22063	1.15097	3.89731e-05	0.000865807	yes	up	110.853	228.957	85.51	110.64	136.41	189.15	261.23	236.49	XP_003594241.1(cysteine proteinase inhibitor 5 [Medicago truncatula])
MS.gene69913	4.00896	2.00323	0.000497072	0.00773339	yes	up	0.866667	2.98333	0.3	1.49	0.81	3.28	2.75	2.92	PNY16225.1(cysteine synthase-like protein [Trifolium pratense])
MS.gene96699	2.84986	1.51089	2.09585e-09	1.12437e-07	yes	up	77.0433	234.187	117.01	51.07	63.05	184.33	269.95	248.28	XP_013469976.2(cysteine-rich and transmembrane domain-containing protein WIH2 [Medicago truncatula])
MS.gene91316	3.9784	1.99219	1.34864e-09	7.42733e-08	yes	up	20.09	58.35	12	28.99	19.28	60.71	51.01	63.33	XP_013469976.2(cysteine-rich and transmembrane domain-containing protein WIH2 [Medicago truncatula])
MS.gene86929	2.50283	1.32356	2.9496e-07	1.07842e-05	yes	up	11.7333	27.9033	10.55	11.54	13.11	25.9	22.9	34.91	XP_013469976.2(cysteine-rich and transmembrane domain-containing protein WIH2 [Medicago truncatula])
MS.gene71607	2.22253	1.1522	2.57139e-10	1.57593e-08	yes	up	209.553	426.853	185.71	206.1	236.85	408.86	434.67	437.03	XP_013469976.2(cysteine-rich and transmembrane domain-containing protein WIH2 [Medicago truncatula])
MS.gene91387	0.387092	-1.36925	0.000136585	0.00257151	yes	down	1.62	0.583333	1.55	1.84	1.47	0.75	0.46	0.54	KEH43938.1(cysteine-rich receptor-kinase-like protein [Medicago truncatula])
MS.gene91385	2.43411	1.28339	0.000498161	0.00774726	yes	up	1.44	6.71333	1.34	1.32	1.66	9.03	3.82	7.29	KEH43939.1(cysteine-rich receptor-kinase-like protein [Medicago truncatula])
MS.gene046920	7.80558	2.96451	4.88606e-13	4.26604e-11	yes	up	0.58	4.97667	0.46	0.47	0.81	5.32	3.87	5.74	AES93608.1(cysteine-rich receptor-kinase-like protein [Medicago truncatula])
MS.gene78894	2.69054	1.4279	3.30679e-08	1.45407e-06	yes	up	1.52333	3.78667	1.36	1.51	1.7	3.82	3.87	3.67	AET02528.2(cysteine-rich receptor-like kinase [Medicago truncatula])
MS.gene59975	3.41513	1.77194	1.00043e-13	9.42435e-12	yes	up	1.85	5.75	1.56	1.78	2.21	6.5	5.61	5.14	AET02528.2(cysteine-rich receptor-like kinase [Medicago truncatula])
MS.gene063874	3.3111	1.72731	2.46066e-06	7.44189e-05	yes	up	0.693333	2.1	0.74	0.83	0.51	1.87	1.98	2.45	AET02528.2(cysteine-rich receptor-like kinase [Medicago truncatula])
MS.gene016470	2.94282	1.5572	9.54403e-07	3.15149e-05	yes	up	1.06667	2.91667	1.23	0.86	1.11	3.29	2.61	2.85	AET02528.2(cysteine-rich receptor-like kinase [Medicago truncatula])
MS.gene91381	6.05375	2.59783	0.000123165	0.00234974	yes	up	0.183333	1.00333	0.24	0.24	0.07	0.83	1.15	1.03	XP_024626449.1(cysteine-rich receptor-like protein kinase 10 [Medicago truncatula])
MS.gene49992	5.84464	2.54711	2.81199e-06	8.41076e-05	yes	up	0.18	0.976667	0.24	0.16	0.14	1.02	1.02	0.89	XP_024626449.1(cysteine-rich receptor-like protein kinase 10 [Medicago truncatula])
MS.gene046916	0.489027	-1.03201	0.000521137	0.00804422	yes	down	8.72333	3.67333	7.86	11.65	6.66	4.6	3.01	3.41	XP_024639718.1(cysteine-rich receptor-like protein kinase 10 [Medicago truncatula])
MS.gene76678	0.273508	-1.87034	3.9049e-05	0.000867248	yes	down	10.74	2.95	15.57	10.98	5.67	3.61	3.29	1.95	XP_024637152.1(cysteine-rich receptor-like protein kinase 24 isoform X1 [Medicago truncatula])
MS.gene48874	0.242773	-2.04232	0.00184238	0.022846	yes	down	2.11	0.49	2.73	1.94	1.66	0.76	0.22	0.49	XP_024637152.1(cysteine-rich receptor-like protein kinase 24 isoform X1 [Medicago truncatula])
MS.gene059266	0.242773	-2.04232	0.00184238	0.022846	yes	down	2.11	0.49	2.73	1.94	1.66	0.76	0.22	0.49	XP_024637152.1(cysteine-rich receptor-like protein kinase 24 isoform X1 [Medicago truncatula])
MS.gene91377	2.41032	1.26922	0.000676775	0.0100262	yes	up	0.583333	1.30333	0.59	0.59	0.57	1.51	1.15	1.25	XP_013469912.1(cysteine-rich receptor-like protein kinase 26 [Medicago truncatula])
MS.gene32412	2.34888	1.23197	0.000453131	0.00716152	yes	up	0.793333	1.70667	0.76	0.87	0.75	1.57	1.46	2.09	XP_013466269.2(cysteine-rich receptor-like protein kinase 41 isoform X3 [Medicago truncatula])
MS.gene31737	2.38431	1.25357	9.85895e-05	0.00193046	yes	up	1.22333	2.7	1.17	1.15	1.35	2.26	2.37	3.47	XP_013466269.2(cysteine-rich receptor-like protein kinase 41 isoform X3 [Medicago truncatula])
MS.gene35784	22.2574	4.47621	2.9779e-29	9.02004e-27	yes	up	0.82	17.17	0.98	1.05	0.43	17.14	15.45	18.92	XP_003597035.1(cysteine-rich repeat secretory protein 38 [Medicago truncatula])
MS.gene35782	2.62887	1.39444	2.25001e-12	1.81555e-10	yes	up	61.8967	151.817	72.29	59.97	53.43	154.01	138.87	162.57	XP_003597040.2(cysteine-rich repeat secretory protein 38 [Medicago truncatula])
MS.gene029039	22.2574	4.47621	2.9779e-29	9.02004e-27	yes	up	0.82	17.17	0.98	1.05	0.43	17.14	15.45	18.92	XP_003597035.1(cysteine-rich repeat secretory protein 38 [Medicago truncatula])
MS.gene26122	2.07708	1.05456	0.00239002	0.0279887	yes	up	3.47667	7.21333	3.06	4.46	2.91	7.58	8.49	5.57	XP_003616268.1(cysteine-rich repeat secretory protein 60 [Medicago truncatula])
MS.gene91555	0.21436	-2.22189	0.000725794	0.0106235	yes	down	2.09667	0.42	2.52	1.63	2.14	0.32	0.55	0.39	XP_013443380.1(cystinosin homolog [Medicago truncatula])
MS.gene83245	0.367007	-1.44612	0.000262566	0.00450308	yes	down	18.6467	5.06	14.55	15.84	25.55	7.01	2.54	5.63	XP_013443380.1(cystinosin homolog [Medicago truncatula])
MS.gene75085	0.2779	-1.84736	4.44167e-07	1.563e-05	yes	down	15.06	3.91667	20.21	10.96	14.01	4.41	2.81	4.53	XP_003620936.1(cytidine deaminase 1 [Medicago truncatula])
MS.gene66304	0.18983	-2.39722	7.06081e-09	3.47542e-07	yes	down	14.5633	2.57	15.08	9.97	18.64	3.14	1.47	3.1	XP_003620936.1(cytidine deaminase 1 [Medicago truncatula])
MS.gene064062	0.414533	-1.27044	0.00188786	0.0232889	yes	down	8.46	3.21667	5.64	10.78	8.96	2.08	3.66	3.91	XP_003620936.1(cytidine deaminase 1 [Medicago truncatula])
MS.gene030278	0.18983	-2.39722	7.06081e-09	3.47542e-07	yes	down	14.5633	2.57	15.08	9.97	18.64	3.14	1.47	3.1	XP_003620936.1(cytidine deaminase 1 [Medicago truncatula])
MS.gene59600	18.4695	4.20708	0.00364307	0.0390615	yes	up	0.03	0.44	0	0.09	0	0.22	0.65	0.45	XP_013444696.1(cytochrome b561 and DOMON domain-containing protein At3g07570 [Medicago truncatula])
MS.gene003091	2.03137	1.02245	0.00342216	0.0371582	yes	up	21.8767	39.9867	18.98	20.65	26	28.11	29.45	62.4	XP_003594245.1(cytochrome b561 and DOMON domain-containing protein At5g47530 [Medicago truncatula])
MS.gene52274	2.1131	1.07936	0.00146856	0.0190066	yes	up	28.1467	55.7933	20.22	29.74	34.48	56.52	54.72	56.14	XP_013449384.1(cytochrome c [Medicago truncatula])
MS.gene058545	2.1131	1.07936	0.00146856	0.0190066	yes	up	28.1467	55.7933	20.22	29.74	34.48	56.52	54.72	56.14	XP_013449384.1(cytochrome c [Medicago truncatula])
MS.gene024087	2.1131	1.07936	0.00146856	0.0190066	yes	up	28.1467	55.7933	20.22	29.74	34.48	56.52	54.72	56.14	XP_013449384.1(cytochrome c [Medicago truncatula])
MS.gene58493	0.313038	-1.67559	2.19607e-05	0.000521874	yes	down	3.01667	0.883333	3.55	2.74	2.76	0.75	1.11	0.79	XP_003609660.1(cytochrome P450 704B1 [Medicago truncatula])
MS.gene51131	4.39709	2.13655	1.58248e-12	1.30091e-10	yes	up	3.58	28.7733	5.72	3.16	1.86	32.15	20.98	33.19	XP_003627676.1(cytochrome P450 704C1 [Medicago truncatula])
MS.gene051139	5.90537	2.56203	9.68927e-08	3.92323e-06	yes	up	0.82	4.50333	1.14	0.4	0.92	3.88	3.5	6.13	XP_003627676.1(cytochrome P450 704C1 [Medicago truncatula])
MS.gene019379	3.86369	1.94998	6.60886e-18	9.13113e-16	yes	up	4.23	14.7067	4.93	4.78	2.98	15.42	14.05	14.65	XP_003627672.1(cytochrome P450 704C1 isoform X1 [Medicago truncatula])
MS.gene51133	3.6376	1.86299	4.24705e-09	2.16627e-07	yes	up	2.84	8.73	2.35	2.87	3.3	6.27	8.8	11.12	XP_003627672.1(cytochrome P450 704C1 isoform X1 [Medicago truncatula])
MS.gene019382	4.46497	2.15865	1.21209e-07	4.80651e-06	yes	up	3.40333	12.1	3.33	4.3	2.58	13.98	12.75	9.57	XP_003627672.1(cytochrome P450 704C1 isoform X1 [Medicago truncatula])
MS.gene07377	10.7313	3.42375	5.12136e-33	1.89356e-30	yes	up	1.18	11.69	0.99	1.25	1.3	9.77	11.45	13.85	XP_013469137.1(cytochrome P450 709B2 [Medicago truncatula])
MS.gene21124	14.9513	3.9022	9.86855e-19	1.46088e-16	yes	up	0.503333	6.96	0.53	0.54	0.44	4.66	5.78	10.44	XP_013469137.1(cytochrome P450 709B2 [Medicago truncatula])
MS.gene005411	12.4726	3.64069	1.132e-15	1.29202e-13	yes	up	0.6	5.88	0.79	0.63	0.38	4.19	4.37	9.08	XP_013469137.1(cytochrome P450 709B2 [Medicago truncatula])
MS.gene20923	5.93515	2.56928	1.39539e-05	0.000351208	yes	up	0.56	3.07	0.23	0.7	0.75	1.9	2.4	4.91	XP_013469137.1(cytochrome P450 709B2 [Medicago truncatula])
MS.gene06560	0.474023	-1.07697	5.70176e-06	0.000158112	yes	down	13.6467	6	11.96	13.79	15.19	5.34	7.36	5.3	XP_003602453.1(cytochrome P450 714A1 [Medicago truncatula])
MS.gene033316	28.877	4.85185	1.44332e-34	5.74077e-32	yes	up	0.323333	8.65667	0.47	0.2	0.3	9.07	7.86	9.04	XP_013457721.1(cytochrome P450 71A23 [Medicago truncatula])
MS.gene011352	26.9408	4.75172	2.47402e-15	2.70986e-13	yes	up	0.303333	6.70333	0.57	0.28	0.06	7.42	8.25	4.44	XP_013457721.1(cytochrome P450 71A23 [Medicago truncatula])
MS.gene48304	136.303	7.09068	2.2289e-07	8.35481e-06	yes	up	0.01	1.36333	0.03	0	0	0.88	1.36	1.85	XP_013457721.1(cytochrome P450 71A23 [Medicago truncatula])
MS.gene033313	0.267017	-1.905	1.05611e-23	2.31708e-21	yes	down	44.2333	10.9667	51.17	42.26	39.27	11.07	10.54	11.29	XP_013457724.1(cytochrome P450 71A26 [Medicago truncatula])
MS.gene059953	0.150879	-2.72854	4.36065e-10	2.57436e-08	yes	down	2.48	0.34	2.61	2.8	2.03	0.35	0.46	0.21	XP_013457724.1(cytochrome P450 71A26 [Medicago truncatula])
MS.gene011348	0.367457	-1.44435	0.000246443	0.00428088	yes	down	5.48333	1.83667	6.93	6.04	3.48	2.67	1.19	1.65	XP_013457724.1(cytochrome P450 71A26 [Medicago truncatula])
MS.gene63984	2.51237	1.32905	0.000815814	0.0116986	yes	up	3.94667	9.52333	1.95	5.37	4.52	10.22	6.48	11.87	XP_003589394.2(cytochrome P450 71B37 [Medicago truncatula])
MS.gene068448	0.0798809	-3.64601	1.04975e-06	3.43179e-05	yes	down	7.32667	0.46	2.07	6.03	13.88	0.14	0.21	1.03	XP_003617703.2(cytochrome P450 71D10 [Medicago truncatula])
MS.gene062688	0.03547	-4.81726	2.50369e-05	0.000587006	yes	down	2.53667	0.0866667	0.26	1.29	6.06	0	0.11	0.15	XP_003617703.2(cytochrome P450 71D10 [Medicago truncatula])
MS.gene042770	0.0961908	-3.37796	0.000148077	0.00276239	yes	down	0.956667	0.0833333	0.46	0.87	1.54	0.04	0.12	0.09	XP_003617703.2(cytochrome P450 71D10 [Medicago truncatula])
MS.gene042772	0.100118	-3.32023	0.000410491	0.00659092	yes	down	2.74	0.243333	0.82	2.85	4.55	0	0.32	0.41	XP_003617703.2(cytochrome P450 71D10 [Medicago truncatula])
MS.gene042768	0.221917	-2.17191	0.00156718	0.0200198	yes	down	0.856667	0.18	1.03	0.83	0.71	0.22	0.1	0.22	XP_003617703.2(cytochrome P450 71D10 [Medicago truncatula])
MS.gene062676	0.187317	-2.41644	0.00191624	0.0235836	yes	down	3.16667	0.536667	1.35	2.81	5.34	0.25	0.19	1.17	XP_003617703.2(cytochrome P450 71D10 [Medicago truncatula])
MS.gene72068	7.89098	2.98021	1.85438e-12	1.51024e-10	yes	up	0.42	2.92	0.5	0.43	0.33	3.12	2.48	3.16	XP_003600323.1(cytochrome P450 71D10 [Medicago truncatula])
MS.gene66228	0.430732	-1.21514	0.000534865	0.00822711	yes	down	4.36667	1.73667	4.51	3.95	4.64	1.47	1.36	2.38	XP_003600316.2(cytochrome P450 71D10 [Medicago truncatula])
MS.gene66223	10.1612	3.345	0.000805619	0.0115777	yes	up	0.0933333	0.88	0	0.19	0.09	0.97	1.1	0.57	XP_003600323.1(cytochrome P450 71D10 [Medicago truncatula])
MS.gene064307	9.04621	3.17731	0.00309682	0.0344279	yes	up	0.123333	1.10333	0.25	0.12	0	1.59	0.7	1.02	XP_003600323.1(cytochrome P450 71D10 [Medicago truncatula])
MS.gene064313	8.3253	3.0575	1.08096e-18	1.59122e-16	yes	up	1.89	14.6967	2.14	1.91	1.62	21.07	10.44	12.58	XP_003600339.1(cytochrome P450 71D11 [Medicago truncatula])
MS.gene72072	13.9195	3.79904	1.74783e-05	0.000428411	yes	up	0.133333	1.87333	0.12	0.18	0.1	3.23	1.97	0.42	XP_003600339.1(cytochrome P450 71D11 [Medicago truncatula])
MS.gene000975	0.0676918	-3.88487	3.57483e-05	0.000803001	yes	down	4.69333	0.296667	7.92	1.65	4.51	0.53	0	0.36	XP_013452465.2(cytochrome P450 71D11 [Medicago truncatula])
MS.gene68570	0.132869	-2.91192	0.000252458	0.00436585	yes	down	1.34667	0.18	1.7	0.83	1.51	0.38	0.09	0.07	XP_013452465.2(cytochrome P450 71D11 [Medicago truncatula])
MS.gene66233	5.76405	2.52708	0.00038775	0.00627685	yes	up	0.543333	2.92333	0.79	0.45	0.39	4.79	1.01	2.97	XP_003600339.1(cytochrome P450 71D11 [Medicago truncatula])
MS.gene000972	0.0626431	-3.9967	0.000604803	0.00912115	yes	down	1.39	0.0666667	1.54	1.59	1.04	0.01	0.19	0	XP_013452465.2(cytochrome P450 71D11 [Medicago truncatula])
MS.gene68552	9.13859	3.19197	0.00145989	0.0189224	yes	up	0.123333	1.05333	0.18	0.08	0.11	1.87	0.17	1.12	XP_003600339.1(cytochrome P450 71D11 [Medicago truncatula])
MS.gene72080	3.76827	1.9139	0.00186542	0.0230625	yes	up	0.726667	2.53333	0.8	0.41	0.97	3.98	0.99	2.63	XP_013459982.1(cytochrome P450 71D11 [Medicago truncatula])
MS.gene72073	4.93683	2.30359	1.79492e-06	5.59831e-05	yes	up	1.94667	8.99667	3.02	1.13	1.69	14.36	6.39	6.24	XP_003600339.1(cytochrome P450 71D11 [Medicago truncatula])
MS.gene68553	5.74904	2.52332	1.03416e-05	0.000268881	yes	up	1.48333	7.98667	1.89	1.52	1.04	15.84	4.5	3.62	XP_003600339.1(cytochrome P450 71D11 [Medicago truncatula])
MS.gene66234	5.08936	2.34748	1.18155e-18	1.72638e-16	yes	up	3.51667	16.6467	4.13	3.39	3.03	19.77	17.35	12.82	XP_003600339.1(cytochrome P450 71D11 [Medicago truncatula])
MS.gene74483	12.7622	3.6738	1.08224e-20	1.911e-18	yes	up	2.29333	27.0967	1.05	2.97	2.86	29.62	19.16	32.51	XP_003611886.1(cytochrome P450 71D8 [Medicago truncatula])
MS.gene43404	0.26877	-1.89556	1.07723e-05	0.000278884	yes	down	3.73333	0.923333	2.87	2.64	5.69	0.98	0.7	1.09	XP_003610580.1(cytochrome P450 71D8 [Medicago truncatula])
MS.gene047722	8.84497	3.14486	1.13147e-48	9.09266e-46	yes	up	6.09667	52.4133	5.73	8.03	4.53	50.05	51.79	55.4	XP_003611886.1(cytochrome P450 71D8 [Medicago truncatula])
MS.gene042110	0.286824	-1.80176	2.12697e-05	0.000507753	yes	down	2.39	0.63	1.9	2.45	2.82	0.58	0.52	0.79	XP_003610580.1(cytochrome P450 71D8 [Medicago truncatula])
MS.gene041186	10.9903	3.45816	2.79362e-86	1.22227e-82	yes	up	8.10333	82.5467	8.36	8.07	7.88	93.89	72.43	81.32	XP_003611886.1(cytochrome P450 71D8 [Medicago truncatula])
MS.gene010442	8.77502	3.1334	6.35549e-49	5.26863e-46	yes	up	4.99333	40.6167	4.63	5.82	4.53	39.27	36.18	46.4	XP_003611886.1(cytochrome P450 71D8 [Medicago truncatula])
MS.gene010440	47.2816	5.56321	4.56742e-07	1.60153e-05	yes	up	0.0233333	1.07667	0	0.07	0	0.86	1.1	1.27	XP_003611883.1(cytochrome P450 71D8 [Medicago truncatula])
MS.gene064308	11.2958	3.49772	2.41391e-05	0.000569006	yes	up	0.266667	2.91	0.41	0.39	0	3.74	2.78	2.21	XP_003600322.1(cytochrome P450 71D9 [Medicago truncatula])
MS.gene72067	4.9552	2.30894	6.45412e-10	3.71555e-08	yes	up	1.60333	7.37667	0.98	2.32	1.51	6.94	6.36	8.83	XP_003600322.1(cytochrome P450 71D9 [Medicago truncatula])
MS.gene68549	33.1006	5.04879	1.51071e-13	1.39478e-11	yes	up	0.143333	4.34333	0.27	0.03	0.13	6.2	4.29	2.54	XP_003600322.1(cytochrome P450 71D9 [Medicago truncatula])
MS.gene68547	2.87169	1.5219	0.00024442	0.00424924	yes	up	1.45667	3.89	1.68	1.89	0.8	4.27	3.37	4.03	XP_003600322.1(cytochrome P450 71D9 [Medicago truncatula])
MS.gene66231	9.34841	3.22472	0.000132426	0.00250639	yes	up	0.136667	1.19	0.24	0.06	0.11	0.82	2.11	0.64	XP_003600328.1(cytochrome P450 71D9 [Medicago truncatula])
MS.gene66226	0.275875	-1.85792	3.96926e-09	2.03778e-07	yes	down	3.51333	0.89	3.64	4.1	2.8	0.94	0.69	1.04	XP_003600319.1(cytochrome P450 71D9 [Medicago truncatula])
MS.gene66224	7.84611	2.97198	1.01233e-26	2.67666e-24	yes	up	1.05	7.7	1.02	0.99	1.14	9.47	7.36	6.27	XP_003600322.1(cytochrome P450 71D9 [Medicago truncatula])
MS.gene66222	5.42619	2.43994	1.22868e-10	7.88621e-09	yes	up	1.14333	5.77667	1.71	0.81	0.91	5.95	5.42	5.96	XP_003600322.1(cytochrome P450 71D9 [Medicago truncatula])
MS.gene66220	0.44417	-1.17082	0.00456346	0.0464749	yes	down	3.27	1.35667	3.44	3.67	2.7	1.62	1.5	0.95	XP_003600319.1(cytochrome P450 71D9 [Medicago truncatula])
MS.gene064306	4.29678	2.10325	2.74426e-14	2.7015e-12	yes	up	1.58333	6.27667	1.77	1.66	1.32	6.32	6.49	6.02	XP_003600322.1(cytochrome P450 71D9 [Medicago truncatula])
MS.gene79023	0.36222	-1.46506	0.000865238	0.0122998	yes	down	10.12	3.43333	16.35	6.49	7.52	4.23	2.3	3.77	XP_003592855.1(cytochrome P450 76A1 [Medicago truncatula])
MS.gene026949	0.459575	-1.12163	0.0004287	0.0068413	yes	down	26.0433	11.22	34.36	20.75	23.02	15.47	8.55	9.64	XP_003592855.1(cytochrome P450 76A1 [Medicago truncatula])
MS.gene020569	58.1039	5.86056	2.33089e-57	2.91377e-54	yes	up	0.436667	23.7733	0.62	0.21	0.48	28.15	18.95	24.22	XP_013450076.1(cytochrome P450 76A2 [Medicago truncatula])
MS.gene007619	50.9654	5.67145	4.94083e-85	2.04795e-81	yes	up	0.826667	39.4167	0.62	0.84	1.02	49.55	31.78	36.92	XP_013450076.1(cytochrome P450 76A2 [Medicago truncatula])
MS.gene007325	27.5852	4.78582	2.23161e-21	4.16465e-19	yes	up	0.463333	11.8733	0.81	0.43	0.15	12.25	14.68	8.69	XP_013450076.1(cytochrome P450 76A2 [Medicago truncatula])
MS.gene98074	0.129089	-2.95356	1.54025e-14	1.56114e-12	yes	down	11.7967	1.41333	6.52	14.31	14.56	1.79	1.36	1.09	XP_003614135.1(cytochrome P450 78A5 [Medicago truncatula])
MS.gene40872	0.155264	-2.6872	0.00236022	0.0276932	yes	down	2.41	0.346667	3.09	2.62	1.52	0	0.52	0.52	XP_003614135.1(cytochrome P450 78A5 [Medicago truncatula])
MS.gene40871	0.122754	-3.02616	9.24773e-26	2.29746e-23	yes	down	7.79	1.03333	6.43	9.29	7.65	0.72	0.9	1.48	XP_003614135.1(cytochrome P450 78A5 [Medicago truncatula])
MS.gene09208	0.0226019	-5.46741	2.16718e-09	1.15789e-07	yes	down	3.8	0.08	3.19	5.1	3.11	0	0	0.24	XP_013446567.1(cytochrome P450 78A5 [Medicago truncatula])
MS.gene09035	0.142469	-2.81128	5.17725e-07	1.80013e-05	yes	down	5.05333	0.68	7.27	5.38	2.51	1.08	0.61	0.35	XP_013446567.1(cytochrome P450 78A5 [Medicago truncatula])
MS.gene08547	0.0264416	-5.24105	1.16922e-07	4.65759e-06	yes	down	2.87333	0.0666667	4.51	2.28	1.83	0	0.2	0	XP_013446567.1(cytochrome P450 78A5 [Medicago truncatula])
MS.gene054710	0.133478	-2.90532	2.51894e-11	1.76335e-09	yes	down	3.39667	0.42	1.99	4.2	4	0.35	0.42	0.49	XP_003614135.1(cytochrome P450 78A5 [Medicago truncatula])
MS.gene023418	0.117315	-3.09154	1.31284e-14	1.348e-12	yes	down	14.28	1.58333	17.02	17.34	8.48	2.01	1.82	0.92	XP_013446567.1(cytochrome P450 78A5 [Medicago truncatula])
MS.gene90448	30.8428	4.94686	1.18678e-31	4.22911e-29	yes	up	0.266667	7.53	0.19	0.3	0.31	7.29	9.7	5.6	XP_013457479.1(cytochrome P450 81E8-like [Medicago truncatula])
MS.gene44512	22.6506	4.50148	6.25307e-21	1.12176e-18	yes	up	0.4	8.38333	0.15	0.73	0.32	7.24	7.9	10.01	XP_013457479.1(cytochrome P450 81E8-like [Medicago truncatula])
MS.gene09549	4.50508	2.17155	0.000163557	0.00301869	yes	up	0.656667	2.57667	0.19	0.99	0.79	1.65	3.27	2.81	XP_003611660.2(cytochrome P450 81E8-like [Medicago truncatula])
MS.gene041920	22.2454	4.47543	4.07768e-37	1.87798e-34	yes	up	0.43	9.06	0.51	0.23	0.55	9.49	9.03	8.66	XP_013457479.1(cytochrome P450 81E8-like [Medicago truncatula])
MS.gene015210	5.63975	2.49563	0.000714935	0.0105006	yes	up	0.22	1.18667	0.11	0.18	0.37	1.22	1.03	1.31	XP_003611660.2(cytochrome P450 81E8-like [Medicago truncatula])
MS.gene011756	27.0578	4.75797	1.09783e-05	0.000283471	yes	up	0.0733333	1.87333	0	0.22	0	1.19	2.32	2.11	XP_013457479.1(cytochrome P450 81E8-like [Medicago truncatula])
MS.gene20597	2.00307	1.00221	6.53838e-05	0.00135792	yes	up	6.39333	11.8467	4.62	7.06	7.5	11.14	11.96	12.44	XP_003618351.2(cytochrome P450 82A1 [Medicago truncatula])
MS.gene81389	0.155665	-2.68349	4.02163e-05	0.000888417	yes	down	0.99	0.136667	1.14	0.75	1.08	0.16	0.15	0.1	XP_003618366.2(cytochrome P450 82A3 [Medicago truncatula])
MS.gene57146	0.254707	-1.97309	2.37553e-08	1.07026e-06	yes	down	18.05	4.23667	17.92	18.32	17.91	2.13	5.44	5.14	XP_003618363.1(cytochrome P450 82A3 [Medicago truncatula])
MS.gene020711	0.042129	-4.56904	0.000483078	0.00755298	yes	down	0.77	0.04	0.99	0.47	0.85	0.12	0	0	XP_013458973.1(cytochrome P450 82A4 [Medicago truncatula])
MS.gene019650	3.19992	1.67803	0.000446847	0.00708068	yes	up	1.36333	3.88	1.61	1.65	0.83	5.42	2.99	3.23	XP_003627566.1(cytochrome P450 86A8 [Medicago truncatula])
MS.gene009170	0.338145	-1.56429	0.000540083	0.00829441	yes	down	3.01333	0.936667	2.32	2.22	4.5	0.76	1.14	0.91	XP_003628670.1(cytochrome P450 89A2 [Medicago truncatula])
MS.gene017948	8.02235	3.00402	1.4533e-09	7.97028e-08	yes	up	1.20667	8.99667	2.2	0.79	0.63	11.61	8.06	7.32	XP_003625205.1(cytochrome P450 93A3 [Medicago truncatula])
MS.gene072367	2.52567	1.33666	0.000196256	0.00351832	yes	up	4.96333	11.6633	6	3.15	5.74	16.32	9.77	8.9	XP_003625205.1(cytochrome P450 93A3 [Medicago truncatula])
MS.gene50448	3.08006	1.62296	0.000295389	0.00497829	yes	up	2.71667	7.85667	3.73	1.83	2.59	11.26	7.03	5.28	XP_003625205.1(cytochrome P450 93A3 [Medicago truncatula])
MS.gene84960	65.3332	6.02974	9.11211e-35	3.69905e-32	yes	up	0.14	8.83333	0.15	0.09	0.18	11.24	6.01	9.25	XP_027364304.1(cytochrome P450 93A3-like [Abrus precatorius])
MS.gene018811	50.3562	5.6541	5.8503e-06	0.000161548	yes	up	0.0166667	0.76	0.03	0.02	0	0.92	0.72	0.64	XP_027364304.1(cytochrome P450 93A3-like [Abrus precatorius])
MS.gene020341	2.24764	1.16841	1.51922e-08	7.05866e-07	yes	up	9.02667	18.77	9.1	8.85	9.13	15.65	19.42	21.24	XP_013449846.1(cytochrome P450 94A1 [Medicago truncatula])
MS.gene018738	2.15199	1.10567	0.000181666	0.00329498	yes	up	8.12667	16.1933	7.68	8.03	8.67	17.49	10.46	20.63	XP_013449846.1(cytochrome P450 94A1 [Medicago truncatula])
MS.gene024696	0.193367	-2.37059	0.00303366	0.0338883	yes	down	1.01333	0.163333	0.7	1.31	1.03	0.05	0.38	0.06	XP_003610974.1(cytochrome P450 97B1, chloroplastic isoform X1 [Medicago truncatula])
MS.gene56602	2.99981	1.58487	0.000709322	0.0104337	yes	up	0.83	2.26	1.09	0.95	0.45	2.29	1.92	2.57	XP_013464443.1(cytochrome P450 CYP72A219 [Medicago truncatula])
MS.gene066864	2.54381	1.34699	1.26787e-12	1.05998e-10	yes	up	28.87	68.11	29.46	32.59	24.56	71.62	73.89	58.82	XP_013463952.1(cytochrome P450 CYP72A219 [Medicago truncatula])
MS.gene045824	3.1106	1.63719	5.78576e-07	1.99054e-05	yes	up	9.48333	27.2033	5.48	13.81	9.16	25.06	26.79	29.76	XP_013463952.1(cytochrome P450 CYP72A219 [Medicago truncatula])
MS.gene56604	3.08573	1.62561	7.02133e-10	4.01567e-08	yes	up	2.69	7.91	2.56	3.13	2.38	7.26	9.56	6.91	XP_013464440.1(cytochrome P450 CYP72A219 isoform X1 [Medicago truncatula])
MS.gene95984	3.38242	1.75806	5.65821e-05	0.00119819	yes	up	0.893333	2.78667	1.23	0.52	0.93	2.45	2.8	3.11	XP_013464440.1(cytochrome P450 CYP72A219 isoform X1 [Medicago truncatula])
MS.gene039273	3.81571	1.93195	0.00172502	0.0216567	yes	up	0.286667	0.993333	0.34	0.32	0.2	0.81	0.8	1.37	XP_013464440.1(cytochrome P450 CYP72A219 isoform X1 [Medicago truncatula])
MS.gene43815	38.9284	5.28275	0.000213835	0.00377925	yes	up	0.0166667	0.703333	0	0	0.05	1.05	0.32	0.74	XP_003615665.1(cytochrome P450 CYP736A12 [Medicago truncatula])
MS.gene068437	0.0678366	-3.88179	0.00412812	0.0430089	yes	down	2.29667	0.14	0.55	1.88	4.46	0	0	0.42	XP_013453030.1(cytochrome P450 CYP736A12 [Medicago truncatula])
MS.gene042774	0.0539358	-4.21261	0.00131407	0.0173186	yes	down	1.09333	0.0566667	0.31	0.99	1.98	0	0	0.17	XP_013453030.1(cytochrome P450 CYP736A12 [Medicago truncatula])
MS.gene009856	3.71624	1.89384	0.00499692	0.0498451	yes	up	0.246667	0.853333	0.28	0.23	0.23	1.17	0.63	0.76	XP_024639270.1(cytochrome P450 CYP736A12 [Medicago truncatula])
MS.gene009849	2.429	1.28036	0.00140224	0.0183228	yes	up	0.936667	2.11	1.14	0.8	0.87	2.41	1.95	1.97	XP_003615665.1(cytochrome P450 CYP736A12 [Medicago truncatula])
MS.gene76280	5.57692	2.47947	3.56978e-05	0.000802096	yes	up	0.666667	3.40333	0.22	0.63	1.15	2.51	4.5	3.2	XP_013470209.1(cytochrome P450 CYP73A100 [Medicago truncatula])
MS.gene71856	3.83833	1.94048	0.00420023	0.0435898	yes	up	0.626667	2.22667	0.45	1.02	0.41	1.81	0.98	3.89	XP_013470209.1(cytochrome P450 CYP73A100 [Medicago truncatula])
MS.gene065110	3.51692	1.81431	0.000132157	0.0025019	yes	up	1.51333	4.89333	0.79	2.42	1.33	3.75	6.33	4.6	XP_013470209.1(cytochrome P450 CYP73A100 [Medicago truncatula])
MS.gene029382	4.48309	2.16449	1.68577e-05	0.000414879	yes	up	1.46333	6.09	1.63	0.58	2.18	5.51	8.27	4.49	XP_013470209.1(cytochrome P450 CYP73A100 [Medicago truncatula])
MS.gene90554	2.84772	1.50981	2.08479e-06	6.40598e-05	yes	up	1.20667	3.17667	1.07	1.29	1.26	2.78	3.36	3.39	XP_013463821.1(cytochrome P450 CYP82D47 [Medicago truncatula])
MS.gene68704	2.96696	1.56899	2.34103e-09	1.24319e-07	yes	up	3.48667	9.60667	3.53	2.77	4.16	11.08	9.3	8.44	XP_013463821.1(cytochrome P450 CYP82D47 [Medicago truncatula])
MS.gene32018	0.337228	-1.5682	0.00404251	0.0423005	yes	down	1.92	0.603333	2.81	1.15	1.8	0.8	0.61	0.4	XP_013456962.1(cytochrome P450 CYP82D47 [Medicago truncatula])
MS.gene26370	0.303844	-1.7186	0.000159276	0.00294935	yes	down	4.08667	1.14	2.42	4.03	5.81	1.12	0.78	1.52	XP_013456962.1(cytochrome P450 CYP82D47 [Medicago truncatula])
MS.gene036367	3.09426	1.62959	3.79092e-07	1.35274e-05	yes	up	3.78667	10.8767	4.63	2.6	4.13	8.73	13.59	10.31	XP_013463821.1(cytochrome P450 CYP82D47 [Medicago truncatula])
MS.gene033317	20.3443	4.34655	1.84865e-20	3.14447e-18	yes	up	0.556667	10.53	0.19	0.97	0.51	11.5	9.42	10.67	KEH31751.1(cytochrome P450 family 71 protein [Medicago truncatula])
MS.gene059957	20.3443	4.34655	1.84865e-20	3.14447e-18	yes	up	0.556667	10.53	0.19	0.97	0.51	11.5	9.42	10.67	KEH31751.1(cytochrome P450 family 71 protein [Medicago truncatula])
MS.gene011353	10.2027	3.35089	5.5691e-10	3.22638e-08	yes	up	1.04333	9.90667	1.7	0.4	1.03	7.3	13.51	8.91	KEH31751.1(cytochrome P450 family 71 protein [Medicago truncatula])
MS.gene48909	5.91182	2.5636	0.000104953	0.00204187	yes	up	0.403333	2.17667	0.1	0.55	0.56	1.83	1.53	3.17	KEH29139.1(cytochrome P450 family 71 protein [Medicago truncatula])
MS.gene059236	4.11274	2.0401	0.000134892	0.00254449	yes	up	1.06667	4.06333	1.05	0.83	1.32	2.71	2.84	6.64	KEH29139.1(cytochrome P450 family 71 protein [Medicago truncatula])
MS.gene70700	3.31015	1.7269	0.000420125	0.00672764	yes	up	0.59	1.82	0.62	0.49	0.66	2.6	1.21	1.65	AES71401.1(cytochrome P450 family 71 protein [Medicago truncatula])
MS.gene71338	0.246428	-2.02076	0.00263556	0.030292	yes	down	1.2	0.28	1.27	1.09	1.24	0.47	0.11	0.26	KEH26493.1(cytochrome P450 family 71 protein [Medicago truncatula])
MS.gene63876	0.401871	-1.3152	0.00497163	0.049618	yes	down	5.21667	1.98	6.04	5.78	3.83	3.05	1.86	1.03	AET00660.1(cytochrome P450 family 71 protein [Medicago truncatula])
MS.gene047454	2.42392	1.27734	0.00339695	0.0369508	yes	up	1.20667	2.71333	0.98	1.38	1.26	2.75	3.74	1.65	AES63577.1(cytochrome P450 family 87 protein [Medicago truncatula])
MS.gene015319	212.048	7.72825	1.51042e-08	7.03024e-07	yes	up	0.00666667	1.80667	0	0	0.02	1.31	1.07	3.04	AES94420.1(cytochrome P450 family ent-kaurenoic acid oxidase [Medicago truncatula])
MS.gene059680	27.5301	4.78294	4.54663e-08	1.95237e-06	yes	up	0.0833333	2.21	0.13	0	0.12	0.84	3.23	2.56	AES94420.1(cytochrome P450 family ent-kaurenoic acid oxidase [Medicago truncatula])
MS.gene09663	8.56213	3.09797	1.96324e-05	0.00047544	yes	up	0.153333	1.24333	0.19	0.1	0.17	1.59	1.56	0.58	AES94420.1(cytochrome P450 family ent-kaurenoic acid oxidase [Medicago truncatula])
MS.gene47398	0.0338831	-4.88329	0.00412966	0.0430089	yes	down	0.25	0.00666667	0.22	0.2	0.33	0	0	0.02	AES60693.1(cytochrome P450 family monooxygenase [Medicago truncatula])
MS.gene56603	2.05239	1.03731	0.00101884	0.0140521	yes	up	4.12333	7.83333	4.2	3.22	4.95	5.64	9.61	8.25	BAL45198.1(cytochrome P450 monooxygenase [Medicago truncatula])
MS.gene066860	2.25432	1.1727	0.00097888	0.0135962	yes	up	1.59667	3.53667	1.87	1.23	1.69	4.26	3.76	2.59	BAL45204.1(cytochrome P450 monooxygenase [Medicago truncatula])
MS.gene02374	2.78945	1.47998	6.837e-10	3.91879e-08	yes	up	13.2267	34.11	9.69	16.42	13.57	34.82	38.32	29.19	BAL45203.1(cytochrome P450 monooxygenase [Medicago truncatula])
MS.gene02166	3.97401	1.9906	2.20156e-09	1.17388e-07	yes	up	2.37333	8.71333	2.46	2.98	1.68	8.06	6.95	11.13	BAL45203.1(cytochrome P450 monooxygenase [Medicago truncatula])
MS.gene002969	2.64965	1.4058	5.43209e-05	0.00115621	yes	up	1.26333	3.11333	1.59	1.35	0.85	3.52	2.66	3.16	BAL45203.1(cytochrome P450 monooxygenase [Medicago truncatula])
MS.gene55847	4.89334	2.29082	4.81139e-11	3.27216e-09	yes	up	7.34	34.2233	3.73	8.78	9.51	36.65	35.16	30.86	AIT93302.1(cytochrome P450 monooxygenase CYP716A12 [Medicago sativa])
MS.gene20192	3.03481	1.6016	1.37636e-08	6.4597e-07	yes	up	11.88	33.35	11.08	16.12	8.44	31.25	31.19	37.61	AIT93302.1(cytochrome P450 monooxygenase CYP716A12 [Medicago sativa])
MS.gene06212	2.37651	1.24884	6.27216e-05	0.00130988	yes	up	12.5833	27.77	9.63	12.6	15.52	32.45	18.82	32.04	AIT93302.1(cytochrome P450 monooxygenase CYP716A12 [Medicago sativa])
MS.gene06128	3.26453	1.70688	5.53169e-30	1.78542e-27	yes	up	55.8567	172.473	50.92	63.37	53.28	173.59	174.91	168.92	AIT93302.1(cytochrome P450 monooxygenase CYP716A12 [Medicago sativa])
MS.gene78896	2.39987	1.26296	1.046e-08	5.02556e-07	yes	up	6.58333	15.1333	5.94	7.26	6.55	15.35	16.65	13.4	ABC59079.1(cytochrome P450 monooxygenase CYP72A65 [Medicago truncatula])
MS.gene058099	5.48524	2.45555	1.14488e-33	4.3769e-31	yes	up	17.8167	87.92	21.99	16.68	14.78	96.01	84.26	83.49	ABD97100.1(cytochrome P450 monooxygenase CYP76X3, partial [Medicago truncatula])
MS.gene051863	0.00912542	-6.77589	0.00406934	0.0425317	yes	down	0.556667	0	0.13	1.54	0	0	0	0	XP_013458483.1(cytokinin dehydrogenase 3 [Medicago truncatula])
MS.gene055648	2.88826	1.5302	0.000875941	0.0124206	yes	up	2.41333	6.49333	2.4	1.82	3.02	5.32	5.76	8.4	XP_013467854.1(cytokinin riboside 5'-monophosphate phosphoribohydrolase LOG7 [Medicago truncatula])
MS.gene52386	0.348421	-1.5211	3.54087e-05	0.000796508	yes	down	10.8567	3.52667	15.83	9.89	6.85	3.63	3.97	2.98	XP_003588965.1(cytokinin riboside 5'-monophosphate phosphoribohydrolase LOG8 [Medicago truncatula])
MS.gene33028	0.432836	-1.20811	2.01935e-05	0.000487229	yes	down	21.8333	8.79667	26.3	21.14	18.06	8.32	9.08	8.99	XP_003588965.1(cytokinin riboside 5'-monophosphate phosphoribohydrolase LOG8 [Medicago truncatula])
MS.gene016180	0.348421	-1.5211	3.54087e-05	0.000796508	yes	down	10.8567	3.52667	15.83	9.89	6.85	3.63	3.97	2.98	XP_003588965.1(cytokinin riboside 5'-monophosphate phosphoribohydrolase LOG8 [Medicago truncatula])
MS.gene063692	2.35118	1.23338	5.49014e-16	6.39601e-14	yes	up	79.0867	170.813	76.5	83.36	77.4	187.9	171.91	152.63	AET05362.1(cytoplasmic phosphoglucomutase [Medicago truncatula])
MS.gene39041	0.0669072	-3.90169	0.00161405	0.0204922	yes	down	1.14667	0.0766667	0.84	1.43	1.17	0.23	0	0	XP_013449604.1(cytoplasmic tRNA 2-thiolation protein 2 [Medicago truncatula])
MS.gene017887	0.0669072	-3.90169	0.00161405	0.0204922	yes	down	1.14667	0.0766667	0.84	1.43	1.17	0.23	0	0	XP_013449604.1(cytoplasmic tRNA 2-thiolation protein 2 [Medicago truncatula])
MS.gene71438	53.5442	5.74266	0.00270563	0.0309798	yes	up	0	0.12	0	0	0	0.07	0.15	0.14	AES61065.2(cytoplasmic-like aconitate hydratase [Medicago truncatula])
MS.gene040009	2.55741	1.35468	1.84908e-05	0.000450704	yes	up	1.51	3.56	1.39	1.31	1.83	3.33	2.92	4.43	XP_003600975.2(cytosolic endo-beta-N-acetylglucosaminidase 1 [Medicago truncatula])
MS.gene006178	0.0704819	-3.8266	1.31367e-07	5.16508e-06	yes	down	2.29333	0.156667	2.23	2.55	2.1	0.17	0.03	0.27	AES93614.2(D-arabinono-1,4-lactone oxidase-like protein [Medicago truncatula])
MS.gene82631	0.462289	-1.11313	7.5733e-05	0.00153877	yes	down	7.05333	3.03333	7.35	8.53	5.28	3.49	3.12	2.49	XP_003599977.2(DEAD-box ATP-dependent RNA helicase 28 [Medicago truncatula])
MS.gene62428	6.88277	2.78299	0.00494436	0.0493897	yes	up	0.153333	0.96	0.13	0	0.33	0.55	1.18	1.15	XP_003609294.1(DEAD-box ATP-dependent RNA helicase 52B [Medicago truncatula])
MS.gene52215	0.48912	-1.03174	0.00354504	0.038218	yes	down	6.37667	2.81667	6.46	5.34	7.33	3.18	3.73	1.54	XP_003623902.2(DEAD-box ATP-dependent RNA helicase 8 [Medicago truncatula])
MS.gene57260	2.04682	1.03339	0.000114782	0.00220747	yes	up	2.95	5.61	2.96	3.11	2.78	6.5	4.87	5.46	XP_003588984.1(delta(8)-fatty-acid desaturase 1 [Medicago truncatula])
MS.gene016201	2.0122	1.00877	0.00360563	0.0387286	yes	up	2.25	4.2	2.97	1.85	1.93	4.61	3.63	4.36	XP_003588984.1(delta(8)-fatty-acid desaturase 1 [Medicago truncatula])
MS.gene92539	4.15602	2.0552	1.04342e-06	3.41677e-05	yes	up	7.87333	30.5333	11.32	8.15	4.15	46.25	20.85	24.5	XP_013454961.1(delta-1-pyrroline-5-carboxylate synthase isoform X2 [Medicago truncatula])
MS.gene73217	2.93955	1.55559	0.00074647	0.0108653	yes	up	16.1467	43.9333	29.57	11.05	7.82	59.06	38.75	33.99	XP_013454961.1(delta-1-pyrroline-5-carboxylate synthase isoform X2 [Medicago truncatula])
MS.gene037710	5.38337	2.42851	1.11602e-17	1.50241e-15	yes	up	22.68	111.697	22.41	28.56	17.07	153	93.39	88.7	XP_013454961.1(delta-1-pyrroline-5-carboxylate synthase isoform X2 [Medicago truncatula])
MS.gene061832	0.00435464	-7.84323	6.99985e-08	2.91059e-06	yes	down	1.11	0.00333333	1.5	0.22	1.61	0	0.01	0	AES81644.2(DENN (AEX-3) domain protein [Medicago truncatula])
MS.gene013388	0.223999	-2.15844	0.00338033	0.0368004	yes	down	1.89	0.923333	3.11	0.75	1.81	0.69	1.86	0.22	XP_003593610.1(dephospho-CoA kinase [Medicago truncatula])
MS.gene058269	4.14464	2.05125	2.00222e-25	4.82211e-23	yes	up	14.9667	57.7233	16.06	15.93	12.91	53.39	65.37	54.41	XP_003594693.1(desiccation-related protein PCC13-62 [Medicago truncatula])
MS.gene00129	4.05514	2.01975	5.1663e-28	1.4531e-25	yes	up	13.0433	49.2233	12.46	14.57	12.1	53.95	46.69	47.03	XP_003594693.1(desiccation-related protein PCC13-62 [Medicago truncatula])
MS.gene043353	0.486377	-1.03985	0.000211092	0.00374253	yes	down	7.41333	3.42667	6.33	8.85	7.06	2.86	2.66	4.76	XP_013465002.1(diacylglycerol kinase 5 [Medicago truncatula])
MS.gene26771	0.207073	-2.27179	7.61429e-19	1.1422e-16	yes	down	46.3567	8.95	55.05	47.05	36.97	11.16	7.7	7.99	XP_003609890.1(diacylglycerol O-acyltransferase 3, cytosolic [Medicago truncatula])
MS.gene064135	0.331899	-1.59118	1.28931e-11	9.41914e-10	yes	down	14.61	4.52333	14.53	15.8	13.5	4.69	4.1	4.78	XP_003609890.1(diacylglycerol O-acyltransferase 3, cytosolic [Medicago truncatula])
MS.gene030171	0.352994	-1.50229	2.17457e-23	4.67913e-21	yes	down	61.76	20.28	62.86	59.94	62.48	19.78	19.7	21.36	XP_003609890.1(diacylglycerol O-acyltransferase 3, cytosolic [Medicago truncatula])
MS.gene055636	111.356	6.79903	0.00223457	0.0265753	yes	up	0	1.03667	0	0	0	0	2.31	0.8	XP_013456179.1(dicarboxylate transporter 1, chloroplastic [Medicago truncatula])
MS.gene41850	2.33447	1.22309	1.45077e-07	5.63938e-06	yes	up	6.34333	13.7	6.4	6.62	6.01	12.11	15.63	13.36	XP_003624798.1(dihydrofolate reductase [Medicago truncatula])
MS.gene042551	2.56005	1.35617	4.60054e-05	0.000999478	yes	up	11.8733	28.3067	7.08	13.98	14.56	35.36	23.63	25.93	XP_003624798.1(dihydrofolate reductase [Medicago truncatula])
MS.gene045597	3.79016	1.92226	0.00233275	0.0274486	yes	up	0.35	0.983333	0.25	0.43	0.37	0.89	1.62	0.44	XP_003607471.1(dihydroorotase, mitochondrial [Medicago truncatula])
MS.gene061268	16.3257	4.02908	1.13601e-07	4.53676e-06	yes	up	0.456667	7.27667	0.35	0.8	0.22	11.34	4.1	6.39	XP_003609777.1(dirigent protein 11 [Medicago truncatula])
MS.gene042315	9.613	3.26499	1.23662e-20	2.16902e-18	yes	up	5.68	50.1967	6.44	3.69	6.91	59.21	54.68	36.7	XP_003609777.1(dirigent protein 11 [Medicago truncatula])
MS.gene041813	16.3257	4.02908	1.13601e-07	4.53676e-06	yes	up	0.456667	7.27667	0.35	0.8	0.22	11.34	4.1	6.39	XP_003609777.1(dirigent protein 11 [Medicago truncatula])
MS.gene041810	16.3257	4.02908	1.13601e-07	4.53676e-06	yes	up	0.456667	7.27667	0.35	0.8	0.22	11.34	4.1	6.39	XP_003609777.1(dirigent protein 11 [Medicago truncatula])
MS.gene041807	16.3257	4.02908	1.13601e-07	4.53676e-06	yes	up	0.456667	7.27667	0.35	0.8	0.22	11.34	4.1	6.39	XP_003609777.1(dirigent protein 11 [Medicago truncatula])
MS.gene33683	2.47926	1.30991	1.08115e-06	3.52713e-05	yes	up	70.2433	162.39	84.32	53.2	73.21	130.9	166.45	189.82	XP_003604505.2(dirigent protein 19, partial [Medicago truncatula])
MS.gene33429	2.47926	1.30991	1.08115e-06	3.52713e-05	yes	up	70.2433	162.39	84.32	53.2	73.21	130.9	166.45	189.82	XP_003604505.2(dirigent protein 19, partial [Medicago truncatula])
MS.gene24974	2.47346	1.30653	3.45643e-10	2.07951e-08	yes	up	182.907	425.09	217.89	149.79	181.04	481.21	414.17	379.89	XP_003604505.2(dirigent protein 19, partial [Medicago truncatula])
MS.gene068297	2.47346	1.30653	3.45643e-10	2.07951e-08	yes	up	182.907	425.09	217.89	149.79	181.04	481.21	414.17	379.89	XP_003604505.2(dirigent protein 19, partial [Medicago truncatula])
MS.gene52698	3.24679	1.69901	2.09677e-05	0.000501758	yes	up	11.1267	33.6	5.8	10.28	17.3	27.78	38.99	34.03	XP_003625315.1(dirigent protein 2 [Medicago truncatula])
MS.gene52695	10.3197	3.36732	2.39841e-06	7.27318e-05	yes	up	0.816667	7.63667	0.25	1.01	1.19	5.17	12.08	5.66	XP_003625315.1(dirigent protein 2 [Medicago truncatula])
MS.gene055964	4.41551	2.14258	5.3816e-07	1.86549e-05	yes	up	3.87667	15.9967	4.4	4.97	2.26	12.54	19.05	16.4	XP_003625312.1(dirigent protein 2 [Medicago truncatula])
MS.gene055963	8.02183	3.00393	5.22478e-08	2.21818e-06	yes	up	2.2	16.4267	1.09	1.35	4.16	12.88	17.1	19.3	XP_003625315.1(dirigent protein 2 [Medicago truncatula])
MS.gene055960	2.64711	1.40442	0.000708396	0.0104226	yes	up	36.5867	90.5167	18.76	33.38	57.62	62.13	89.19	120.23	XP_003625315.1(dirigent protein 2 [Medicago truncatula])
MS.gene04658	9.95093	3.31483	0.00161604	0.0205075	yes	up	0.26	2.50333	0.31	0.39	0.08	4.51	0.78	2.22	XP_003625312.1(dirigent protein 2 [Medicago truncatula])
MS.gene018027	3.75404	1.90845	0.00380128	0.0403785	yes	up	2.67	9.44	1.01	3.82	3.18	11.87	11.39	5.06	XP_003625315.1(dirigent protein 2 [Medicago truncatula])
MS.gene41015	2.12994	1.09081	1.54634e-07	5.96962e-06	yes	up	41.1733	82.41	43.46	40.79	39.27	98.25	81.87	67.11	XP_003590314.1(dirigent protein 21 [Medicago truncatula])
MS.gene52700	2.09373	1.06608	0.000120666	0.00230823	yes	up	126.347	247.187	116.69	173.12	89.23	273.79	266.38	201.39	XP_003625319.1(dirigent protein 22 [Medicago truncatula])
MS.gene33682	10.2117	3.35216	4.71771e-42	2.59817e-39	yes	up	10.6267	100.943	12	8.78	11.1	93.41	91.88	117.54	XP_013441900.1(dirigent protein 22 [Medicago truncatula])
MS.gene33677	2.02539	1.0182	0.000105147	0.00204464	yes	up	20.2933	38.55	24.17	20.86	15.85	39.68	42.16	33.81	XP_013454794.1(dirigent protein 22 [Medicago truncatula])
MS.gene33428	10.2117	3.35216	4.71771e-42	2.59817e-39	yes	up	10.6267	100.943	12	8.78	11.1	93.41	91.88	117.54	XP_013441900.1(dirigent protein 22 [Medicago truncatula])
MS.gene068296	5.84984	2.5484	1.93343e-25	4.67072e-23	yes	up	56.0233	308.117	72	53.65	42.42	340.74	304.57	279.04	XP_013441900.1(dirigent protein 22 [Medicago truncatula])
MS.gene029106	0.124209	-3.00916	0.00484687	0.0486504	yes	down	1.97	0.26	2.44	1.25	2.22	0.59	0.19	0	XP_013470463.2(dirigent protein 25 [Medicago truncatula])
MS.gene07553	3.66628	1.87432	0.00104867	0.0143755	yes	up	0.43	1.42	0.29	0.27	0.73	0.8	1.35	2.11	KEH42967.1(disease resistance protein (CC-NBS-LRR class) family protein [Medicago truncatula])
MS.gene064571	0.00639388	-7.28909	0.000143402	0.00268636	yes	down	0.27	0	0.01	0.64	0.16	0	0	0	AES70436.2(disease resistance protein (CC-NBS-LRR class) family protein [Medicago truncatula])
MS.gene83284	3.29787	1.72153	0.000365614	0.00597626	yes	up	0.543333	1.64667	0.58	0.62	0.43	0.74	1.7	2.5	KEH27162.1(disease resistance protein (TIR-NBS-LRR class) [Medicago truncatula])
MS.gene69010	4.94318	2.30544	0.000551227	0.00843921	yes	up	0.26	1.22667	0.36	0.13	0.29	0.35	1.63	1.7	KEH27162.1(disease resistance protein (TIR-NBS-LRR class) [Medicago truncatula])
MS.gene061490	2.69238	1.42888	0.000343212	0.00565703	yes	up	0.45	1.10667	0.3	0.54	0.51	0.9	1.12	1.3	AES75153.1(disease resistance protein (TIR-NBS-LRR class) [Medicago truncatula])
MS.gene061479	2.60675	1.38225	0.00358689	0.0385779	yes	up	1.44333	3.46	1.03	1.53	1.77	1.64	2.91	5.83	KEH27162.1(disease resistance protein (TIR-NBS-LRR class) [Medicago truncatula])
MS.gene042820	4.91858	2.29824	0.000857967	0.0122075	yes	up	0.4	1.81333	0.37	0.72	0.11	0.61	1.8	3.03	KEH27162.1(disease resistance protein (TIR-NBS-LRR class) [Medicago truncatula])
MS.gene94939	0.21881	-2.19225	0.00015621	0.00289804	yes	down	0.536667	0.11	0.51	0.71	0.39	0.09	0.14	0.1	KEH34050.1(disease resistance protein (TIR-NBS-LRR class), putative [Medicago truncatula])
MS.gene69007	2.64626	1.40396	0.00144682	0.0187938	yes	up	3.50333	9.13667	3.36	2.33	4.82	5.07	7.28	15.06	AES76870.2(disease resistance protein (TIR-NBS-LRR class), putative [Medicago truncatula])
MS.gene33692	0.0519346	-4.26716	0.00446904	0.0457143	yes	down	0.26	0.0133333	0.16	0.37	0.25	0	0.02	0.02	AES86731.2(disease resistance protein (TIR-NBS-LRR class), putative [Medicago truncatula])
MS.gene069030	5.19394	2.37683	0.000849367	0.012107	yes	up	0.79	3.78	0.58	1.13	0.66	0.63	2.47	8.24	AES79540.2(disease resistance protein (TIR-NBS-LRR class), putative [Medicago truncatula])
MS.gene068354	2.26325	1.1784	0.000658274	0.00981479	yes	up	1.37	2.86667	0.99	1.74	1.38	2	3.36	3.24	XP_013444615.1(disease resistance protein RGA2 [Medicago truncatula])
MS.gene064612	0.271684	-1.88	0.0040211	0.0421314	yes	down	0.966667	0.24	0.64	0.83	1.43	0.08	0.33	0.31	XP_004506662.1(disease resistance protein RPM1 [Cicer arietinum])
MS.gene97130	0.368121	-1.44175	0.00375986	0.0400465	yes	down	0.73	0.246667	0.73	0.88	0.58	0.23	0.18	0.33	XP_003598414.2(disease resistance protein RPM1 [Medicago truncatula])
MS.gene68522	0.442711	-1.17556	0.00018644	0.00336995	yes	down	5.27667	2.17333	6.02	3.34	6.47	1.95	2.34	2.23	XP_003600282.1(disease resistance protein RPM1 [Medicago truncatula])
MS.gene68510	0.389025	-1.36207	3.62805e-05	0.000812638	yes	down	3.05333	1.09667	2.41	2.43	4.32	1.11	1.12	1.06	XP_013459955.1(disease resistance protein RPM1 [Medicago truncatula])
MS.gene68500	0.212127	-2.237	2.08705e-11	1.48075e-09	yes	down	2.49333	0.47	2.32	3.03	2.13	0.33	0.56	0.52	XP_024635360.1(disease resistance protein RPM1 [Medicago truncatula])
MS.gene064898	0.30687	-1.7043	0.0017134	0.0215175	yes	down	0.843333	0.26	0.4	1.17	0.96	0.18	0.3	0.3	XP_003600282.1(disease resistance protein RPM1 [Medicago truncatula])
MS.gene98439	6.39769	2.67755	4.22581e-18	5.93225e-16	yes	up	0.773333	4.04667	0.59	1.06	0.67	4.14	3.47	4.53	XP_003612692.1(disease resistance protein RPM1 isoform X2 [Medicago truncatula])
MS.gene028021	6.63293	2.72965	1.46197e-24	3.29262e-22	yes	up	2.13333	13.0233	1.68	2.84	1.88	15.01	11.17	12.89	XP_003612692.1(disease resistance protein RPM1 isoform X2 [Medicago truncatula])
MS.gene57680	0.41588	-1.26576	4.94936e-09	2.497e-07	yes	down	7.82333	3.00333	6.59	7.66	9.22	3.35	2.42	3.24	QCE02794.1(disease resistance protein RPS2 [Vigna unguiculata])
MS.gene36885	0.459267	-1.1226	0.00113865	0.015384	yes	down	1.67667	0.713333	2.14	1.36	1.53	0.95	0.44	0.75	QCE02794.1(disease resistance protein RPS2 [Vigna unguiculata])
MS.gene058178	2.12139	1.08501	0.000379368	0.00616143	yes	up	100.057	179.883	134.93	58.78	106.46	222.32	151.57	165.76	XP_003594831.1(disease resistance response protein DRRG49-C [Medicago truncatula])
MS.gene71050	2.79778	1.48428	3.08315e-05	0.000705845	yes	up	2.83	6.82	2.7	2.49	3.3	3.47	8.62	8.37	XP_003595039.1(disease resistance-like protein DSC1 [Medicago truncatula])
MS.gene30404	0.310252	-1.68849	7.7981e-08	3.21703e-06	yes	down	1.42	0.413333	1.63	1.41	1.22	0.45	0.43	0.36	XP_003627156.1(disease resistance-like protein DSC1 [Medicago truncatula])
MS.gene044164	2.10952	1.07692	0.00172577	0.0216626	yes	up	5.11667	10.2467	4.56	5.12	5.67	5.49	10.5	14.75	XP_003595039.1(disease resistance-like protein DSC1 [Medicago truncatula])
MS.gene068295	90.1374	6.49405	2.58409e-16	3.08813e-14	yes	up	0.243333	20.31	0.12	0.31	0.3	21.45	31.87	7.61	KEH28831.1(disease resistance-responsive, dirigent domain protein [Medicago truncatula])
MS.gene071842	7.14243	2.83642	2.57721e-08	1.15387e-06	yes	up	18.4433	121.69	6.98	17.81	30.54	99.44	80.17	185.46	SNQ45214.1(disease-resistance response protein [Medicago sativa])
MS.gene059044	4.65585	2.21904	8.77606e-10	4.94739e-08	yes	up	56.56	248.22	87.48	35.66	46.54	222.86	299.88	221.92	SNQ45214.1(disease-resistance response protein [Medicago sativa])
MS.gene058176	5.3851	2.42897	3.80913e-10	2.27606e-08	yes	up	52.6733	267.83	71.35	23.93	62.74	269.79	312.24	221.46	SNQ45214.1(disease-resistance response protein [Medicago sativa])
MS.gene00223	5.07886	2.34451	4.58468e-09	2.32493e-07	yes	up	36.7767	177.01	53.38	16.17	40.78	206.25	154.4	170.38	SNQ45214.1(disease-resistance response protein [Medicago sativa])
MS.gene73305	2.07131	1.05054	0.00133636	0.0175669	yes	up	1.18333	2.27333	1.07	0.96	1.52	2.71	2.11	2	XP_013454885.1(DNA (cytosine-5)-methyltransferase CMT3 [Medicago truncatula])
MS.gene78373	2.11331	1.0795	0.00200503	0.0244312	yes	up	2.93333	5.76333	3.39	2.11	3.3	7.12	5.28	4.89	XP_003597454.1(DNA damage-repair/toleration protein DRT100 [Medicago truncatula])
MS.gene007737	0.239883	-2.05959	0.000727455	0.0106388	yes	down	0.686667	0.15	0.55	0.96	0.55	0.15	0.14	0.16	XP_013455924.1(DNA ligase 1 [Medicago truncatula])
MS.gene030135	0.328819	-1.60463	0.000465557	0.00732557	yes	down	3.61333	1.09333	2.63	2.61	5.6	0.61	1.46	1.21	AES92038.2(DNA methyltransferase, putative [Medicago truncatula])
MS.gene058794	0.0113555	-6.46046	0.00500801	0.0499018	yes	down	0.28	0	0.51	0.33	0	0	0	0	XP_003598062.2(DNA mismatch repair protein MLH1 [Medicago truncatula])
MS.gene072401	0.00730366	-7.09716	3.44627e-06	0.00010082	yes	down	0.736667	0	1.13	0.53	0.55	0	0	0	XP_003625260.1(DNA polymerase delta small subunit [Medicago truncatula])
MS.gene39069	0.403096	-1.3108	0.00161807	0.0205282	yes	down	4.99667	1.79667	4.78	4.07	6.14	1.02	1.99	2.38	XP_003625106.2(DNA topoisomerase 2-binding protein 1 [Medicago truncatula])
MS.gene94845	102.109	6.67396	0.00346792	0.0375412	yes	up	0	0.363333	0	0	0	0.81	0.28	0	XP_003619414.2(DNA-directed primase/polymerase protein [Medicago truncatula])
MS.gene040174	45.4075	5.50486	0.00103333	0.0142072	yes	up	0.0133333	0.65	0	0	0.04	0.2	0.79	0.96	XP_003611642.1(DNA-directed RNA polymerases II and IV subunit 5A [Medicago truncatula])
MS.gene69214	0.0810659	-3.62476	1.1802e-06	3.81393e-05	yes	down	6.66333	1.51667	4.72	5.81	9.46	0	2.97	1.58	XP_003620634.1(DNA-directed RNA polymerases II and IV subunit 5A isoform X1 [Medicago truncatula])
MS.gene066127	4.44219	2.15127	0.000619117	0.00930141	yes	up	5.52667	13.0367	4.19	3.65	8.74	8.71	23.01	7.39	XP_013467847.1(DNA-directed RNA polymerases II, IV and V subunit 8B [Medicago truncatula])
MS.gene004474	0.411129	-1.28234	0.0003313	0.00548827	yes	down	3.97667	1.51667	4.12	2.74	5.07	1.41	1.1	2.04	KEH36710.1(DnaJ heat shock amino-terminal domain protein [Medicago truncatula])
MS.gene037466	101.52	6.66563	0.0031347	0.0347118	yes	up	0	1.82	0	0	0	3.43	2.03	0	XP_013454832.1(dnaJ homolog subfamily B member 1 [Medicago truncatula])
MS.gene002499	5.40044	2.43308	5.56181e-05	0.00118031	yes	up	0.616667	3.09333	1.06	0.36	0.43	3.95	3.31	2.02	XP_003593642.1(dnaJ homolog subfamily B member 13 [Medicago truncatula])
MS.gene39419	0.422663	-1.24242	0.00127413	0.0168474	yes	down	10.8967	4.26333	10.75	11.34	10.6	2.75	6.41	3.63	XP_013457087.1(dof zinc finger protein DOF1.4 [Medicago truncatula])
MS.gene33756	0.442659	-1.17573	0.00148807	0.0192117	yes	down	9.5	3.90333	7.3	12.9	8.3	4.47	2.85	4.39	XP_013457087.1(dof zinc finger protein DOF1.4 [Medicago truncatula])
MS.gene43864	2.03628	1.02593	2.93952e-05	0.000678088	yes	up	2.15333	4.05333	1.82	2.11	2.53	4.47	3.43	4.26	XP_024632512.1(dolichol kinase EVAN [Medicago truncatula])
MS.gene01457	0.190336	-2.39338	1.20223e-21	2.31493e-19	yes	down	115.303	20.4333	107.05	124.94	113.92	21.61	14.45	25.24	XP_003593620.1(dormancy-associated protein 1 [Medicago truncatula])
MS.gene047338	0.164307	-2.60553	2.44912e-22	4.93295e-20	yes	down	226.663	29.51	176.25	238.64	265.1	25.52	30.82	32.19	XP_003593620.1(dormancy-associated protein 1 [Medicago truncatula])
MS.gene01056	0.185555	-2.43008	2.39392e-11	1.68181e-09	yes	down	529.523	91.0367	356.67	575.63	656.27	87.8	56.83	128.48	XP_003593620.1(dormancy-associated protein 1 [Medicago truncatula])
MS.gene002485	0.264537	-1.91846	1.07306e-09	6.01053e-08	yes	down	416.273	106.63	294.27	371.62	582.93	84.94	94.86	140.09	XP_003593620.1(dormancy-associated protein 1 [Medicago truncatula])
MS.gene074586	0.302407	-1.72544	1.58017e-06	4.9798e-05	yes	down	49.53	9.14	29.42	54.45	64.72	10.22	6.66	10.54	XP_003627373.1(dormancy-associated protein homolog 4 isoform X1 [Medicago truncatula])
MS.gene074463	0.220325	-2.1823	7.50055e-06	0.000201202	yes	down	24.7433	6.01	19.09	9.06	46.08	9	4.53	4.5	XP_003627373.1(dormancy-associated protein homolog 4 isoform X1 [Medicago truncatula])
MS.gene051065	0.352651	-1.50369	4.61922e-05	0.00100215	yes	down	28.1667	9.29	30.41	23	31.09	8.63	8.62	10.62	XP_003627373.1(dormancy-associated protein homolog 4 isoform X1 [Medicago truncatula])
MS.gene01681	2.20605	1.14147	0.00216191	0.0259383	yes	up	1.99667	4.07333	1.24	2.32	2.43	3.93	3.76	4.53	XP_003593351.1(DUF21 domain-containing protein At2g14520 [Medicago truncatula])
MS.gene013266	23.5058	4.55495	1.67908e-05	0.00041362	yes	up	0.206667	4.77667	0.49	0.01	0.12	4.43	4.95	4.95	AES72938.1(DUF630 family protein [Medicago truncatula])
MS.gene049237	7.1448	2.83689	4.32523e-05	0.000946981	yes	up	0.866667	4.57667	0.06	0.3	2.24	0.88	6.88	5.97	AES72938.1(DUF630 family protein [Medicago truncatula])
MS.gene06364	22.6265	4.49994	0.00129564	0.0171031	yes	up	0.02	0.39	0.06	0	0	0.63	0.16	0.38	AES72938.1(DUF630 family protein [Medicago truncatula])
MS.gene49360	216.161	7.75596	3.61759e-09	1.87557e-07	yes	up	0.0233333	3.22	0	0.01	0.06	4.15	2	3.51	AEW07379.1(dwarf 27 [Medicago truncatula])
MS.gene39930	28.0413	4.80948	6.22063e-09	3.08113e-07	yes	up	0.17	4.20667	0	0.19	0.32	4.54	2.71	5.37	AEW07379.1(dwarf 27 [Medicago truncatula])
MS.gene036171	35.9599	5.16832	9.49019e-07	3.13503e-05	yes	up	0.1	2.87333	0	0.21	0.09	4.73	2.17	1.72	AEW07379.1(dwarf 27 [Medicago truncatula])
MS.gene94241	2.61241	1.38538	1.44312e-07	5.61519e-06	yes	up	2.41333	5.85667	2.81	2.6	1.83	6.18	6.29	5.1	XP_013454255.1(DYRK-family kinase pom1 [Medicago truncatula])
MS.gene06399	2.31834	1.21309	0.000243332	0.00423313	yes	up	3.3	7.19333	3.56	3.88	2.46	9.23	7.23	5.12	AES72877.1(E3 ubiquitin ligase PUB14 [Medicago truncatula])
MS.gene016129	35.9789	5.16908	0.000145059	0.0027116	yes	up	0.0333333	1.03	0	0	0.1	1.1	0.93	1.06	XP_013465853.1(E3 ubiquitin-protein ligase AIP2 [Medicago truncatula])
MS.gene72994	0.235727	-2.08481	4.73316e-09	2.3956e-07	yes	down	6.68	1.62333	6.74	7.55	5.75	1.2	1.68	1.99	XP_013457683.1(E3 ubiquitin-protein ligase At1g12760 [Medicago truncatula])
MS.gene27631	2.60329	1.38033	3.25803e-05	0.000742427	yes	up	4.56667	11.0267	3.8	4.65	5.25	11.57	7.38	14.13	XP_003623820.1(E3 ubiquitin-protein ligase At1g63170 [Medicago truncatula])
MS.gene84886	0.428432	-1.22286	0.000162479	0.00300372	yes	down	8.16333	3.22	9.07	8.14	7.28	2.51	3.21	3.94	XP_003619458.1(E3 ubiquitin-protein ligase ATL6 [Medicago truncatula])
MS.gene44074	2.25245	1.17149	0.000485062	0.00757497	yes	up	19.7467	41.1533	17.28	13.73	28.23	29.56	51.92	41.98	XP_003591073.1(E3 ubiquitin-protein ligase ATL6 [Medicago truncatula])
MS.gene055550	2.01116	1.00803	3.80891e-07	1.35855e-05	yes	up	25.2033	46.85	21.62	23.47	30.52	44.64	54.2	41.71	XP_003591073.1(E3 ubiquitin-protein ligase ATL6 [Medicago truncatula])
MS.gene055549	2.91637	1.54417	1.13493e-07	4.53676e-06	yes	up	2.89333	7.86	2.78	3.1	2.8	9.29	7	7.29	XP_003591073.1(E3 ubiquitin-protein ligase ATL6 [Medicago truncatula])
MS.gene054858	0.254015	-1.97701	4.6014e-09	2.33041e-07	yes	down	10.9167	2.56667	12.11	9.9	10.74	1.94	3.22	2.54	XP_003619458.1(E3 ubiquitin-protein ligase ATL6 [Medicago truncatula])
MS.gene005208	2.36374	1.24107	6.1495e-06	0.000168863	yes	up	10.19	22.33	11.13	7.79	11.65	19.27	26.55	21.17	XP_003591073.1(E3 ubiquitin-protein ligase ATL6 [Medicago truncatula])
MS.gene030652	0.114753	-3.1234	0.00500894	0.0499018	yes	down	2.51333	0.256667	4.17	2.73	0.64	0	0.32	0.45	XP_003630209.2(E3 ubiquitin-protein ligase ATL76 [Medicago truncatula])
MS.gene02785	0.0227108	-5.46048	0.00115331	0.0155554	yes	down	0.9	0.0233333	0.26	1.56	0.88	0.07	0	0	XP_003594454.1(E3 ubiquitin-protein ligase BOI [Medicago truncatula])
MS.gene055000	0.405262	-1.30307	0.0013524	0.0177542	yes	down	16.7467	5.99	13.31	14.85	22.08	4.58	3.69	9.7	XP_013448606.1(E3 ubiquitin-protein ligase Hakai [Medicago truncatula])
MS.gene82414	0.231758	-2.10931	0.000916933	0.0128973	yes	down	2.10667	0.456667	2.54	2.13	1.65	0.51	0.31	0.55	AES90054.1(E3 ubiquitin-protein ligase LIN-like protein, putative [Medicago truncatula])
MS.gene41036	9.69933	3.27789	6.71132e-05	0.00138762	yes	up	0.23	2.01667	0.46	0.16	0.07	0.98	2.32	2.75	XP_013467848.1(E3 ubiquitin-protein ligase PUB24 [Medicago truncatula])
MS.gene066125	13.0119	3.70176	0.00271785	0.0310971	yes	up	0.136667	1.66333	0	0	0.41	2.01	1.11	1.87	XP_013467848.1(E3 ubiquitin-protein ligase PUB24 [Medicago truncatula])
MS.gene044728	6.12314	2.61427	6.57677e-06	0.000178726	yes	up	0.286667	1.61	0.27	0.28	0.31	2.01	1.33	1.49	XP_013455729.1(E3 ubiquitin-protein ligase PUB24 [Medicago truncatula])
MS.gene80887	2.00496	1.00358	0.000167393	0.00307954	yes	up	5.13	9.17	5.48	5.89	4.02	8.88	7.81	10.82	XP_003618769.1(E3 ubiquitin-protein ligase RGLG2 [Medicago truncatula])
MS.gene47965	2.85234	1.51215	2.78406e-08	1.24154e-06	yes	up	6.52667	17.2167	6.08	6.17	7.33	15.71	13.12	22.82	XP_013446716.1(E3 ubiquitin-protein ligase RGLG5 [Medicago truncatula])
MS.gene27996	2.76266	1.46606	6.46171e-08	2.6968e-06	yes	up	2.16333	5.56333	2.3	2.32	1.87	5.73	5.1	5.86	XP_013446716.1(E3 ubiquitin-protein ligase RGLG5 [Medicago truncatula])
MS.gene030877	2.35839	1.2378	5.96534e-07	2.04132e-05	yes	up	4.1	8.88333	3.61	5.22	3.47	8.87	9.17	8.61	XP_013446716.1(E3 ubiquitin-protein ligase RGLG5 [Medicago truncatula])
MS.gene63411	0.241201	-2.05169	2.17712e-09	1.16242e-07	yes	down	51.87	11.2667	39.5	45.2	70.91	8.96	9.52	15.32	XP_013445629.1(E3 ubiquitin-protein ligase RMA1H1 [Medicago truncatula])
MS.gene53923	0.298503	-1.74418	0.000188114	0.00339632	yes	down	8.37333	2.54333	4.95	11.92	8.25	2.02	2.3	3.31	XP_013445629.1(E3 ubiquitin-protein ligase RMA1H1 [Medicago truncatula])
MS.gene39451	0.4173	-1.26084	0.00311519	0.0345691	yes	down	6.45333	2.21667	6.62	5.17	7.57	2.22	2.86	1.57	XP_013457047.1(E3 ubiquitin-protein ligase RMA1H1 [Medicago truncatula])
MS.gene33791	0.479627	-1.06002	0.00361752	0.0388404	yes	down	11.2033	4.96667	7.14	12.37	14.1	5.51	3.52	5.87	XP_013457047.1(E3 ubiquitin-protein ligase RMA1H1 [Medicago truncatula])
MS.gene31476	0.374119	-1.41843	0.00049671	0.00772928	yes	down	9.27667	3.25667	12.39	8.1	7.34	3.96	2.11	3.7	XP_013465083.1(E3 ubiquitin-protein ligase RMA1H1 [Medicago truncatula])
MS.gene055816	0.397899	-1.32952	2.31465e-07	8.64334e-06	yes	down	37.0833	13.13	43.08	26.19	41.98	12.56	12.45	14.38	XP_013465083.1(E3 ubiquitin-protein ligase RMA1H1 [Medicago truncatula])
MS.gene052865	0.179947	-2.47436	5.16597e-11	3.46838e-09	yes	down	13.5433	2.25	8.71	12.94	18.98	1.99	1.85	2.91	XP_013445629.1(E3 ubiquitin-protein ligase RMA1H1 [Medicago truncatula])
MS.gene052476	0.260375	-1.94133	8.16357e-05	0.00164344	yes	down	10.56	2.21	6.09	6.94	18.65	2.31	1.4	2.92	XP_013457047.1(E3 ubiquitin-protein ligase RMA1H1 [Medicago truncatula])
MS.gene025007	0.301778	-1.72844	2.89356e-09	1.52021e-07	yes	down	140.827	39.32	117.4	122.85	182.23	33.76	31	53.2	XP_013445629.1(E3 ubiquitin-protein ligase RMA1H1 [Medicago truncatula])
MS.gene23911	137.733	7.10573	0.00128229	0.0169439	yes	up	0	0.546667	0	0	0	0	0.26	1.38	XP_003612847.1(E3 ubiquitin-protein ligase RNF14 [Medicago truncatula])
MS.gene50517	0.0488622	-4.35514	0.000468891	0.00736478	yes	down	0.94	0.05	1.27	0.7	0.85	0.15	0	0	XP_003625295.1(E3 ubiquitin-protein ligase SINAT2 [Medicago truncatula])
MS.gene59078	3.90161	1.96407	0.00014482	0.00270792	yes	up	19.39	74.4433	6.26	22.28	29.63	75.36	102.3	45.67	XP_003609265.1(early nodulin-93 [Medicago truncatula])
MS.gene036825	5.11435	2.35455	0.0013518	0.0177491	yes	up	11.0667	46.2133	3.92	13.44	15.84	36.47	75.37	26.8	XP_003609265.1(early nodulin-93 [Medicago truncatula])
MS.gene36035	3.31596	1.72943	9.7991e-13	8.3429e-11	yes	up	18.12	58.0067	16.5	23.52	14.34	62.12	61.07	50.83	XP_013445500.1(early nodulin-like protein 2 [Medicago truncatula])
MS.gene032266	2.21093	1.14465	4.67651e-06	0.000132194	yes	up	11.01	22.7333	12.03	12.35	8.65	27.2	19.84	21.16	XP_013445500.1(early nodulin-like protein 2 [Medicago truncatula])
MS.gene007909	2.10902	1.07657	0.000155534	0.00288753	yes	up	21.1133	41.26	18.1	28.48	16.76	32.81	45.23	45.74	XP_013445500.1(early nodulin-like protein 2 [Medicago truncatula])
MS.gene065472	0.46621	-1.10095	0.00298459	0.0334922	yes	down	4.32667	1.87667	4.77	3.42	4.79	1.81	1.66	2.16	XP_003624412.1(EEF1A lysine methyltransferase 2 [Medicago truncatula])
MS.gene03228	2.51672	1.33155	1.32296e-05	0.000334257	yes	up	16.4933	38.86	15.04	15.77	18.67	33.55	38.34	44.69	KEH35357.1(EF hand calcium-binding family protein [Medicago truncatula])
MS.gene072906	0.317564	-1.65488	0.000879299	0.0124547	yes	down	8.61333	2.40333	12.17	5.25	8.42	1.53	1.77	3.91	XP_003603417.1(EG45-like domain containing protein [Medicago truncatula])
MS.gene70251	2.57358	1.36378	1.53748e-05	0.000381963	yes	up	1.99667	5.56333	1.92	2.33	1.74	4.51	4.86	7.32	XP_013459896.1(EH domain-containing protein 1 [Medicago truncatula])
MS.gene68357	2.22884	1.15629	0.0027951	0.0318146	yes	up	1.03	2.13333	0.62	1.15	1.32	1.84	1.9	2.66	XP_013459896.1(EH domain-containing protein 1 [Medicago truncatula])
MS.gene62405	3.19587	1.67621	9.59431e-06	0.000251361	yes	up	1.23	3.65333	1.42	0.74	1.53	3.97	3	3.99	XP_003609343.2(EIN3-binding F-box protein 1 [Medicago truncatula])
MS.gene60282	0.340513	-1.55422	0.000364142	0.00595589	yes	down	14.5733	4.57	7.31	18.36	18.05	6.91	4.31	2.49	XP_003588766.1(EIN3-binding F-box protein 1 [Medicago truncatula])
MS.gene036775	4.46859	2.15982	0.000120765	0.00230898	yes	up	0.59	2.45667	0.58	0.22	0.97	3.03	2.63	1.71	XP_003609343.2(EIN3-binding F-box protein 1 [Medicago truncatula])
MS.gene036772	4.46859	2.15982	0.000120765	0.00230898	yes	up	0.59	2.45667	0.58	0.22	0.97	3.03	2.63	1.71	XP_003609343.2(EIN3-binding F-box protein 1 [Medicago truncatula])
MS.gene92379	3.38385	1.75866	0.00155272	0.0198762	yes	up	1.12667	3.56	1.37	1.17	0.84	3.81	1.83	5.04	XP_013453283.1(elicitor-responsive protein 1 [Medicago truncatula])
MS.gene50167	18.406	4.2021	1.38384e-05	0.000348744	yes	up	0.206667	3.74	0	0.21	0.41	2.23	2.68	6.31	XP_003616408.2(elicitor-responsive protein 1 [Medicago truncatula])
MS.gene40545	3.7658	1.91296	0.000144269	0.00269941	yes	up	0.913333	3.24667	0.75	0.91	1.08	3.54	2.07	4.13	XP_013453283.1(elicitor-responsive protein 1 [Medicago truncatula])
MS.gene32562	10.1183	3.33889	1.08563e-08	5.19426e-07	yes	up	0.703333	9.11	1.07	0.35	0.69	9.32	9.69	8.32	XP_003616408.2(elicitor-responsive protein 1 [Medicago truncatula])
MS.gene32560	84.3859	6.39893	0.000169832	0.00311481	yes	up	0	4.06	0	0	0	3	3.18	6	XP_003616408.2(elicitor-responsive protein 1 [Medicago truncatula])
MS.gene041771	0.482642	-1.05097	1.31401e-06	4.19981e-05	yes	down	16.8367	7.28	14.01	18.56	17.94	6.24	7.32	8.28	XP_003591959.2(elongation factor 1-alpha isoform X2 [Medicago truncatula])
MS.gene04296	3.08	1.62293	1.60165e-08	7.41104e-07	yes	up	17.1733	49.1933	16.01	20.46	15.05	69.41	38.83	39.34	XP_013460045.1(elongation factor 1-gamma [Medicago truncatula])
MS.gene76483	4.19358	2.06818	0.00153611	0.0197264	yes	up	0.266667	0.996667	0.12	0.35	0.33	0.55	1.09	1.35	XP_003596187.1(elongation factor 2 [Medicago truncatula])
MS.gene039103	3.937	1.9771	3.09639e-20	5.17735e-18	yes	up	5.57	20.1767	4.76	5.7	6.25	20.25	16.7	23.58	XP_003596187.1(elongation factor 2 [Medicago truncatula])
MS.gene75202	2.03946	1.02818	0.00211785	0.0255342	yes	up	3.39	7.35333	2.31	2.81	5.05	7.71	8.91	5.44	XP_013470142.1(elongator complex protein 2 [Medicago truncatula])
MS.gene71771	0.375614	-1.41268	3.4179e-06	0.000100027	yes	down	10.1667	3.19667	11.07	10.24	9.19	2.66	2.15	4.78	XP_013470142.1(elongator complex protein 2 [Medicago truncatula])
MS.gene33976	2.3238	1.21649	5.75425e-07	1.98237e-05	yes	up	3.53	7.58667	3.51	4.21	2.87	7.12	7.76	7.88	XP_013469503.1(embryogenesis-associated protein EMB8 isoform X1 [Medicago truncatula])
MS.gene032085	2.29505	1.19852	1.69199e-07	6.47792e-06	yes	up	102.03	202.173	79.59	123.61	102.89	212.77	237.64	156.11	XP_003596535.2(embryonic abundant protein USP92 [Medicago truncatula])
MS.gene032083	2.30493	1.20473	7.40577e-12	5.59726e-10	yes	up	354.653	746.373	299.25	356.3	408.41	834.87	709.58	694.67	XP_003596535.2(embryonic abundant protein USP92 [Medicago truncatula])
MS.gene031329	2.1915	1.13192	5.56693e-13	4.8444e-11	yes	up	2486.42	5084.39	2481.99	2746.65	2230.63	4882.1	5525.23	4845.83	XP_003596535.2(embryonic abundant protein USP92 [Medicago truncatula])
MS.gene031327	2.1457	1.10145	1.45648e-05	0.000364455	yes	up	377.263	756.893	391.07	397.44	343.28	1059.15	621.82	589.71	XP_003596535.2(embryonic abundant protein USP92 [Medicago truncatula])
MS.gene016351	0.241243	-2.05144	0.00100454	0.0138938	yes	down	8.46	1.91	6.25	15.69	3.44	1.95	3.04	0.74	XP_013445205.1(embryonic abundant protein VF30.1 [Medicago truncatula])
MS.gene99545	0.460155	-1.11981	0.00011177	0.00215754	yes	down	42.2233	21.22	41.36	33.04	52.27	30.41	15.86	17.39	XP_003628213.2(embryonic abundant protein VF30.1 isoform X1 [Medicago truncatula])
MS.gene066938	0.317537	-1.655	5.33153e-09	2.67099e-07	yes	down	87.1633	25.5967	112.46	62.55	86.48	23.43	21.52	31.84	XP_003628213.2(embryonic abundant protein VF30.1 isoform X1 [Medicago truncatula])
MS.gene016305	0.307096	-1.70324	3.07493e-22	6.14627e-20	yes	down	115.367	32.35	113.77	102.41	129.92	36.14	31.2	29.71	XP_003628213.2(embryonic abundant protein VF30.1 isoform X1 [Medicago truncatula])
MS.gene30485	2.36355	1.24095	9.21873e-06	0.000242327	yes	up	9.39333	20.8167	7.87	10.46	9.85	23.48	21.9	17.07	XP_013443021.1(embryo-specific protein ATS3B [Medicago truncatula])
MS.gene58723	2.32693	1.21843	4.02794e-06	0.000115942	yes	up	26.3933	57.34	27.77	24.52	26.89	66.99	39.47	65.56	XP_013458180.1(endo-1,3;1,4-beta-D-glucanase [Medicago truncatula])
MS.gene57718	2.4705	1.3048	4.40721e-10	2.59795e-08	yes	up	20.91	48.12	21.62	17.6	23.51	49.39	44.35	50.62	XP_013458180.1(endo-1,3;1,4-beta-D-glucanase [Medicago truncatula])
MS.gene041456	2.57031	1.36194	1.04937e-05	0.000272296	yes	up	9.87667	23.6667	10.64	11.98	7.01	20.49	28.25	22.26	XP_013458180.1(endo-1,3;1,4-beta-D-glucanase [Medicago truncatula])
MS.gene036600	2.89438	1.53325	5.67685e-07	1.95914e-05	yes	up	31.1267	84.44	41.26	24.04	28.08	91.46	102.19	59.67	XP_013458180.1(endo-1,3;1,4-beta-D-glucanase [Medicago truncatula])
MS.gene58720	2.52096	1.33397	7.64602e-10	4.33517e-08	yes	up	45.45	100.12	45.24	49.04	42.07	118.54	75.14	106.68	XP_013458184.1(endo-1,3;1,4-beta-D-glucanase isoform X2 [Medicago truncatula])
MS.gene041457	2.31005	1.20792	0.000123411	0.00235217	yes	up	14.16	29.7833	19.44	9.67	13.37	29.19	37.51	22.65	XP_013458184.1(endo-1,3;1,4-beta-D-glucanase isoform X2 [Medicago truncatula])
MS.gene58724	3.94699	1.98075	1.50535e-10	9.52994e-09	yes	up	2.55	9.83667	2.26	3.36	2.03	9.68	8.67	11.16	KEH32210.1(endo-1,3-1,4-beta-D-glucanase-like protein [Medicago truncatula])
MS.gene57719	4.54788	2.1852	3.72296e-08	1.61988e-06	yes	up	0.606667	2.59667	0.49	0.56	0.77	2.38	2.51	2.9	KEH32210.1(endo-1,3-1,4-beta-D-glucanase-like protein [Medicago truncatula])
MS.gene037803	5.09259	2.3484	2.55561e-06	7.69359e-05	yes	up	1.86667	8.76333	2.24	1.81	1.55	5.72	5.64	14.93	XP_003629192.1(endochitinase [Medicago truncatula])
MS.gene051981	8.59015	3.10268	8.26268e-19	1.23476e-16	yes	up	1.89333	15.0133	1.52	1.64	2.52	11.73	13.96	19.35	XP_003597548.2(endochitinase PR4 [Medicago truncatula])
MS.gene032211	9.65973	3.27198	5.47205e-11	3.66451e-09	yes	up	1.05	9.42667	0.43	1.74	0.98	7.44	10.1	10.74	XP_003597548.2(endochitinase PR4 [Medicago truncatula])
MS.gene056981	7.46602	2.90034	9.10472e-05	0.00180613	yes	up	0.51	3.47	0.23	0.45	0.85	1.4	5.03	3.98	XP_024632584.1(endochitinase PR4, partial [Medicago truncatula])
MS.gene051980	14.4289	3.85089	5.07798e-06	0.000142622	yes	up	0.273333	3.08	0.09	0.61	0.12	2.29	2.7	4.25	XP_024632584.1(endochitinase PR4, partial [Medicago truncatula])
MS.gene019323	3.22882	1.69101	1.25265e-09	6.94729e-08	yes	up	3.39667	10.2133	3.7	3.43	3.06	10.68	10.44	9.52	XP_003611061.1(endoglucanase [Medicago truncatula])
MS.gene69735	4.51951	2.17617	0.000130026	0.00246392	yes	up	0.686667	2.90667	0.89	0.24	0.93	2.28	4.02	2.42	XP_003601448.1(endoglucanase 1 [Medicago truncatula])
MS.gene73913	2.33594	1.224	4.98165e-06	0.000140066	yes	up	2.03	4.31333	2.32	1.94	1.83	4.98	3.69	4.27	XP_003601506.1(endoglucanase 12 [Medicago truncatula])
MS.gene024650	8.98937	3.16822	0.00169995	0.0213823	yes	up	0.113333	0.996667	0.2	0	0.14	1.47	1.11	0.41	XP_003611057.1(endoglucanase isoform X1 [Medicago truncatula])
MS.gene047520	3.63756	1.86297	5.02887e-09	2.53063e-07	yes	up	5.66333	16.81	6.35	3.2	7.44	19.9	16.67	13.86	XP_003593464.1(endonuclease 1 isoform X1 [Medicago truncatula])
MS.gene01769	11.4602	3.51855	1.2081e-12	1.01431e-10	yes	up	1.54667	16.5367	0.87	1.53	2.24	14.16	26.27	9.18	XP_003593464.1(endonuclease 1 isoform X1 [Medicago truncatula])
MS.gene01361	3.42436	1.77583	4.61399e-13	4.04194e-11	yes	up	5.19	16.5133	6.01	5.02	4.54	18.59	14.46	16.49	XP_003593464.1(endonuclease 1 isoform X1 [Medicago truncatula])
MS.gene002383	2.89992	1.53601	0.00021154	0.0037488	yes	up	6.56	17.5633	3.48	6.15	10.05	16.47	13.65	22.57	XP_003593464.1(endonuclease 1 isoform X1 [Medicago truncatula])
MS.gene65672	22.9728	4.52185	3.23053e-61	4.71143e-58	yes	up	2.15333	45.8833	2.4	1.51	2.55	50.91	47.33	39.41	XP_003614608.1(endonuclease 2 [Medicago truncatula])
MS.gene64615	32.7901	5.03519	6.74317e-51	6.05365e-48	yes	up	1.68333	51.5033	1.85	1.11	2.09	66.12	37.86	50.53	XP_003614608.1(endonuclease 2 [Medicago truncatula])
MS.gene63052	27.9073	4.80257	1.34282e-34	5.39552e-32	yes	up	4.06	92.5533	5.44	1.64	5.1	95.01	79.77	102.88	XP_003614608.1(endonuclease 2 [Medicago truncatula])
MS.gene63051	3.51059	1.81171	3.40659e-05	0.000771149	yes	up	0.76	2.52	0.84	0.71	0.73	2.48	2.25	2.83	XP_003614610.2(endonuclease 2 [Medicago truncatula])
MS.gene053826	30.7543	4.94272	1.0788e-60	1.54473e-57	yes	up	4.26667	122.03	3.33	3.42	6.05	157.18	102.23	106.68	XP_003614608.1(endonuclease 2 [Medicago truncatula])
MS.gene88697	0.296155	-1.75557	0.000927855	0.0130207	yes	down	1.31	0.34	0.7	1.38	1.85	0.4	0.23	0.39	KEH28147.1(endonuclease/exonuclease/phosphatase family protein [Medicago truncatula])
MS.gene43715	0.236246	-2.08164	3.29412e-05	0.000749568	yes	down	5.13333	1.10667	3.67	5.18	6.55	0.52	0.89	1.91	KEH28147.1(endonuclease/exonuclease/phosphatase family protein [Medicago truncatula])
MS.gene009964	0.31848	-1.65072	9.12026e-07	3.02806e-05	yes	down	6.76	1.98	5.02	5.88	9.38	1.72	1.97	2.25	KEH28147.1(endonuclease/exonuclease/phosphatase family protein [Medicago truncatula])
MS.gene044112	2.49498	1.31903	0.00209334	0.025289	yes	up	20.0867	46.12	12.02	27.34	20.9	20.84	53.04	64.48	AES71566.2(enhanced disease susceptibility protein [Medicago truncatula])
MS.gene040567	0.250439	-1.99747	5.0126e-08	2.135e-06	yes	down	90.68	21.2167	101.51	82.33	88.2	31.3	10.68	21.67	CAB65282.1(EnodGRP5 protein [Medicago sativa subsp. x varia])
MS.gene24636	2.09903	1.06972	1.41028e-07	5.49286e-06	yes	up	115.803	226.727	111.37	124.14	111.9	269.17	237.66	173.35	XP_013450091.1(enolase [Medicago truncatula])
MS.gene21085	0.366945	-1.44636	3.61175e-12	2.83872e-10	yes	down	31.2167	10.4167	36.37	30.64	26.64	10.29	9.18	11.78	XP_003591256.1(enolase-phosphatase E1 [Medicago truncatula])
MS.gene74056	2.6259	1.39281	2.82792e-07	1.03731e-05	yes	up	40.2233	98.0333	42.24	30.99	47.44	74.16	106.11	113.83	XP_003621860.1(enoyl-CoA delta isomerase 1, peroxisomal [Medicago truncatula])
MS.gene74053	6.83221	2.77235	1.82596e-05	0.000445896	yes	up	0.43	2.86	0.23	0.58	0.48	3.85	2.11	2.62	XP_003621858.1(enoyl-CoA delta isomerase 1, peroxisomal [Medicago truncatula])
MS.gene062458	2.87698	1.52455	3.58775e-08	1.56624e-06	yes	up	16.3833	43.97	14.11	13.57	21.47	45.33	51	35.58	XP_003621860.1(enoyl-CoA delta isomerase 1, peroxisomal [Medicago truncatula])
MS.gene044968	2.74787	1.45831	0.00033208	0.00549829	yes	up	13.0433	33.11	10.06	9.63	19.44	21.84	30.57	46.92	XP_003621860.1(enoyl-CoA delta isomerase 1, peroxisomal [Medicago truncatula])
MS.gene021779	30.0451	4.90906	1.4379e-73	3.53875e-70	yes	up	0.443333	12.3167	0.44	0.46	0.43	14.36	10.26	12.33	XP_013447551.1(ent-copalyl diphosphate synthase, chloroplastic [Medicago truncatula])
MS.gene057562	287.912	8.16948	6.68427e-08	2.78673e-06	yes	up	0	0.69	0	0	0	0.36	1.43	0.28	XP_013447551.1(ent-copalyl diphosphate synthase, chloroplastic [Medicago truncatula])
MS.gene45211	15.9409	3.99466	1.02486e-11	7.61429e-10	yes	up	0.41	6.06333	0.1	0.7	0.43	8.63	3.23	6.33	XP_013447551.1(ent-copalyl diphosphate synthase, chloroplastic [Medicago truncatula])
MS.gene49543	58.4812	5.8699	5.87505e-09	2.92653e-07	yes	up	0.0266667	1.31333	0.08	0	0	2.2	0.77	0.97	XP_013447551.1(ent-copalyl diphosphate synthase, chloroplastic [Medicago truncatula])
MS.gene021781	3.00358	1.58668	0.00450941	0.0460078	yes	up	0.41	1.11667	0.28	0.22	0.73	1.01	1	1.34	XP_003621314.3(ent-copalyl diphosphate synthase, chloroplastic isoform X1 [Medicago truncatula])
MS.gene045712	60.1757	5.91111	4.00038e-10	2.37233e-08	yes	up	0.02	1.05667	0.02	0.04	0	0.62	1.16	1.39	XP_004488548.1(ent-kaur-16-ene synthase, chloroplastic [Cicer arietinum])
MS.gene066205	14.0815	3.81573	9.05314e-12	6.77729e-10	yes	up	0.136667	1.58333	0.14	0.06	0.21	1.69	2.01	1.05	XP_004488548.1(ent-kaur-16-ene synthase, chloroplastic [Cicer arietinum])
MS.gene62481	15.3765	3.94266	4.85701e-17	6.17946e-15	yes	up	0.2	2.42	0.24	0.25	0.11	2.78	1.73	2.75	XP_004488548.1(ent-kaur-16-ene synthase, chloroplastic [Cicer arietinum])
MS.gene038959	21.4279	4.42142	4.53615e-05	0.000986578	yes	up	0.0666667	1.26667	0.06	0.06	0.08	1.47	0.4	1.93	XP_013459980.1(ent-kaur-16-ene synthase, chloroplastic isoform X1 [Medicago truncatula])
MS.gene064289	9.14552	3.19307	6.11597e-10	3.53121e-08	yes	up	0.186667	1.53	0.14	0.13	0.29	2.11	1.3	1.18	XP_013459980.1(ent-kaur-16-ene synthase, chloroplastic isoform X1 [Medicago truncatula])
MS.gene064315	23.9448	4.58164	1.5224e-17	2.01843e-15	yes	up	0.213333	4.73667	0.21	0.05	0.38	5.93	4.73	3.55	XP_013459980.1(ent-kaur-16-ene synthase, chloroplastic isoform X1 [Medicago truncatula])
MS.gene66235	19.8454	4.31073	2.19406e-57	2.78695e-54	yes	up	0.47	8.28	0.45	0.35	0.61	8.27	8.7	7.87	XP_013459980.1(ent-kaur-16-ene synthase, chloroplastic isoform X1 [Medicago truncatula])
MS.gene68554	7.39635	2.88681	4.5311e-07	1.59021e-05	yes	up	0.15	1.01667	0.17	0.11	0.17	0.94	0.71	1.4	XP_013459980.1(ent-kaur-16-ene synthase, chloroplastic isoform X1 [Medicago truncatula])
MS.gene72074	13.215	3.7241	3.82491e-10	2.28375e-08	yes	up	0.22	2.56333	0.22	0.35	0.09	4.34	1.81	1.54	XP_013459980.1(ent-kaur-16-ene synthase, chloroplastic isoform X1 [Medicago truncatula])
MS.gene067490	2.24934	1.1695	2.53642e-08	1.13705e-06	yes	up	14.5433	30.4933	12.99	16.1	14.54	34.86	32.06	24.56	XP_013465628.1(ent-kaurene oxidase, chloroplastic [Medicago truncatula])
MS.gene90376	2.09248	1.06522	1.64428e-05	0.000405858	yes	up	10.25	19.8233	7.57	11.44	11.74	23.1	16.57	19.8	XP_013465628.1(ent-kaurene oxidase, chloroplastic [Medicago truncatula])
MS.gene46638	1985.03	10.9549	4.46407e-19	6.78694e-17	yes	up	0	8.16333	0	0	0	10.56	6.76	7.17	XP_013443059.1(ent-kaurenoic acid oxidase 2 [Medicago truncatula])
MS.gene77905	282.089	8.14001	1.43765e-82	5.39147e-79	yes	up	0.14	36.0167	0.03	0.16	0.23	41.83	33.67	32.55	XP_013443061.1(ent-kaurenoic acid oxidase 2 [Medicago truncatula])
MS.gene77910	514.779	9.00781	1.65972e-16	2.03597e-14	yes	up	0.0166667	10.2767	0	0	0.05	13.95	10.27	6.61	XP_013443059.1(ent-kaurenoic acid oxidase 2 [Medicago truncatula])
MS.gene92705	843.338	9.71997	1.5818e-13	1.45699e-11	yes	up	0	5.6	0	0	0	9.35	3.01	4.44	XP_013443061.1(ent-kaurenoic acid oxidase 2 [Medicago truncatula])
MS.gene92707	268.666	8.06967	4.80562e-08	2.05351e-06	yes	up	0	2.28667	0	0	0	2.03	1.39	3.44	XP_013443061.1(ent-kaurenoic acid oxidase 2 [Medicago truncatula])
MS.gene92709	1393.5	10.4445	5.36856e-18	7.48311e-16	yes	up	0.0133333	12.87	0.04	0	0	14.51	12.77	11.33	XP_013443059.1(ent-kaurenoic acid oxidase 2 [Medicago truncatula])
MS.gene92814	519.024	9.01966	3.34994e-12	2.6435e-10	yes	up	0	3.52	0	0	0	4.61	3.46	2.49	XP_013443061.1(ent-kaurenoic acid oxidase 2 [Medicago truncatula])
MS.gene060600	0.274921	-1.86291	0.0017634	0.0220087	yes	down	1.24667	0.316667	1.03	1.19	1.52	0.21	0.37	0.37	XP_004489029.1(epidermis-specific secreted glycoprotein EP1 [Cicer arietinum])
MS.gene071502	18.2595	4.19058	1.04654e-08	5.02556e-07	yes	up	0.566667	9.83333	0.9	0.73	0.07	10.84	15.15	3.51	KEH32298.1(epoxide hydrolase [Medicago truncatula])
MS.gene071500	0.393064	-1.34716	0.00015828	0.00293298	yes	down	10.09	3.66333	11.41	8.11	10.75	2.55	3.61	4.83	KEH32298.1(epoxide hydrolase [Medicago truncatula])
MS.gene036758	7.17589	2.84316	5.46127e-05	0.00116023	yes	up	0.326667	2.14333	0.19	0.17	0.62	1.9	3.07	1.46	XP_003609351.1(equilibrative nucleotide transporter 8 [Medicago truncatula])
MS.gene40310	2.17597	1.12166	0.000183644	0.00332552	yes	up	1.23333	2.48	1.09	1.16	1.45	2.25	3.11	2.08	XP_013462006.1(ER membrane protein complex subunit 1 [Medicago truncatula])
MS.gene031474	0.0150219	-6.05679	0.00010687	0.00207353	yes	down	0.463333	0.00666667	0.47	0.75	0.17	0.02	0	0	KEH30798.1(ERD (early-responsive to dehydration stress) family protein [Medicago truncatula])
MS.gene23256	0.467546	-1.09682	0.0033487	0.0365217	yes	down	8.59333	3.45	10.36	5.48	9.94	2.54	2.84	4.97	AES89100.2(erythronate-4-phosphate dehydrogenase family protein [Medicago truncatula])
MS.gene061941	3.38439	1.7589	9.30431e-05	0.00183817	yes	up	12.08	37.6667	6.79	11.63	17.82	22.49	33.55	56.96	XP_003615240.1(esterase AGAP003155 isoform X1 [Medicago truncatula])
MS.gene050015	2.69034	1.42779	0.000210385	0.00373167	yes	up	11.92	29.65	9.78	9.85	16.13	18.08	26.57	44.3	XP_003615240.1(esterase AGAP003155 isoform X1 [Medicago truncatula])
MS.gene010119	3.32983	1.73545	0.0019802	0.0241931	yes	up	3.53	10.91	5.48	2.87	2.24	4.89	14.15	13.69	XP_003615240.1(esterase AGAP003155 isoform X1 [Medicago truncatula])
MS.gene051043	0.440074	-1.18418	0.000263771	0.00452079	yes	down	137.15	56.1833	184.47	93.13	133.85	40.93	55.56	72.06	ABO93372.1(ethylene-responsive element binding protein [Medicago falcata])
MS.gene053409	16.2226	4.01994	0.00068397	0.0101194	yes	up	0.126667	2.17	0	0.1	0.28	1.5	2.43	2.58	XP_003590048.1(ethylene-responsive transcription factor 1B [Medicago truncatula])
MS.gene062865	9.46976	3.24333	7.75334e-08	3.20142e-06	yes	up	0.76	7.03667	0.96	0.59	0.73	7.74	5.69	7.68	XP_003590048.1(ethylene-responsive transcription factor 1B [Medicago truncatula])
MS.gene50626	2.96542	1.56824	4.85058e-06	0.000136722	yes	up	3.58	7.31667	4	3.74	3	6.4	8.21	7.34	KEH42542.1(ethylene-responsive transcription factor 1B [Medicago truncatula])
MS.gene50627	2.37938	1.25058	0.00198437	0.0242328	yes	up	2.95667	6.49333	3.1	2.46	3.31	5.2	7.82	6.46	XP_013468502.1(ethylene-responsive transcription factor 1B [Medicago truncatula])
MS.gene53025	2.26797	1.1814	0.00366507	0.0392492	yes	up	6.98	14.98	5.6	7.18	8.16	22.41	13.43	9.1	XP_013468697.1(ethylene-responsive transcription factor 1B [Medicago truncatula])
MS.gene79276	2.2697	1.1825	0.0020912	0.0252721	yes	up	3.72667	7.84	3.23	2.73	5.22	8.06	7.64	7.82	XP_013468494.1(ethylene-responsive transcription factor 1B [Medicago truncatula])
MS.gene82327	2.26797	1.1814	0.00366507	0.0392492	yes	up	6.98	14.98	5.6	7.18	8.16	22.41	13.43	9.1	XP_013468697.1(ethylene-responsive transcription factor 1B [Medicago truncatula])
MS.gene55057	0.416606	-1.26325	0.00410659	0.0428529	yes	down	10.2233	3.95	7.56	9.42	13.69	3.12	3.26	5.47	XP_013449426.1(ethylene-responsive transcription factor 2 [Medicago truncatula])
MS.gene72418	0.416606	-1.26325	0.00410659	0.0428529	yes	down	10.2233	3.95	7.56	9.42	13.69	3.12	3.26	5.47	XP_013449426.1(ethylene-responsive transcription factor 2 [Medicago truncatula])
MS.gene70281	0.136542	-2.87258	0.002469	0.0287002	yes	down	4.88333	0.593333	0.37	5.12	9.16	0.19	0.7	0.89	XP_003630161.1(ethylene-responsive transcription factor ABR1 [Medicago truncatula])
MS.gene030784	0.408607	-1.29122	3.1962e-07	1.15677e-05	yes	down	37.72	14.51	50.64	31.33	31.19	15.17	14.64	13.72	XP_013446832.1(ethylene-responsive transcription factor ERF060 [Medicago truncatula])
MS.gene21585	0.153692	-2.70188	3.87379e-19	5.91234e-17	yes	down	9.21333	1.33333	8.6	8.63	10.41	1.34	1.09	1.57	XP_003591645.2(ethylene-responsive transcription factor ERF062 [Medicago truncatula])
MS.gene005701	0.187423	-2.41563	2.79114e-16	3.32547e-14	yes	down	9.86667	1.75333	10.61	8.96	10.03	2.19	1.31	1.76	XP_003591645.2(ethylene-responsive transcription factor ERF062 [Medicago truncatula])
MS.gene21359	0.168931	-2.5655	2.0216e-09	1.08601e-07	yes	down	4.16	0.68	3.56	3.43	5.49	0.53	0.66	0.85	XP_003591645.2(ethylene-responsive transcription factor ERF062 [Medicago truncatula])
MS.gene005700	0.263762	-1.92269	3.6952e-05	0.000826974	yes	down	3.01	0.743333	3.74	2.2	3.09	0.91	0.56	0.76	XP_003591645.2(ethylene-responsive transcription factor ERF062 [Medicago truncatula])
MS.gene23498	11.2572	3.49278	0.0048347	0.0485561	yes	up	0.33	3.58667	0.41	0	0.58	5.57	3.96	1.23	XP_013449879.1(ethylene-responsive transcription factor ERF096 [Medicago truncatula])
MS.gene97011	6.75293	2.75551	5.87102e-07	2.01555e-05	yes	up	2.52667	16.0167	1.53	1.85	4.2	17.61	17.05	13.39	XP_013449884.1(ethylene-responsive transcription factor ERF098 [Medicago truncatula])
MS.gene87956	0.487805	-1.03562	0.00244279	0.0284904	yes	down	8.44667	3.83333	10.09	6.1	9.15	3.82	3.31	4.37	XP_003618945.1(ethylene-responsive transcription factor RAP2-11 [Medicago truncatula])
MS.gene20765	3.37009	1.75279	1.53648e-05	0.000381963	yes	up	31.34	97.2667	19.67	39.89	34.46	46.9	116.14	128.76	XP_003591474.1(ethylene-responsive transcription factor RAP2-12 [Medicago truncatula])
MS.gene86048	18.2807	4.19225	0.000105593	0.00205178	yes	up	0.0533333	0.88	0	0.02	0.14	0.62	0.82	1.2	XP_003618556.2(ethylene-responsive transcription factor RAP2-12 [Medicago truncatula])
MS.gene005560	2.60313	1.38024	0.00163024	0.0206611	yes	up	9.36667	22.5533	5.14	14.28	8.68	19.97	33.34	14.35	XP_003591474.1(ethylene-responsive transcription factor RAP2-12 [Medicago truncatula])
MS.gene031100	15.2085	3.9268	0.00212301	0.0255768	yes	up	0.05	0.75	0	0	0.15	0.78	0.58	0.89	XP_003618556.2(ethylene-responsive transcription factor RAP2-12 [Medicago truncatula])
MS.gene86049	12.3524	3.62672	0.00432767	0.0446686	yes	up	0.106667	1.24667	0.27	0	0.05	0.68	0.62	2.44	XP_003618556.2(ethylene-responsive transcription factor RAP2-12 [Medicago truncatula])
MS.gene022500	0.126743	-2.98002	3.72717e-08	1.62082e-06	yes	down	32.5967	3.91	42.91	22.37	32.51	5.38	5.27	1.08	XP_013460867.1(ethylene-responsive transcription factor RAP2-4 [Medicago truncatula])
MS.gene41219	0.448693	-1.1562	3.07566e-08	1.36309e-06	yes	down	15.8567	6.60667	14.26	16.63	16.68	7.23	5.58	7.01	XP_013467318.1(ethylene-responsive transcription factor RAP2-7 isoform X2 [Medicago truncatula])
MS.gene54819	0.444046	-1.17122	0.000198088	0.00354068	yes	down	13.4333	5.33	16.86	8.46	14.98	4.79	6.35	4.85	XP_013465269.1(ethylene-responsive transcription factor RAP2-7 isoform X3 [Medicago truncatula])
MS.gene053174	2.9256	1.54873	0.000335901	0.00554466	yes	up	0.636667	1.71667	0.58	0.75	0.58	1.57	1.92	1.66	KEH28580.1(eukaryotic aspartyl protease family protein [Medicago truncatula])
MS.gene78338	3.04372	1.60584	0.0040104	0.0420777	yes	up	0.7	1.97667	1.24	0.4	0.46	2.54	1.77	1.62	ABN09020.1(Eukaryotic glutathione synthase; Eukaryotic glutathione synthase, ATP-binding [Medicago truncatula])
MS.gene32742	0.00150055	-9.3803	3.25968e-13	2.90399e-11	yes	down	1.54667	0	1.94	0.97	1.73	0	0	0	XP_003603240.2(eukaryotic translation initiation factor 3 subunit B [Medicago truncatula])
MS.gene00590	0.453893	-1.13958	0.00141828	0.0184804	yes	down	8.46	3.34	10.72	7.84	6.82	2.73	2.18	5.11	XP_024633158.1(eukaryotic translation initiation factor 3 subunit C-like [Medicago truncatula])
MS.gene75309	0.472512	-1.08158	9.07191e-05	0.0018011	yes	down	13.68	5.96667	11.81	15.23	14	4.15	7.1	6.65	XP_013461988.1(eukaryotic translation initiation factor 3 subunit L [Medicago truncatula])
MS.gene031205	0.472512	-1.08158	9.07191e-05	0.0018011	yes	down	13.68	5.96667	11.81	15.23	14	4.15	7.1	6.65	XP_013461988.1(eukaryotic translation initiation factor 3 subunit L [Medicago truncatula])
MS.gene67380	4.32055	2.11122	2.85384e-05	0.000660257	yes	up	1.27	5.06333	1.16	1.37	1.28	1.8	6.79	6.6	XP_003606598.2(exocyst complex component EXO70H1 [Medicago truncatula])
MS.gene61171	4.06001	2.02148	6.10222e-05	0.00128094	yes	up	0.4	1.50667	0.36	0.52	0.32	1.04	1.48	2	XP_003606598.2(exocyst complex component EXO70H1 [Medicago truncatula])
MS.gene021042	4.06001	2.02148	6.10222e-05	0.00128094	yes	up	0.4	1.50667	0.36	0.52	0.32	1.04	1.48	2	XP_003606598.2(exocyst complex component EXO70H1 [Medicago truncatula])
MS.gene021041	4.06001	2.02148	6.10222e-05	0.00128094	yes	up	0.4	1.50667	0.36	0.52	0.32	1.04	1.48	2	XP_003606598.2(exocyst complex component EXO70H1 [Medicago truncatula])
MS.gene004106	4.95657	2.30934	7.34287e-05	0.00149891	yes	up	0.946667	4.33333	1.07	1.03	0.74	1.18	5.4	6.42	XP_003606598.2(exocyst complex component EXO70H1 [Medicago truncatula])
MS.gene22782	4.27383	2.09553	0.00127372	0.0168469	yes	up	0.613333	7.2	0.17	0.81	0.86	3.7	16.36	1.54	XP_024627094.1(exonuclease DPD1, chloroplastic/mitochondrial isoform X1 [Medicago truncatula])
MS.gene050739	2.31029	1.20807	5.60217e-06	0.000155569	yes	up	3.02	8.91667	3.64	2.54	2.88	5.92	13.93	6.9	XP_024627094.1(exonuclease DPD1, chloroplastic/mitochondrial isoform X1 [Medicago truncatula])
MS.gene021405	0.329046	-1.60364	0.00388817	0.0411129	yes	down	2.67667	0.813333	1.61	3	3.42	0.64	1.01	0.79	XP_003588420.2(exosome complex component RRP43 [Medicago truncatula])
MS.gene40295	2.44261	1.28842	0.000403177	0.00649453	yes	up	0.643333	1.46667	0.63	0.7	0.6	1.69	1.55	1.16	KEH36060.1(exostosin family protein [Medicago truncatula])
MS.gene043446	3.73777	1.90218	1.64052e-09	8.92863e-08	yes	up	8.06	27.8533	5.7	7.96	10.52	30.81	31	21.75	XP_013465078.1(expansin-B3 [Medicago truncatula])
MS.gene028918	4.12973	2.04605	1.00887e-05	0.000263436	yes	up	4.14333	16.1033	3.71	5.4	3.32	27.22	11.49	9.6	XP_013465078.1(expansin-B3 [Medicago truncatula])
MS.gene31481	11.2512	3.49201	2.62901e-05	0.000613467	yes	up	0.886667	9.18	0.09	1.96	0.61	15.34	5.86	6.34	XP_013465078.1(expansin-B3 [Medicago truncatula])
MS.gene72362	31.282	4.96726	0.000754087	0.0109384	yes	up	0.0433333	1.25333	0.1	0	0.03	0.39	2.23	1.14	XP_013457593.1(expansin-like B1 [Medicago truncatula])
MS.gene011582	31.282	4.96726	0.000754087	0.0109384	yes	up	0.0433333	1.25333	0.1	0	0.03	0.39	2.23	1.14	XP_013457593.1(expansin-like B1 [Medicago truncatula])
MS.gene72003	31.282	4.96726	0.000754087	0.0109384	yes	up	0.0433333	1.25333	0.1	0	0.03	0.39	2.23	1.14	XP_013457593.1(expansin-like B1 [Medicago truncatula])
MS.gene90375	2.41909	1.27446	5.12269e-05	0.00109987	yes	up	23.4	54.48	25.51	23.57	21.12	61.39	62.28	39.77	XP_013465627.1(extensin-1 isoform X2 [Medicago truncatula])
MS.gene83524	2.45029	1.29295	6.85419e-07	2.31771e-05	yes	up	21.7033	49.86	17.64	23.86	23.61	58.9	55.18	35.5	XP_013465627.1(extensin-1 isoform X2 [Medicago truncatula])
MS.gene067489	2.41909	1.27446	5.12269e-05	0.00109987	yes	up	23.4	54.48	25.51	23.57	21.12	61.39	62.28	39.77	XP_013465627.1(extensin-1 isoform X2 [Medicago truncatula])
MS.gene066720	2.55521	1.35344	1.6143e-05	0.000399538	yes	up	7.01	16.6467	9.64	6.56	4.83	14.87	15.2	19.87	XP_003608247.1(external alternative NAD(P)H-ubiquinone oxidoreductase B2, mitochondrial [Medicago truncatula])
MS.gene052562	2.41836	1.27403	5.5374e-10	3.21365e-08	yes	up	17.8533	39.9833	15.61	15.77	22.18	41.87	36.88	41.2	XP_003608247.1(external alternative NAD(P)H-ubiquinone oxidoreductase B2, mitochondrial [Medicago truncatula])
MS.gene88816	2.34112	1.2272	3.58287e-05	0.00080412	yes	up	19.7367	42.69	16.57	20.32	22.32	30.77	39.79	57.51	XP_013468810.2(extradiol ring-cleavage dioxygenase [Medicago truncatula])
MS.gene07448	2.38148	1.25186	1.60884e-05	0.000398312	yes	up	29.48	64.3767	24.25	29.15	35.04	46.18	60.79	86.16	XP_013468810.2(extradiol ring-cleavage dioxygenase [Medicago truncatula])
MS.gene042745	3.57923	1.83965	1.23562e-06	3.97508e-05	yes	up	2.55333	8.16	2.42	1.92	3.32	8.59	10.14	5.75	XP_003619705.1(extradiol ring-cleavage dioxygenase [Medicago truncatula])
MS.gene004927	2.6385	1.39972	4.3378e-05	0.000948677	yes	up	20.07	48.9267	15.4	16.62	28.19	34.96	46.54	65.28	XP_013468810.2(extradiol ring-cleavage dioxygenase [Medicago truncatula])
MS.gene72903	2.86817	1.52013	2.96362e-06	8.80412e-05	yes	up	1.84667	4.90667	1.36	1.82	2.36	5.29	5.49	3.94	XP_003612703.1(extra-large guanine nucleotide-binding protein 3 [Medicago truncatula])
MS.gene69717	2.77726	1.47366	7.90488e-06	0.000210888	yes	up	1.78	4.64333	1.62	1.4	2.32	4.13	6.49	3.31	XP_003612703.1(extra-large guanine nucleotide-binding protein 3 [Medicago truncatula])
MS.gene007394	2.09712	1.06841	1.01488e-05	0.000264656	yes	up	2.79	5.68	2.62	2.84	2.91	6.99	4.53	5.52	XP_003625689.1(FAD synthase [Medicago truncatula])
MS.gene74931	4.93869	2.30413	0.000258028	0.00444169	yes	up	0.37	1.91667	0.34	0.18	0.59	1.4	1.43	2.92	KEH44375.1(FAD/NAD(P)-binding oxidoreductase family protein [Medicago truncatula])
MS.gene32823	0.498127	-1.00542	0.000326558	0.00541996	yes	down	5.86	2.29667	5.74	6.8	5.04	2.85	1.92	2.12	XP_003603139.1(far upstream element-binding protein 1 [Medicago truncatula])
MS.gene08720	2.02428	1.01741	0.000668924	0.00993784	yes	up	20.6933	38.9667	25.25	21.52	15.31	29.4	47.67	39.83	AES88608.2(fasciclin domain protein, partial [Medicago truncatula])
MS.gene062571	2.04246	1.03031	0.00111389	0.0150961	yes	up	23.54	44.6567	20.77	33.98	15.87	39.86	52.04	42.07	AES88608.2(fasciclin domain protein, partial [Medicago truncatula])
MS.gene03829	2.72953	1.44865	7.36758e-05	0.00150318	yes	up	12.0333	30.42	12.85	13.7	9.55	16.72	37.83	36.71	XP_003606125.1(fasciclin-like arabinogalactan protein 11 [Medicago truncatula])
MS.gene062566	2.60075	1.37893	9.35857e-07	3.09544e-05	yes	up	18.69	45.1633	18.73	23.64	13.7	36.51	53	45.98	XP_003606412.1(fasciclin-like arabinogalactan protein 12 [Medicago truncatula])
MS.gene08614	2.34337	1.22858	0.000123345	0.00235147	yes	up	8.4	18.25	9.43	6.96	8.81	12.4	20.7	21.65	XP_003606412.1(fasciclin-like arabinogalactan protein 12 [Medicago truncatula])
MS.gene007641	2.2079	1.14267	0.00151648	0.0195273	yes	up	18.4967	37.8633	21.21	20.37	13.91	21.31	46.64	45.64	XP_003606412.1(fasciclin-like arabinogalactan protein 12 [Medicago truncatula])
MS.gene53254	2.08297	1.05864	0.000721682	0.0105701	yes	up	6.1	11.7867	6.69	7.23	4.38	9.71	12.79	12.86	XP_003629841.1(fasciclin-like arabinogalactan protein 12 [Medicago truncatula])
MS.gene42830	2.20146	1.13846	4.33777e-06	0.000123685	yes	up	48.2533	98.9033	51.79	54.69	38.28	81.3	103.22	112.19	XP_003597210.2(fasciclin-like arabinogalactan protein 12 [Medicago truncatula])
MS.gene08610	7.4671	2.90055	0.00217467	0.0260517	yes	up	0.556667	3.86333	0.76	0	0.91	4.39	1.92	5.28	XP_003606412.1(fasciclin-like arabinogalactan protein 12 [Medicago truncatula])
MS.gene065965	2.53262	1.34063	5.27294e-05	0.00112599	yes	up	17.7767	40.7533	19.09	22.87	11.37	32.76	54.41	35.09	XP_003629841.1(fasciclin-like arabinogalactan protein 12 [Medicago truncatula])
MS.gene028737	2.38487	1.25391	1.18422e-08	5.63516e-07	yes	up	33.59	75.0733	32.41	33.26	35.1	86.68	81.53	57.01	XP_003597210.2(fasciclin-like arabinogalactan protein 12 [Medicago truncatula])
MS.gene002624	10.6191	3.40859	0.00246109	0.0286336	yes	up	3.86333	40.4233	0.31	9.91	1.37	57.96	16.67	46.64	XP_003593818.2(fasciclin-like arabinogalactan protein 12 [Medicago truncatula])
MS.gene31415	0.430614	-1.21553	9.83802e-05	0.00192726	yes	down	153.393	61.8767	200.8	99.95	159.43	76.21	46.57	62.85	XP_013465166.1(fasciclin-like arabinogalactan protein 13 [Medicago truncatula])
MS.gene034477	4.75292	2.24881	7.64007e-15	8.02248e-13	yes	up	6.80333	29.57	8.24	6.61	5.56	36.14	27.82	24.75	XP_003596781.2(fatty acyl-CoA reductase 3 [Medicago truncatula])
MS.gene034478	3.63379	1.86148	5.70877e-12	4.38196e-10	yes	up	6.21333	20.87	7.34	6.25	5.05	25.51	19.78	17.32	XP_003596781.2(fatty acyl-CoA reductase 3 [Medicago truncatula])
MS.gene070813	3.2893	1.71778	2.92248e-08	1.29885e-06	yes	up	2.15333	6.56	1.56	2.84	2.06	6.98	6.82	5.88	XP_003606163.2(fatty acyl-CoA reductase 3 [Medicago truncatula])
MS.gene35281	2.94727	1.55938	8.70868e-07	2.90365e-05	yes	up	2.67	7.21	2.92	3.27	1.82	6.73	8.62	6.28	XP_003596781.2(fatty acyl-CoA reductase 3 [Medicago truncatula])
MS.gene66787	3.09252	1.62878	5.69954e-06	0.000158106	yes	up	1.19333	3.37	1.01	1.54	1.03	2.74	3.94	3.43	XP_003606163.2(fatty acyl-CoA reductase 3 [Medicago truncatula])
MS.gene35390	4.67615	2.22532	6.31779e-06	0.000172402	yes	up	2.45333	10.9833	1.07	4.78	1.51	15.38	8.27	9.3	XP_003596781.2(fatty acyl-CoA reductase 3 [Medicago truncatula])
MS.gene43058	2.57323	1.36358	0.000119762	0.00229428	yes	up	4.99333	11.7333	5.07	6.9	3.01	10.01	14.65	10.54	XP_003596781.2(fatty acyl-CoA reductase 3 [Medicago truncatula])
MS.gene78096	2.72438	1.44593	0.00152392	0.0195975	yes	up	1.39667	3.52	1.02	2.22	0.95	3.46	4.42	2.68	XP_003606163.2(fatty acyl-CoA reductase 3 [Medicago truncatula])
MS.gene33339	2.63376	1.39712	2.10434e-06	6.45599e-05	yes	up	2.98667	7.25333	2.19	3.57	3.2	6.17	9.31	6.28	KEH28755.1(fatty acyl-CoA synthetase family protein [Medicago truncatula])
MS.gene24887	2.17247	1.11934	0.00237267	0.027821	yes	up	3.76	7.64333	3.59	5.26	2.43	10.41	5.45	7.07	KEH28755.1(fatty acyl-CoA synthetase family protein [Medicago truncatula])
MS.gene064690	0.424984	-1.23452	1.75773e-07	6.7198e-06	yes	down	13.89	5.48	11.46	14.29	15.92	6.35	5.34	4.75	XP_013462152.1(fatty alcohol:caffeoyl-CoA acyltransferase [Medicago truncatula])
MS.gene26712	38.6837	5.27365	0.00136793	0.0179222	yes	up	0.01	0.353333	0.03	0	0	0.55	0.29	0.22	XP_003627018.2(FBD-associated F-box protein At3g52670 [Medicago truncatula])
MS.gene042168	3.06524	1.616	0.000195239	0.00350167	yes	up	1.57	4.46	1.57	1.87	1.27	3.89	3.38	6.11	AES92655.1(F-box plant-like protein, putative [Medicago truncatula])
MS.gene021553	0.0171837	-5.86281	0.00258849	0.0298338	yes	down	0.506667	0	0.62	0.76	0.14	0	0	0	XP_003588608.1(F-box protein At1g30790 [Medicago truncatula])
MS.gene29180	0.373237	-1.42184	0.0001885	0.00340173	yes	down	4.66333	1.61667	3.68	4.9	5.41	1.52	1.9	1.43	XP_003613137.2(F-box protein At1g70590 [Medicago truncatula])
MS.gene66720	0.428907	-1.22126	0.00114683	0.0154812	yes	down	9.71333	3.84667	8.82	8.02	12.3	2.56	3.58	5.4	XP_013455796.1(F-box protein At2g27310 [Medicago truncatula])
MS.gene38831	10.6779	3.41656	6.79154e-05	0.00140223	yes	up	0.18	1.76333	0.28	0.17	0.09	3.2	1.63	0.46	XP_003624981.1(F-box protein At2g32560 [Medicago truncatula])
MS.gene017742	4.86992	2.2839	3.88431e-07	1.38168e-05	yes	up	1.15667	4.41667	0.98	1.95	0.54	5.47	4.19	3.59	XP_003624981.1(F-box protein At2g32560 [Medicago truncatula])
MS.gene66469	4.57274	2.19306	0.0029285	0.0329944	yes	up	0.51	2.17	0.26	0.51	0.76	3.6	2.32	0.59	XP_003589057.2(F-box protein At3g12350 [Medicago truncatula])
MS.gene051686	2.42778	1.27964	6.41813e-10	3.69754e-08	yes	up	7.03667	15.8433	7.81	6.91	6.39	14.72	17.44	15.37	XP_003589057.2(F-box protein At3g12350 [Medicago truncatula])
MS.gene00512	2.50235	1.32328	8.5567e-09	4.16229e-07	yes	up	5.12	11.8867	4.6	5.72	5.04	14.53	10.48	10.65	XP_003589057.2(F-box protein At3g12350 [Medicago truncatula])
MS.gene00689	0.204729	-2.28821	0.00105775	0.0144671	yes	down	3.52667	0.663333	3.17	2.64	4.77	0.33	0.21	1.45	KEH36957.1(F-box protein interaction domain protein [Medicago truncatula])
MS.gene73806	0.397785	-1.32994	7.52767e-10	4.27731e-08	yes	down	8.73333	3.21	7.65	8.35	10.2	3.22	3.05	3.36	XP_003607592.1(F-box protein MAX2 [Medicago truncatula])
MS.gene28917	0.351148	-1.50985	0.000198231	0.00354162	yes	down	1.86333	0.61	1.79	1.87	1.93	0.88	0.46	0.49	XP_003607592.1(F-box protein MAX2 [Medicago truncatula])
MS.gene045492	0.397785	-1.32994	7.52767e-10	4.27731e-08	yes	down	8.73333	3.21	7.65	8.35	10.2	3.22	3.05	3.36	XP_003607592.1(F-box protein MAX2 [Medicago truncatula])
MS.gene031605	0.351148	-1.50985	0.000198231	0.00354162	yes	down	1.86333	0.61	1.79	1.87	1.93	0.88	0.46	0.49	XP_003607592.1(F-box protein MAX2 [Medicago truncatula])
MS.gene72988	0.336616	-1.57083	0.00052835	0.00813961	yes	down	2.05	0.56	1.97	1.56	2.62	0.72	0.61	0.35	XP_013457676.1(F-box protein PP2-A12 [Medicago truncatula])
MS.gene011426	0.438978	-1.18778	0.000621659	0.00933247	yes	down	5.53	2.70333	6.32	5.67	4.6	3.41	2.75	1.95	XP_013457676.1(F-box protein PP2-A12 [Medicago truncatula])
MS.gene57681	0.494307	-1.01652	2.55012e-06	7.68589e-05	yes	down	15.5833	7.01333	13.33	14.43	18.99	7.63	7.13	6.28	XP_013443654.1(F-box protein PP2-A13 [Medicago truncatula])
MS.gene57498	0.437213	-1.19359	0.000726047	0.0106241	yes	down	15.54	6.36667	12.85	13.08	20.69	4.44	5.17	9.49	XP_013443654.1(F-box protein PP2-A13 [Medicago truncatula])
MS.gene38628	0.200033	-2.32169	3.52267e-08	1.53953e-06	yes	down	13.56	1.8	13.52	10.03	17.13	1.59	0.92	2.89	XP_013442671.1(F-box protein PP2-A13 [Medicago truncatula])
MS.gene34457	2.71041	1.43851	0.00473216	0.0477606	yes	up	1.16	2.95667	0.78	1	1.7	3.56	2.4	2.91	XP_003592304.1(F-box protein PP2-A13 [Medicago truncatula])
MS.gene22617	0.49824	-1.00509	0.000733992	0.0107125	yes	down	10.77	4.95333	9.46	8.32	14.53	5.71	4.34	4.81	AES94102.1(F-box protein PP2-A13 [Medicago truncatula])
MS.gene069745	0.268419	-1.89744	0.000125048	0.00237817	yes	down	6.09333	1.89667	5.16	3.69	9.43	2.07	1.35	2.27	XP_013442671.1(F-box protein PP2-A13 [Medicago truncatula])
MS.gene021354	0.193575	-2.36904	7.61181e-08	3.14843e-06	yes	down	8.45667	2.05	7.45	6.51	11.41	2.07	1.46	2.62	XP_013442671.1(F-box protein PP2-A13 [Medicago truncatula])
MS.gene006331	2.71041	1.43851	0.00473216	0.0477606	yes	up	1.16	2.95667	0.78	1	1.7	3.56	2.4	2.91	XP_003592304.1(F-box protein PP2-A13 [Medicago truncatula])
MS.gene60499	0.286332	-1.80424	0.000971837	0.0135175	yes	down	3.19	0.853333	1.79	3.03	4.75	1.1	0.96	0.5	XP_003599200.1(F-box protein SKIP23 [Medicago truncatula])
MS.gene36743	0.376053	-1.41099	0.00216289	0.0259421	yes	down	2.47667	0.91	3.05	2.51	1.87	1.3	0.89	0.54	PNY12257.1(F-box/FBD/LRR-repeat protein [Trifolium pratense])
MS.gene98018	0.325438	-1.61955	6.19697e-05	0.00129645	yes	down	12.1067	3.4	19.13	8.37	8.82	4.18	3.62	2.4	XP_013463756.1(F-box/FBD/LRR-repeat protein At1g13570 [Medicago truncatula])
MS.gene033920	0.121732	-3.03822	0.00107032	0.014601	yes	down	0.973333	0.103333	1.17	0.95	0.8	0.04	0.01	0.26	XP_013463756.1(F-box/FBD/LRR-repeat protein At1g13570 [Medicago truncatula])
MS.gene72957	2.185	1.12763	0.000520625	0.00804104	yes	up	1.17	2.38	1.38	0.96	1.17	2.42	2.16	2.56	XP_013445781.1(F-box/FBD/LRR-repeat protein At5g56420 [Medicago truncatula])
MS.gene09202	0.294779	-1.7623	5.78808e-07	1.99054e-05	yes	down	79.2833	22.45	63.42	61.41	113.02	14.77	18.23	34.35	XP_013446556.1(F-box/kelch-repeat protein At1g67480 [Medicago truncatula])
MS.gene09041	0.0888013	-3.49328	0.000483859	0.00756144	yes	down	3.76667	0.363333	3.1	6	2.2	0.99	0	0.1	XP_013446556.1(F-box/kelch-repeat protein At1g67480 [Medicago truncatula])
MS.gene066826	0.313753	-1.6723	2.31707e-06	7.05641e-05	yes	down	5.40333	1.57	5.8	3.8	6.61	1.42	2.09	1.2	XP_003601804.1(F-box/kelch-repeat protein At1g67480 [Medicago truncatula])
MS.gene023403	0.296176	-1.75547	1.26408e-07	4.99685e-06	yes	down	85.1667	22.87	70.84	66.51	118.15	17.99	18.55	32.07	XP_013446556.1(F-box/kelch-repeat protein At1g67480 [Medicago truncatula])
MS.gene89097	0.407284	-1.29589	1.56677e-06	4.94149e-05	yes	down	41.9667	15.8033	37	49.71	39.19	14.12	12.41	20.88	XP_003597790.2(F-box/kelch-repeat protein At1g80440 [Medicago truncatula])
MS.gene61320	0.415139	-1.26833	0.000513637	0.00795495	yes	down	6.99	2.70667	6	7.19	7.78	3.45	1.69	2.98	XP_003597790.2(F-box/kelch-repeat protein At1g80440 [Medicago truncatula])
MS.gene36282	0.415139	-1.26833	0.000513637	0.00795495	yes	down	6.99	2.70667	6	7.19	7.78	3.45	1.69	2.98	XP_003597790.2(F-box/kelch-repeat protein At1g80440 [Medicago truncatula])
MS.gene09313	0.13584	-2.88002	5.79125e-12	4.43662e-10	yes	down	19.4467	2.43	22.57	17.27	18.5	1.62	1.9	3.77	XP_003629708.1(F-box/kelch-repeat protein At2g44130 [Medicago truncatula])
MS.gene08776	0.114004	-3.13284	4.88048e-07	1.69919e-05	yes	down	13.63	1.45333	4.49	16.72	19.68	1.92	0.86	1.58	XP_003629708.1(F-box/kelch-repeat protein At2g44130 [Medicago truncatula])
MS.gene049881	0.13584	-2.88002	5.79125e-12	4.43662e-10	yes	down	19.4467	2.43	22.57	17.27	18.5	1.62	1.9	3.77	XP_003629708.1(F-box/kelch-repeat protein At2g44130 [Medicago truncatula])
MS.gene92129	0.31033	-1.68812	0.00273954	0.0312817	yes	down	1.34	0.456667	1.27	1.98	0.77	0.46	0.63	0.28	XP_013444725.1(F-box/kelch-repeat protein At3g61590 [Medicago truncatula])
MS.gene50501	105.117	6.71585	0.00318797	0.0351927	yes	up	0	0.33	0	0	0	0	0.18	0.81	XP_013449761.1(F-box/kelch-repeat protein SKIP30 [Medicago truncatula])
MS.gene40388	3.40733	1.76864	0.00331174	0.036219	yes	up	0.91	2.87667	0.95	0.29	1.49	1.74	3	3.89	XP_013449761.1(F-box/kelch-repeat protein SKIP30 [Medicago truncatula])
MS.gene048632	3.78834	1.92157	1.0967e-17	1.47893e-15	yes	up	7.79667	25.7633	7.67	9.24	6.48	23.41	26.14	27.74	XP_013449761.1(F-box/kelch-repeat protein SKIP30 [Medicago truncatula])
MS.gene018118	2.0255	1.01828	0.00457304	0.0465485	yes	up	2.12	4.01667	1.7	1.14	3.52	4.3	2.9	4.85	XP_013449761.1(F-box/kelch-repeat protein SKIP30 [Medicago truncatula])
MS.gene54958	0.0154356	-6.01759	0.000573524	0.00871283	yes	down	0.423333	0	0.43	0.48	0.36	0	0	0	PNY06253.1(F-box/LRR-repeat protein [Trifolium pratense])
MS.gene57984	0.340078	-1.55606	2.14961e-10	1.3334e-08	yes	down	21.7033	6.49	17.12	24.43	23.56	7.76	6.31	5.4	XP_003609481.1(F-box/LRR-repeat protein 3 isoform X2 [Medicago truncatula])
MS.gene041377	0.300847	-1.7329	0.00154609	0.0198242	yes	down	1.71667	0.48	2.02	2.2	0.93	0.74	0.33	0.37	XP_003609481.1(F-box/LRR-repeat protein 3 isoform X2 [Medicago truncatula])
MS.gene036672	0.439204	-1.18704	4.3685e-10	2.57705e-08	yes	down	15.8933	6.68333	16.59	13.45	17.64	5.84	7.51	6.7	XP_003609481.1(F-box/LRR-repeat protein 3 isoform X2 [Medicago truncatula])
MS.gene84261	0.00187298	-9.06045	2.82808e-12	2.25428e-10	yes	down	1.68667	0	2.24	1.69	1.13	0	0	0	AQQ72609.1(Fe(III) reduction oxidase [Medicago truncatula])
MS.gene068715	0.00869334	-6.84587	8.61952e-06	0.000228022	yes	down	0.416667	0	0.36	0.54	0.35	0	0	0	AQQ72609.1(Fe(III) reduction oxidase [Medicago truncatula])
MS.gene056814	0.0110996	-6.49335	0.000279677	0.00474691	yes	down	0.333333	0	0.43	0.49	0.08	0	0	0	AQQ72609.1(Fe(III) reduction oxidase [Medicago truncatula])
MS.gene067740	2.04252	1.03035	0.00440681	0.04526	yes	up	15.92	30.07	11.01	18.96	17.79	21.54	45.35	23.32	XP_003606105.2(ferredoxin, root R-B1 [Medicago truncatula])
MS.gene03847	2.1757	1.12148	0.000132819	0.00251262	yes	up	9.04667	19.9167	7.97	11.48	7.69	25.15	18.84	15.76	XP_003606105.2(ferredoxin, root R-B1 [Medicago truncatula])
MS.gene029326	0.467034	-1.0984	3.48762e-07	1.25475e-05	yes	down	775.523	318.007	906.89	746.05	673.63	392.52	325.79	235.71	XP_013470269.1(ferredoxin, root R-B1 [Medicago truncatula])
MS.gene03071	0.328444	-1.60628	9.97511e-06	0.00026073	yes	down	211.16	61.6567	274.27	146.61	212.6	77.07	29.33	78.57	XP_003594526.1(ferredoxin--NADP reductase, root isozyme, chloroplastic [Medicago truncatula])
MS.gene39651	0.423527	-1.23947	2.65396e-13	2.38324e-11	yes	down	275.277	108.2	293.23	297.48	235.12	115.61	106.66	102.33	XP_003607969.1(ferredoxin--nitrite reductase, chloroplastic [Medicago truncatula])
MS.gene053507	0.430403	-1.21624	0.00195923	0.0240001	yes	down	29.6667	11.93	43.21	23.59	22.2	12.85	16.34	6.6	XP_003607969.1(ferredoxin--nitrite reductase, chloroplastic [Medicago truncatula])
MS.gene047831	0.49441	-1.01622	0.000946328	0.0132305	yes	down	97.1033	44.6567	112.45	112.49	66.37	61.39	37.72	34.86	XP_003607969.1(ferredoxin--nitrite reductase, chloroplastic [Medicago truncatula])
MS.gene60599	0.248686	-2.0076	0.000429777	0.00685572	yes	down	2.21333	0.633333	2.74	2.71	1.19	0.92	0.6	0.38	XP_003592212.2(ferric reduction oxidase 4 [Medicago truncatula])
MS.gene006246	0.02499	-5.32251	5.148e-06	0.000144362	yes	down	0.94	0.02	1.03	1.44	0.35	0	0	0.06	XP_003592212.2(ferric reduction oxidase 4 [Medicago truncatula])
MS.gene93375	7.02888	2.81329	2.38296e-11	1.6756e-09	yes	up	16.6533	107.69	17.84	9	23.12	67.08	79.4	176.59	CAA65771.1(ferritin [Medicago sativa])
MS.gene33454	6.51845	2.70453	1.6873e-17	2.22956e-15	yes	up	6.19333	37.3967	4.06	4.93	9.59	39.22	38.44	34.53	CAA65771.1(ferritin [Medicago sativa])
MS.gene33707	6.90603	2.78786	1.06725e-24	2.44333e-22	yes	up	40.2967	258.843	27.96	39.05	53.88	224.59	280.17	271.77	XP_003604563.1(ferritin-3, chloroplastic [Medicago truncatula])
MS.gene052792	6.53236	2.7076	0.000111042	0.00214602	yes	up	2.75667	16.8267	5.91	0.55	1.81	16.46	12.27	21.75	XP_003604563.1(ferritin-3, chloroplastic [Medicago truncatula])
MS.gene010585	19.6568	4.29696	3.6382e-35	1.50012e-32	yes	up	0.396667	10.3767	0.6	0.25	0.34	8.6	11.15	11.38	ABB02162.1(ferulate 5-hydroxylase [Medicago sativa])
MS.gene64729	19.2606	4.26758	3.2845e-12	2.59445e-10	yes	up	0.186667	3.34	0.12	0.05	0.39	3.29	3.6	3.13	ABB02162.1(ferulate 5-hydroxylase [Medicago sativa])
MS.gene59432	9.69517	3.27727	3.18685e-06	9.38699e-05	yes	up	0.15	1.30333	0.23	0.12	0.1	0.8	1.16	1.95	ABB02161.1(ferulate 5-hydroxylase [Medicago sativa])
MS.gene060704	2.00221	1.0016	1.74111e-05	0.000427029	yes	up	6.75	12.6533	7.69	6.73	5.83	13.79	12.85	11.32	AAL32441.1(Fe-superoxide dismutase precursor [Medicago sativa])
MS.gene053536	0.458279	-1.1257	0.00199152	0.0243088	yes	down	3.18333	1.35667	3.28	4.26	2.01	1.22	1.21	1.64	XP_003607925.1(filament-like plant protein 4 [Medicago truncatula])
MS.gene062378	0.344673	-1.5367	0.00143342	0.0186561	yes	down	1.33	0.426667	1.48	1.02	1.49	0.48	0.27	0.53	XP_013463834.1(FIP1[V]-like protein isoform X2 [Medicago truncatula])
MS.gene35212	0.484565	-1.04524	0.000499819	0.00776999	yes	down	7.44667	3.84667	7.32	7.1	7.92	3.41	4.3	3.83	KEH31436.1(FKBP-type peptidyl-prolyl cis-trans isomerase [Medicago truncatula])
MS.gene056185	2.52201	1.33458	0.000492984	0.00768192	yes	up	3.83	5.92	4.04	3.85	3.6	4.28	7.67	5.81	XP_003627756.1(flavin-containing monooxygenase FMO GS-OX5 [Medicago truncatula])
MS.gene92391	31.3914	4.9723	0.000329299	0.00545972	yes	up	0.0166667	0.586667	0	0.03	0.02	0.68	0.77	0.31	XP_004511004.1(flavin-containing monooxygenase FMO GS-OX5-like [Cicer arietinum])
MS.gene45762	19.8155	4.30856	0.00161045	0.0204695	yes	up	0.03	0.55	0	0.09	0	0.49	0.43	0.73	XP_004511004.1(flavin-containing monooxygenase FMO GS-OX5-like [Cicer arietinum])
MS.gene056182	26.0481	4.7031	0.000674641	0.0100066	yes	up	0.02	0.483333	0	0.03	0.03	0.42	0.56	0.47	XP_004511004.1(flavin-containing monooxygenase FMO GS-OX5-like [Cicer arietinum])
MS.gene89939	2.65644	1.40949	0.000875844	0.0124206	yes	up	1.06667	2.54	1.54	0.73	0.93	2.12	3.31	2.19	XP_013459326.1(flavonoid 3',5'-hydroxylase 1 [Medicago truncatula])
MS.gene94508	22.3187	4.48018	0.000219306	0.00385863	yes	up	0.0433333	0.893333	0.1	0.03	0	0.32	0.53	1.83	XP_013459100.1(flavonoid 3'-monooxygenase [Medicago truncatula])
MS.gene000023	11.6125	3.5376	0.000912867	0.0128463	yes	up	0.0833333	0.893333	0.03	0.03	0.19	0.49	1.73	0.46	XP_003598945.1(flavonoid 3'-monooxygenase [Medicago truncatula])
MS.gene97810	25.2991	4.66102	0.00154275	0.0197912	yes	up	0.0266667	0.553333	0	0.08	0	0.17	0.38	1.11	XP_013459100.1(flavonoid 3'-monooxygenase [Medicago truncatula])
MS.gene94506	223.68	7.8053	1.60838e-08	7.43785e-07	yes	up	0	1.03333	0	0	0	0.86	1.1	1.14	XP_003598945.1(flavonoid 3'-monooxygenase [Medicago truncatula])
MS.gene79430	16.1845	4.01654	1.16702e-06	3.77753e-05	yes	up	0.0666667	0.993333	0.13	0.04	0.03	1.13	1.03	0.82	XP_013459100.1(flavonoid 3'-monooxygenase [Medicago truncatula])
MS.gene06719	5.03925	2.33321	5.18137e-08	2.20212e-06	yes	up	0.723333	3.39667	0.83	0.66	0.68	2.8	4.06	3.33	XP_003602235.1(flavonol synthase/flavanone 3-hydroxylase [Medicago truncatula])
MS.gene74018	6.82614	2.77107	1.27517e-11	9.32448e-10	yes	up	1.34	8.45667	2.03	0.93	1.06	7.4	9.75	8.22	XP_003614781.1(flavonol synthase/flavanone 3-hydroxylase [Medicago truncatula])
MS.gene22472	3.87312	1.9535	2.63766e-09	1.39413e-07	yes	up	1.26333	4.56	1.48	1.26	1.05	4.92	5.31	3.45	XP_003625570.1(floral homeotic protein APETALA 2 isoform X1 [Medicago truncatula])
MS.gene20030	3.59136	1.84453	0.00148721	0.0192038	yes	up	0.486667	1.59667	0.31	0.72	0.43	2.15	1.37	1.27	XP_003625570.1(floral homeotic protein APETALA 2 isoform X1 [Medicago truncatula])
MS.gene007473	9.11464	3.18819	4.60943e-07	1.61338e-05	yes	up	0.206667	1.57667	0.22	0.15	0.25	2.44	1.34	0.95	XP_003625570.1(floral homeotic protein APETALA 2 isoform X1 [Medicago truncatula])
MS.gene32673	8.27624	3.04898	3.16239e-09	1.65373e-07	yes	up	0.623333	4.86	0.49	0.3	1.08	6.43	3.51	4.64	XP_003603333.2(flotillin-like protein 4 [Medicago truncatula])
MS.gene014873	8.83011	3.14243	0.00460183	0.0468052	yes	up	2.76	22.9467	5.04	0.17	3.07	15.26	21.28	32.3	XP_003603333.2(flotillin-like protein 4 [Medicago truncatula])
MS.gene46875	2.35578	1.23621	0.00146489	0.0189715	yes	up	0.58	1.26667	0.76	0.58	0.4	1.52	1.19	1.09	XP_003606822.1(flowering time control protein FPA [Medicago truncatula])
MS.gene074396	0.0989464	-3.33721	0.00116168	0.0156472	yes	down	0.62	0.06	0.95	0.65	0.26	0.09	0.02	0.07	KEH35094.1(formin-like 2 domain protein [Medicago truncatula])
MS.gene09776	0.0750255	-3.73647	3.45598e-05	0.000779688	yes	down	2.28667	0.16	3.5	1.89	1.47	0	0.13	0.35	XP_003611330.1(formyltetrahydrofolate deformylase 1, mitochondrial [Medicago truncatula])
MS.gene09766	0.121879	-3.03648	2.59481e-07	9.57442e-06	yes	down	3.87667	0.443333	4.74	2.33	4.56	0.23	0.34	0.76	XP_003611330.1(formyltetrahydrofolate deformylase 1, mitochondrial [Medicago truncatula])
MS.gene54840	0.30779	-1.69998	1.88473e-05	0.000458117	yes	down	1.20667	0.33	1.45	1.14	1.03	0.41	0.21	0.37	KEH39282.1(frigida-LIKE protein [Medicago truncatula])
MS.gene31364	0.388347	-1.36458	3.25153e-05	0.000741375	yes	down	2.61	0.936667	2.09	2.93	2.81	0.77	0.75	1.29	KEH39282.1(frigida-LIKE protein [Medicago truncatula])
MS.gene04768	0.492543	-1.02168	0.000966686	0.0134601	yes	down	5.17333	2.37333	5.11	5.25	5.16	3.19	2.12	1.81	XP_003629646.1(FRIGIDA-like protein 4a [Medicago truncatula])
MS.gene062925	3.23602	1.69422	6.19955e-13	5.34764e-11	yes	up	5.03667	15.1767	5.73	5.29	4.09	16.45	16.04	13.04	ACP40514.1(fructose bisphosphate aldolase [Medicago sativa])
MS.gene003645	5.00798	2.32423	7.31708e-06	0.000196899	yes	up	1.01667	4.75	1	1.26	0.79	7.35	4.86	2.04	ACP40514.1(fructose bisphosphate aldolase [Medicago sativa])
MS.gene23352	12.8191	3.68022	1.59633e-05	0.000395587	yes	up	0.41	4.96667	0.54	0.69	0	6.57	5.7	2.63	ACP40514.1(fructose bisphosphate aldolase [Medicago sativa])
MS.gene23350	2.80955	1.49034	5.76971e-06	0.00015949	yes	up	4.83333	12.6567	5.73	5.55	3.22	15.95	11.08	10.94	XP_003607065.1(fructose-bisphosphate aldolase 1, chloroplastic [Medicago truncatula])
MS.gene003647	4.39718	2.13658	2.07571e-05	0.000497779	yes	up	0.946667	3.88	1.51	0.72	0.61	4.07	4.87	2.7	XP_003607065.1(fructose-bisphosphate aldolase 1, chloroplastic [Medicago truncatula])
MS.gene062923	3.03833	1.60328	8.5983e-05	0.00172124	yes	up	5.61	15.7533	3.41	8.54	4.88	13.24	22.42	11.6	XP_003607065.1(fructose-bisphosphate aldolase 1, chloroplastic [Medicago truncatula])
MS.gene50712	3.21321	1.68402	0.000548645	0.00840786	yes	up	2.26	6.77667	2.87	2.98	0.93	8.23	7.48	4.62	XP_003607065.1(fructose-bisphosphate aldolase 1, chloroplastic [Medicago truncatula])
MS.gene81275	13.0905	3.71044	0.000156985	0.00291103	yes	up	0.136667	1.62333	0.34	0	0.07	2.17	1.4	1.3	XP_003617895.1(fructose-bisphosphate aldolase, cytoplasmic isozyme 1 [Medicago truncatula])
MS.gene023857	0.366856	-1.44671	4.19163e-06	0.000120039	yes	down	4.72667	1.61667	5.71	3.72	4.75	2.09	1.63	1.13	XP_003623908.2(FT-interacting protein 1 [Medicago truncatula])
MS.gene00711	2.0805	1.05693	0.00213151	0.0256454	yes	up	16.8867	32.3767	14.3	17.17	19.19	51.04	26.24	19.85	XP_003594211.1(fumarylacetoacetase [Medicago truncatula])
MS.gene03770	2.79969	1.48527	0.000238988	0.00416676	yes	up	0.823333	2.12667	0.66	0.98	0.83	2.13	2.36	1.89	XP_003606284.1(GABA transporter 1 [Medicago truncatula])
MS.gene95685	2.03686	1.02635	0.00012008	0.00229981	yes	up	5.00333	9.47	6.24	4.68	4.09	8.93	10.61	8.87	XP_003628971.1(galactan beta-1,4-galactosyltransferase GALS3 [Medicago truncatula])
MS.gene58633	2.11235	1.07885	0.000266184	0.00455421	yes	up	8.30667	16.28	9.89	8.06	6.97	15.62	11.7	21.52	XP_013463319.1(galactan beta-1,4-galactosyltransferase GALS3 [Medicago truncatula])
MS.gene056495	2.12406	1.08682	0.00149029	0.0192278	yes	up	1.88	3.70667	1.45	2.22	1.97	4.63	3.06	3.43	XP_003628971.1(galactan beta-1,4-galactosyltransferase GALS3 [Medicago truncatula])
MS.gene40759	2.69581	1.43072	1.59676e-07	6.1462e-06	yes	up	6.45	16.1967	6.21	7.47	5.67	19.87	11.88	16.84	AAM97493.1(galactinol synthase [Medicago sativa])
MS.gene40757	2.17362	1.1201	7.46754e-05	0.0015216	yes	up	4.92333	9.88	3.43	5.95	5.39	9.94	11.02	8.68	AAM97493.1(galactinol synthase [Medicago sativa])
MS.gene21045	14.0331	3.81076	1.4154e-29	4.42335e-27	yes	up	0.936667	12.15	1	0.93	0.88	14.81	11.28	10.36	AAM97493.1(galactinol synthase [Medicago sativa])
MS.gene20996	4.28562	2.0995	3.32359e-06	9.75574e-05	yes	up	1.73	6.89667	1.64	0.9	2.65	5.99	6.69	8.01	AAM97493.1(galactinol synthase [Medicago sativa])
MS.gene20994	2.3647	1.24165	1.20511e-06	3.88806e-05	yes	up	6.65333	14.37	6.33	5.13	8.5	15.51	14.1	13.5	AAM97493.1(galactinol synthase [Medicago sativa])
MS.gene23143	9.69668	3.27749	6.17086e-06	0.000168978	yes	up	0.206667	1.83667	0.2	0.3	0.12	2.61	1.51	1.39	KEH24464.1(galactinol synthase [Medicago truncatula])
MS.gene072574	9.69668	3.27749	6.17086e-06	0.000168978	yes	up	0.206667	1.83667	0.2	0.3	0.12	2.61	1.51	1.39	KEH24464.1(galactinol synthase [Medicago truncatula])
MS.gene071565	9.69668	3.27749	6.17086e-06	0.000168978	yes	up	0.206667	1.83667	0.2	0.3	0.12	2.61	1.51	1.39	KEH24464.1(galactinol synthase [Medicago truncatula])
MS.gene071564	9.69668	3.27749	6.17086e-06	0.000168978	yes	up	0.206667	1.83667	0.2	0.3	0.12	2.61	1.51	1.39	KEH24464.1(galactinol synthase [Medicago truncatula])
MS.gene050776	9.69668	3.27749	6.17086e-06	0.000168978	yes	up	0.206667	1.83667	0.2	0.3	0.12	2.61	1.51	1.39	KEH24464.1(galactinol synthase [Medicago truncatula])
MS.gene050775	9.69668	3.27749	6.17086e-06	0.000168978	yes	up	0.206667	1.83667	0.2	0.3	0.12	2.61	1.51	1.39	KEH24464.1(galactinol synthase [Medicago truncatula])
MS.gene050774	9.69668	3.27749	6.17086e-06	0.000168978	yes	up	0.206667	1.83667	0.2	0.3	0.12	2.61	1.51	1.39	KEH24464.1(galactinol synthase [Medicago truncatula])
MS.gene050773	9.69668	3.27749	6.17086e-06	0.000168978	yes	up	0.206667	1.83667	0.2	0.3	0.12	2.61	1.51	1.39	KEH24464.1(galactinol synthase [Medicago truncatula])
MS.gene48345	2.61158	1.38492	1.5405e-05	0.000382594	yes	up	4.69667	11.5767	6.57	4.36	3.16	10.27	11.06	13.4	XP_013457773.1(galactinol--sucrose galactosyltransferase [Medicago truncatula])
MS.gene033275	2.87843	1.52528	1.63531e-12	1.34293e-10	yes	up	4.01333	10.6867	4.53	3.54	3.97	10.32	9.75	11.99	XP_013457773.1(galactinol--sucrose galactosyltransferase [Medicago truncatula])
MS.gene011315	2.80618	1.48861	1.0214e-10	6.60962e-09	yes	up	3.42667	8.9	4.15	3.42	2.71	8.94	8.74	9.02	XP_013457773.1(galactinol--sucrose galactosyltransferase [Medicago truncatula])
MS.gene63714	85.3258	6.41491	0.000179634	0.00326568	yes	up	0	1.42333	0	0	0	1.03	2.32	0.92	XP_013464561.1(gamma-glutamyl hydrolase 2 isoform X1 [Medicago truncatula])
MS.gene90232	0.431147	-1.21375	0.00018117	0.0032898	yes	down	6.12	2.47	5.21	5.78	7.37	2	2.87	2.54	XP_003608377.2(gamma-glutamyl peptidase 5 [Medicago truncatula])
MS.gene068013	0.333197	-1.58555	1.48115e-06	4.69593e-05	yes	down	22.5733	6.96667	19.54	19.47	28.71	6.57	5.12	9.21	XP_003608377.2(gamma-glutamyl peptidase 5 [Medicago truncatula])
MS.gene053590	0.173838	-2.52419	1.86839e-06	5.80674e-05	yes	down	4.93	0.756667	5.2	5.01	4.58	0.33	0.91	1.03	XP_003608377.2(gamma-glutamyl peptidase 5 [Medicago truncatula])
MS.gene01224	0.484635	-1.04503	7.10004e-08	2.94914e-06	yes	down	27.23	12.3967	24.06	28.14	29.49	12.02	12.92	12.25	XP_003593280.1(gamma-glutamyl peptidase 5 [Medicago truncatula])
MS.gene002251	0.434179	-1.20364	3.31527e-05	0.000753945	yes	down	14.8	5.97667	11.27	17.02	16.11	6.12	6.16	5.65	XP_003593280.1(gamma-glutamyl peptidase 5 [Medicago truncatula])
MS.gene64831	4.26925	2.09398	3.45164e-26	8.79711e-24	yes	up	24.6433	99.28	21.44	25.16	27.33	93.49	108.8	95.55	XP_003612276.1(ganglioside-induced differentiation-associated protein 2 [Medicago truncatula])
MS.gene005963	2.72007	1.44364	8.91091e-05	0.00177439	yes	up	10.9133	26.6733	12.58	10.71	9.45	12.21	29.46	38.35	XP_003591890.1(GATA transcription factor 8 [Medicago truncatula])
MS.gene73493	2.02945	1.02109	7.07888e-05	0.00145407	yes	up	21.89	41.7633	26.56	21.85	17.26	52.27	39.27	33.75	XP_003617599.1(GDP-L-galactose phosphorylase 1 [Medicago truncatula])
MS.gene63788	2.14541	1.10125	1.37952e-05	0.000347879	yes	up	34.6567	69.33	45.62	29.82	28.53	76.47	72.28	59.24	XP_003617599.1(GDP-L-galactose phosphorylase 1 [Medicago truncatula])
MS.gene050527	3.89585	1.96194	0.00124411	0.0165238	yes	up	3.21667	14.0033	2.07	3.63	3.95	3.01	14.97	24.03	AHK12705.1(GDP-mannose 3,5-epimerase [Medicago sativa])
MS.gene026025	2.13221	1.09235	0.00130594	0.0172216	yes	up	8.49	16.7567	9.39	7.64	8.44	9.72	17.55	23	AHK12705.1(GDP-mannose 3,5-epimerase [Medicago sativa])
MS.gene70819	3.08874	1.62702	1.33656e-07	5.23419e-06	yes	up	6.39	18.2667	8.59	4.88	5.7	21.4	18.17	15.23	XP_013468987.1(GDP-mannose 3,5-epimerase [Medicago truncatula])
MS.gene69935	4.3459	2.11965	2.29758e-18	3.29588e-16	yes	up	7.51333	34.3833	5.8	7.04	9.7	34.32	41.09	27.74	XP_013468987.1(GDP-mannose 3,5-epimerase [Medicago truncatula])
MS.gene44008	5.32871	2.41378	4.06347e-08	1.75736e-06	yes	up	4.89	18.9567	2.51	7.14	5.02	13.95	24.8	18.12	XP_013468987.1(GDP-mannose 3,5-epimerase [Medicago truncatula])
MS.gene44007	3.62826	1.85928	2.03645e-16	2.47497e-14	yes	up	33.27	111.553	26.39	39.2	34.22	139.13	100.93	94.6	XP_013468987.1(GDP-mannose 3,5-epimerase [Medicago truncatula])
MS.gene005139	2.56174	1.35713	1.44249e-15	1.61596e-13	yes	up	40.3933	98.96	37.81	45.72	37.65	100.33	98.08	98.47	XP_013468987.1(GDP-mannose 3,5-epimerase [Medicago truncatula])
MS.gene04550	12.7532	3.67279	1.1588e-11	8.54497e-10	yes	up	0.373333	4	0.38	0.46	0.28	2.17	4.9	4.93	XP_013460196.1(GDP-mannose transporter GONST2 isoform X1 [Medicago truncatula])
MS.gene001804	2.75496	1.46203	1.6685e-05	0.000411272	yes	up	26.8233	67.2067	33.77	28.25	18.45	69.83	43.23	88.56	XP_013444877.1(GDSL esterase/lipase 1 [Medicago truncatula])
MS.gene92254	19.6567	4.29695	3.42402e-16	4.06108e-14	yes	up	0.35	6.08667	0.69	0.23	0.13	6.7	6.04	5.52	XP_003627417.1(GDSL esterase/lipase 1 [Medicago truncatula])
MS.gene25063	38.5023	5.26687	0.000918656	0.0129146	yes	up	0.0266667	0.98	0	0	0.08	0.47	0.29	2.18	XP_003627417.1(GDSL esterase/lipase 1 [Medicago truncatula])
MS.gene051046	66.0666	6.04585	1.32493e-12	1.1037e-10	yes	up	0.0633333	4.33333	0.13	0.06	0	3.21	6.52	3.27	XP_003627417.1(GDSL esterase/lipase 1 [Medicago truncatula])
MS.gene046353	29.6362	4.88929	8.23211e-10	4.64739e-08	yes	up	0.11	3.10667	0.04	0.12	0.17	4.97	1.85	2.5	XP_003627417.1(GDSL esterase/lipase 1 [Medicago truncatula])
MS.gene019597	6.00661	2.58655	6.03224e-21	1.08959e-18	yes	up	4.32667	22.4167	3.92	4.66	4.4	18.72	24.1	24.43	XP_013444876.1(GDSL esterase/lipase 1 [Medicago truncatula])
MS.gene019598	8.70806	3.12235	1.17277e-45	8.10179e-43	yes	up	6.49667	59.5467	6.16	8.05	5.28	51.13	65.93	61.58	XP_013444874.1(GDSL esterase/lipase 5 [Medicago truncatula])
MS.gene071802	7.60329	2.92662	5.3847e-37	2.43717e-34	yes	up	7.21	51.0033	6.72	8.46	6.45	61.24	49.66	42.11	XP_013444874.1(GDSL esterase/lipase 5 [Medicago truncatula])
MS.gene069226	8.83079	3.14254	2.19712e-28	6.29209e-26	yes	up	3.22	25.5567	4.01	1.95	3.7	28.01	20.35	28.31	XP_013444874.1(GDSL esterase/lipase 5 [Medicago truncatula])
MS.gene004344	9.40317	3.23315	2.17248e-05	0.000516892	yes	up	0.18	1.59667	0.29	0.11	0.14	1.07	1.32	2.4	XP_013462637.1(GDSL esterase/lipase At1g29670 [Medicago truncatula])
MS.gene002660	0.489112	-1.03176	0.00117031	0.0157362	yes	down	12.0433	5.49667	14.36	10.91	10.86	7.46	3.85	5.18	XP_013462627.1(GDSL esterase/lipase At1g29670 [Medicago truncatula])
MS.gene58425	2.05033	1.03586	3.77529e-07	1.34778e-05	yes	up	10.5933	20.1833	11.7	10.82	9.26	20.17	21.32	19.06	XP_013457904.1(GDSL esterase/lipase At1g74460 [Medicago truncatula])
MS.gene033117	10.4573	3.38644	0.000777419	0.0112236	yes	up	0.166667	1.52	0	0.12	0.38	0.78	1.69	2.09	XP_013457904.1(GDSL esterase/lipase At1g74460 [Medicago truncatula])
MS.gene03559	2.52213	1.33464	0.000173893	0.00317975	yes	up	3.08333	7.28667	4.13	2.66	2.46	8.8	5.77	7.29	XP_013459287.1(GDSL esterase/lipase At1g74460 [Medicago truncatula])
MS.gene018925	2.22135	1.15144	0.00131669	0.0173461	yes	up	5.01333	10.4067	7.07	3.87	4.1	13.06	8.88	9.28	XP_013459287.1(GDSL esterase/lipase At1g74460 [Medicago truncatula])
MS.gene44966	2.36844	1.24394	1.47563e-05	0.000368576	yes	up	4.55333	10.0467	5.34	4.43	3.89	11.66	10.65	7.83	XP_013446453.1(GDSL esterase/lipase At2g23540 [Medicago truncatula])
MS.gene87357	2.29451	1.19819	0.000876615	0.0124257	yes	up	2.82333	5.97	2.36	3.68	2.43	5.68	4.71	7.52	XP_013446453.1(GDSL esterase/lipase At2g23540 [Medicago truncatula])
MS.gene79716	3.23037	1.6917	0.0010271	0.0141413	yes	up	1.45667	4.37333	1.26	2.45	0.66	4.06	4.98	4.08	XP_013444712.1(GDSL esterase/lipase At4g01130 [Medicago truncatula])
MS.gene78533	2.35309	1.23456	0.00184792	0.0228966	yes	up	2.19	4.76333	2.39	2.36	1.82	3.25	6.13	4.91	XP_003616283.2(GDSL esterase/lipase At5g37690 [Medicago truncatula])
MS.gene017395	2.76222	1.46583	0.00438201	0.0450641	yes	up	1.26	3.23667	1.47	1.67	0.64	4.47	2.36	2.88	XP_003616283.2(GDSL esterase/lipase At5g37690 [Medicago truncatula])
MS.gene01669	2.12683	1.0887	5.91673e-07	2.02859e-05	yes	up	10.8433	21.45	9.22	11.81	11.5	24.18	21.3	18.87	XP_003593727.1(GDSL esterase/lipase At5g45920 [Medicago truncatula])
MS.gene26609	5.58038	2.48036	0.000469467	0.00737089	yes	up	0.303333	1.53667	0.17	0.48	0.26	1.96	0.94	1.71	XP_013456907.1(GDSL esterase/lipase At5g45960 [Medicago truncatula])
MS.gene002532	0.49159	-1.02447	0.00252795	0.0292644	yes	down	3.99667	1.82333	3.73	4.98	3.28	2.04	1.55	1.88	XP_003593693.1(GDSL esterase/lipase At5g45960 [Medicago truncatula])
MS.gene84197	0.33771	-1.56614	2.90306e-05	0.000670658	yes	down	25.8733	8.18667	37.14	15.96	24.52	10.09	7.5	6.97	XP_013449133.1(GDSL esterase/lipase CPRD49 [Medicago truncatula])
MS.gene95596	0.187365	-2.41608	1.7827e-15	1.98019e-13	yes	down	48.9633	8.56333	51.04	39.19	56.66	7.45	6.54	11.7	XP_013449138.1(GDSL esterase/lipase CPRD49 isoform X1 [Medicago truncatula])
MS.gene84193	0.300809	-1.73308	5.67506e-10	3.28386e-08	yes	down	60.2567	16.8833	64.57	40.44	75.76	16.06	16.5	18.09	XP_013449138.1(GDSL esterase/lipase CPRD49 isoform X1 [Medicago truncatula])
MS.gene77350	0.148527	-2.7512	2.09842e-18	3.03227e-16	yes	down	24.0033	3.28333	25.58	20.15	26.28	2.19	3.13	4.53	XP_013449138.1(GDSL esterase/lipase CPRD49 isoform X1 [Medicago truncatula])
MS.gene77349	0.178842	-2.48325	1.41247e-20	2.44478e-18	yes	down	93.9433	18.9333	103.92	72	105.91	17.09	18.84	20.87	XP_013449135.1(GDSL esterase/lipase CPRD49 isoform X1 [Medicago truncatula])
MS.gene63017	194.678	7.60494	6.38911e-08	2.67162e-06	yes	up	0	1.17667	0	0	0	1.08	1.08	1.37	AES59827.1(GDSL-like lipase/acylhydrolase [Medicago truncatula])
MS.gene63015	2.91713	1.54455	1.70955e-05	0.000419811	yes	up	7.63	20.4	10.96	4.35	7.58	24.29	22.32	14.59	KEH40533.1(GDSL-like lipase/acylhydrolase [Medicago truncatula])
MS.gene59243	19.8781	4.31311	4.42038e-06	0.000125721	yes	up	0.2	3.6	0.36	0.11	0.13	3.66	3.58	3.56	AES59827.1(GDSL-like lipase/acylhydrolase [Medicago truncatula])
MS.gene33600	30.6245	4.93662	2.12573e-06	6.51146e-05	yes	up	0.07	1.96667	0	0	0.21	1.93	1.38	2.59	AES59827.1(GDSL-like lipase/acylhydrolase [Medicago truncatula])
MS.gene33599	2.78847	1.47947	2.07156e-07	7.82462e-06	yes	up	4.79333	13.4033	5.18	3.45	5.75	13.38	15.98	10.85	KEH40533.1(GDSL-like lipase/acylhydrolase [Medicago truncatula])
MS.gene026636	66.2461	6.04976	0.00136251	0.01786	yes	up	0	0.39	0	0	0	0.36	0.69	0.12	AES59827.1(GDSL-like lipase/acylhydrolase [Medicago truncatula])
MS.gene037374	0.148674	-2.74977	1.84018e-08	8.43056e-07	yes	down	12.1833	1.69	11.03	9.92	15.6	1.29	1.07	2.71	XP_004497247.1(GEM-like protein 4 [Cicer arietinum])
MS.gene93120	0.215091	-2.21698	1.21655e-05	0.00031046	yes	down	9.71333	1.95667	9.79	7.77	11.58	2.59	0.85	2.43	XP_004497247.1(GEM-like protein 4 [Cicer arietinum])
MS.gene96069	3.88623	1.95837	5.473e-14	5.23719e-12	yes	up	2.49	8.75	2.31	3.01	2.15	10.79	6.62	8.84	XP_003623759.1(geraniol 8-hydroxylase [Medicago truncatula])
MS.gene94487	22.7674	4.5089	6.06512e-07	2.07225e-05	yes	up	0.05	1.10333	0.04	0.05	0.06	1.09	0.97	1.25	XP_013464525.1(geraniol 8-hydroxylase [Medicago truncatula])
MS.gene72455	21.6854	4.43865	1.46895e-77	4.44946e-74	yes	up	1.18667	24.5067	1.11	1.39	1.06	22.78	23.8	26.94	XP_013464525.1(geraniol 8-hydroxylase [Medicago truncatula])
MS.gene59877	2.026	1.01864	1.31279e-05	0.000331901	yes	up	5.58667	10.4933	4.69	6.51	5.56	11.69	10.69	9.1	XP_003628244.2(geraniol 8-hydroxylase [Medicago truncatula])
MS.gene42415	9.9748	3.31829	2.76825e-09	1.46022e-07	yes	up	0.936667	8.61333	0.75	0.32	1.74	7.15	10.1	8.59	XP_003623778.1(geraniol 8-hydroxylase [Medicago truncatula])
MS.gene42175	30.9655	4.95259	0.000879176	0.0124547	yes	up	0.0233333	0.57	0	0	0.07	0.94	0.5	0.27	XP_003623778.1(geraniol 8-hydroxylase [Medicago truncatula])
MS.gene27587	4.84718	2.27715	0.0046735	0.0473142	yes	up	0.24	1.04333	0.32	0.07	0.33	1.08	1.42	0.63	XP_003623778.1(geraniol 8-hydroxylase [Medicago truncatula])
MS.gene21856	6.12202	2.61401	3.13686e-28	8.95073e-26	yes	up	15.1933	86.34	17.36	14.6	13.62	94.82	65	99.2	XP_003610827.1(geraniol 8-hydroxylase [Medicago truncatula])
MS.gene21772	4.56603	2.19094	6.12335e-42	3.34888e-39	yes	up	33.1	141.057	37.26	30.55	31.49	145.67	146.65	130.85	XP_003610827.1(geraniol 8-hydroxylase [Medicago truncatula])
MS.gene21768	5.56204	2.47561	2.49896e-10	1.53393e-08	yes	up	2.07333	10.73	2.37	2.4	1.45	14.05	11.95	6.19	XP_003610827.1(geraniol 8-hydroxylase [Medicago truncatula])
MS.gene058093	4.05194	2.01861	1.83698e-25	4.45136e-23	yes	up	27.38	102.927	26.46	32.27	23.41	115.35	94.16	99.27	XP_003610827.1(geraniol 8-hydroxylase [Medicago truncatula])
MS.gene039336	39.1128	5.28957	3.711e-27	1.00432e-24	yes	up	0.18	6.44333	0.1	0.26	0.18	5.74	6.03	7.56	XP_013464525.1(geraniol 8-hydroxylase [Medicago truncatula])
MS.gene024792	3.97105	1.98952	1.1823e-23	2.57924e-21	yes	up	11.9533	43.92	11.88	13.12	10.86	52.78	38.16	40.82	XP_003610827.1(geraniol 8-hydroxylase [Medicago truncatula])
MS.gene024786	7.08624	2.82502	2.16436e-11	1.53147e-09	yes	up	3.52667	23.06	3.4	3.53	3.65	9.5	31.16	28.52	XP_003610827.1(geraniol 8-hydroxylase [Medicago truncatula])
MS.gene016298	2.026	1.01864	1.31279e-05	0.000331901	yes	up	5.58667	10.4933	4.69	6.51	5.56	11.69	10.69	9.1	XP_003628244.2(geraniol 8-hydroxylase [Medicago truncatula])
MS.gene39828	3.23649	1.69443	0.00224348	0.026661	yes	up	0.656667	1.99	1.02	0.31	0.64	2.18	1.69	2.1	XP_003617078.1(geranylgeranyl diphosphate reductase, chloroplastic [Medicago truncatula])
MS.gene89857	775.234	9.59849	4.52469e-14	4.37224e-12	yes	up	0.0133333	9.42	0	0	0.04	15.14	6.26	6.86	XP_003611924.1(geranylgeranyl pyrophosphate synthase 7, chloroplastic [Medicago truncatula])
MS.gene047746	62.7279	5.97103	8.52806e-05	0.00170982	yes	up	0.0133333	0.756667	0	0	0.04	1.17	0.6	0.5	XP_003611924.1(geranylgeranyl pyrophosphate synthase 7, chloroplastic [Medicago truncatula])
MS.gene58426	0.453606	-1.14049	7.37434e-05	0.00150417	yes	down	25.1567	10.64	34.09	21.62	19.76	10.91	12.04	8.97	AAX63898.1(geranylgeranyl reductase [Medicago truncatula])
MS.gene061724	0.28414	-1.81533	4.42087e-10	2.60405e-08	yes	down	12.95	3.43	16.03	11.3	11.52	3.66	2.68	3.95	AAX63898.1(geranylgeranyl reductase [Medicago truncatula])
MS.gene82858	4.47093	2.16057	1.03927e-21	2.01097e-19	yes	up	27.5367	114.657	26.13	28.34	28.14	111.62	91.98	140.37	XP_003618165.1(germin-like protein subfamily 1 member 11 [Medicago truncatula])
MS.gene82855	6.0782	2.60364	1.84305e-12	1.50257e-10	yes	up	14.06	83.2733	12.91	16.39	12.88	61.63	55.05	133.14	XP_003618165.1(germin-like protein subfamily 1 member 11 [Medicago truncatula])
MS.gene032598	3.93946	1.978	0.00145854	0.0189079	yes	up	3.82667	14.32	4.71	1.73	5.04	26.74	6.23	9.99	XP_003618165.1(germin-like protein subfamily 1 member 11 [Medicago truncatula])
MS.gene07591	7.35575	2.87887	1.22262e-40	6.41907e-38	yes	up	66.66	459.227	77.77	70.28	51.93	522.76	426.94	427.98	XP_003590904.1(germin-like protein subfamily 1 member 16 [Medicago truncatula])
MS.gene005041	7.35575	2.87887	1.22262e-40	6.41907e-38	yes	up	66.66	459.227	77.77	70.28	51.93	522.76	426.94	427.98	XP_003590904.1(germin-like protein subfamily 1 member 16 [Medicago truncatula])
MS.gene74887	7.77599	2.95903	6.93687e-37	3.11078e-34	yes	up	101.093	732.67	122.81	107.04	73.43	766.44	759.84	671.73	XP_003590904.1(germin-like protein subfamily 1 member 16 [Medicago truncatula])
MS.gene96244	2.61672	1.38776	7.40756e-06	0.000199129	yes	up	33.3367	81.83	38.79	39.64	21.58	102.03	63.27	80.19	XP_003604729.1(germin-like protein subfamily 1 member 7 [Medicago truncatula])
MS.gene89775	11.0775	3.46957	1.67608e-27	4.6315e-25	yes	up	4.05333	45.2133	3.78	4.3	4.08	45.66	31.78	58.2	XP_003604729.1(germin-like protein subfamily 1 member 7 [Medicago truncatula])
MS.gene89774	3.7309	1.89952	2.80722e-16	3.33958e-14	yes	up	34.23	125.64	27.24	39.88	35.57	107.79	121.92	147.21	XP_003604729.1(germin-like protein subfamily 1 member 7 [Medicago truncatula])
MS.gene89773	3.71745	1.89431	2.74229e-32	9.90671e-30	yes	up	58.51	202.897	59.77	60.7	55.06	201.22	221.14	186.33	XP_003604729.1(germin-like protein subfamily 1 member 7 [Medicago truncatula])
MS.gene89772	3.26589	1.70748	4.84379e-09	2.4453e-07	yes	up	55.2467	167.017	44.2	68.55	52.99	113.23	191.11	196.71	XP_003604729.1(germin-like protein subfamily 1 member 7 [Medicago truncatula])
MS.gene70064	6.06551	2.60063	1.00039e-18	1.47813e-16	yes	up	5.57667	31.8233	6.09	5.19	5.45	42.01	28.04	25.42	XP_003604729.1(germin-like protein subfamily 1 member 7 [Medicago truncatula])
MS.gene70062	5.69504	2.50971	4.89622e-27	1.32054e-24	yes	up	8.97667	55.7633	8.94	9.12	8.87	71.36	38.39	57.54	XP_003604729.1(germin-like protein subfamily 1 member 7 [Medicago truncatula])
MS.gene70061	4.45197	2.15444	6.07061e-25	1.41865e-22	yes	up	23.6667	96.5733	21.09	26.94	22.97	93.07	79.68	116.97	XP_003604729.1(germin-like protein subfamily 1 member 7 [Medicago truncatula])
MS.gene70060	7.00554	2.8085	1.21909e-10	7.83101e-09	yes	up	1.87	12.6067	3.04	1.35	1.22	12.37	15.2	10.25	XP_003604729.1(germin-like protein subfamily 1 member 7 [Medicago truncatula])
MS.gene50790	6.3642	2.66998	7.16251e-26	1.78505e-23	yes	up	50.6567	326.447	61.17	50.09	40.71	274.8	309.93	394.61	XP_003604729.1(germin-like protein subfamily 1 member 7 [Medicago truncatula])
MS.gene50789	5.37279	2.42567	5.24224e-30	1.69896e-27	yes	up	38.2467	186.78	31.16	49.24	34.34	193.92	159.92	206.5	XP_003604729.1(germin-like protein subfamily 1 member 7 [Medicago truncatula])
MS.gene50787	5.48295	2.45495	1.5395e-25	3.76528e-23	yes	up	108.873	556.787	115.74	109.88	101	574.84	408.61	686.91	XP_003604729.1(germin-like protein subfamily 1 member 7 [Medicago truncatula])
MS.gene50786	5.18814	2.37522	1.25838e-18	1.83183e-16	yes	up	48.1667	233.26	41.61	56.56	46.33	285.64	154.75	259.39	XP_003604729.1(germin-like protein subfamily 1 member 7 [Medicago truncatula])
MS.gene037520	6.97271	2.80172	2.04415e-46	1.4635e-43	yes	up	27.3367	178.403	26.96	32.49	22.56	189.54	155.37	190.3	XP_003604729.1(germin-like protein subfamily 1 member 7 [Medicago truncatula])
MS.gene037519	7.24081	2.85615	5.17537e-20	8.56263e-18	yes	up	5.11667	34.6467	5.03	6.61	3.71	33.19	29.66	41.09	XP_003604729.1(germin-like protein subfamily 1 member 7 [Medicago truncatula])
MS.gene037518	5.8761	2.55486	4.48582e-06	0.000127215	yes	up	3.13	17.32	2.12	4.33	2.94	22.55	5.98	23.43	XP_003604729.1(germin-like protein subfamily 1 member 7 [Medicago truncatula])
MS.gene037517	7.42175	2.89176	1.49241e-15	1.66714e-13	yes	up	9.65	67.8267	10.33	11.78	6.84	58.7	50.71	94.07	XP_003604729.1(germin-like protein subfamily 1 member 7 [Medicago truncatula])
MS.gene037516	6.79883	2.76529	8.42175e-19	1.25615e-16	yes	up	21.5933	136.437	17.52	25.33	21.93	147.56	84.11	177.64	XP_003604729.1(germin-like protein subfamily 1 member 7 [Medicago truncatula])
MS.gene002728	3.8267	1.9361	3.64539e-17	4.67572e-15	yes	up	24.0767	85.8067	20.68	20.64	30.91	87.09	79.96	90.37	XP_003604729.1(germin-like protein subfamily 1 member 7 [Medicago truncatula])
MS.gene34428	0.426228	-1.2303	0.00230421	0.0272297	yes	down	2.94	1.17333	1.94	3.64	3.24	1.48	0.88	1.16	XP_003592363.2(gibberellin 20 oxidase 1 [Medicago truncatula])
MS.gene005175	0.0578318	-4.11199	0.00240046	0.0280775	yes	down	0.606667	0.03	1.05	0.32	0.45	0	0.06	0.03	XP_013469017.1(gibberellin 20 oxidase 2 [Medicago truncatula])
MS.gene44042	0.00916711	-6.76932	3.31169e-05	0.000753346	yes	down	0.746667	0	0.86	1.06	0.32	0	0	0	XP_013469017.1(gibberellin 20 oxidase 2 [Medicago truncatula])
MS.gene69897	0.0272467	-5.19778	0.00389599	0.041168	yes	down	0.5	0.01	0.43	0.95	0.12	0	0	0.03	XP_013469017.1(gibberellin 20 oxidase 2 [Medicago truncatula])
MS.gene70788	0.00750295	-7.05833	2.55847e-07	9.4463e-06	yes	down	1.79667	0.0133333	2.32	1.97	1.1	0	0	0.04	XP_013469017.1(gibberellin 20 oxidase 2 [Medicago truncatula])
MS.gene023156	0.22758	-2.13555	3.37915e-09	1.76123e-07	yes	down	8.35333	1.76333	10.16	8.38	6.52	1.81	1.4	2.08	XP_003608505.1(gibberellin 2-beta-dioxygenase [Medicago truncatula])
MS.gene36494	0.193014	-2.37322	1.92333e-11	1.37575e-09	yes	down	7.67	1.39	9.3	6.97	6.74	1.37	1.21	1.59	XP_003608505.1(gibberellin 2-beta-dioxygenase [Medicago truncatula])
MS.gene07330	2.77842	1.47427	0.00118958	0.015968	yes	up	5.32	13.4933	2.98	5.37	7.61	8.92	11.01	20.55	XP_003591361.1(gibberellin 2-beta-dioxygenase 2 [Medicago truncatula])
MS.gene015946	3.66555	1.87403	0.000775669	0.0112045	yes	up	0.64	2.17	0.9	0.4	0.62	2.9	2.02	1.59	XP_003588693.1(gibberellin 3-beta-dioxygenase 1 [Medicago truncatula])
MS.gene021636	3.66555	1.87403	0.000775669	0.0112045	yes	up	0.64	2.17	0.9	0.4	0.62	2.9	2.02	1.59	XP_003588693.1(gibberellin 3-beta-dioxygenase 1 [Medicago truncatula])
MS.gene89085	0.30887	-1.69493	6.41854e-07	2.18636e-05	yes	down	10.1733	2.95667	11.02	10.84	8.66	4.3	2.38	2.19	ABP37820.1(gibberellin 3-beta-hydroxylase [Medicago sativa subsp. caerulea])
MS.gene052318	88.2124	6.46291	3.44618e-11	2.37238e-09	yes	up	0.0366667	2.92	0.05	0	0.06	3.39	2.23	3.14	XP_003607319.1(glucan endo-1,3-beta-glucosidase [Medicago truncatula])
MS.gene052317	60.1688	5.91094	1.06806e-05	0.0002766	yes	up	0.0333333	1.39667	0	0	0.1	0.51	1.8	1.88	XP_003607319.1(glucan endo-1,3-beta-glucosidase [Medicago truncatula])
MS.gene052315	3.31255	1.72794	4.88744e-11	3.31529e-09	yes	up	6.50667	20.0867	6.72	6.22	6.58	24.21	15.11	20.94	XP_003607315.1(glucan endo-1,3-beta-glucosidase [Medicago truncatula])
MS.gene031826	5.25285	2.3931	1.87456e-05	0.000456068	yes	up	0.893333	4.39	0.96	0.29	1.43	4.5	4.65	4.02	KEH30624.1(glucan endo-1,3-beta-glucosidase [Medicago truncatula])
MS.gene031822	36.0906	5.17355	1.27606e-07	5.03987e-06	yes	up	0.06	1.95667	0.11	0	0.07	0.83	2.24	2.8	XP_003607319.1(glucan endo-1,3-beta-glucosidase [Medicago truncatula])
MS.gene031821	51.7375	5.69314	1.7637e-09	9.55941e-08	yes	up	0.0466667	2.21333	0	0.07	0.07	1.73	1.73	3.18	XP_003607319.1(glucan endo-1,3-beta-glucosidase [Medicago truncatula])
MS.gene006481	24.6674	4.62454	2.05087e-07	7.75021e-06	yes	up	0.0966667	1.86333	0	0.07	0.22	1.65	1.32	2.62	XP_003607319.1(glucan endo-1,3-beta-glucosidase [Medicago truncatula])
MS.gene006480	73.786	6.20528	0.000387717	0.00627685	yes	up	0	0.623333	0	0	0	0.52	0.92	0.43	XP_003607319.1(glucan endo-1,3-beta-glucosidase [Medicago truncatula])
MS.gene003369	9.70451	3.27866	1.67746e-12	1.37468e-10	yes	up	0.986667	8.84333	1.32	0.83	0.81	6.15	13.45	6.93	KEH30624.1(glucan endo-1,3-beta-glucosidase [Medicago truncatula])
MS.gene003366	7.44731	2.89672	0.0010934	0.0148683	yes	up	1.08333	7.36	0	1.65	1.6	9.05	8.18	4.85	XP_003607315.1(glucan endo-1,3-beta-glucosidase [Medicago truncatula])
MS.gene003360	9.79694	3.29233	0.00060019	0.00906373	yes	up	0.673333	6.14667	1.6	0	0.42	7.94	4.05	6.45	XP_003607315.1(glucan endo-1,3-beta-glucosidase [Medicago truncatula])
MS.gene56406	0.181304	-2.46352	3.37142e-05	0.000764725	yes	down	2.48333	0.42	1.74	1.63	4.08	0.46	0.36	0.44	XP_013456803.1(glucan endo-1,3-beta-glucosidase 14 isoform X2 [Medicago truncatula])
MS.gene059510	0.327375	-1.61098	0.000617969	0.00929124	yes	down	4.85667	1.50667	2.79	5.27	6.51	0.74	1.51	2.27	XP_013456803.1(glucan endo-1,3-beta-glucosidase 14 isoform X2 [Medicago truncatula])
MS.gene006928	0.310093	-1.68923	0.00114101	0.0154105	yes	down	5.73667	1.67	3.1	4.46	9.65	1.15	1.35	2.51	XP_013456803.1(glucan endo-1,3-beta-glucosidase 14 isoform X2 [Medicago truncatula])
MS.gene045397	118.763	6.89194	0.00148931	0.0192243	yes	up	0	0.513333	0	0	0	0	0.88	0.66	XP_003601614.1(glucan endo-1,3-beta-glucosidase 4 isoform X1 [Medicago truncatula])
MS.gene021599	0.380297	-1.3948	2.41893e-09	1.28283e-07	yes	down	14.9567	5.26333	12.63	14	18.24	5.05	5.69	5.05	XP_013465761.1(glucan endo-1,3-beta-glucosidase 5 [Medicago truncatula])
MS.gene54094	0.396587	-1.33429	0.000720036	0.0105499	yes	down	7.25	2.66333	9.59	5.43	6.73	2.56	1.76	3.67	XP_013465761.1(glucan endo-1,3-beta-glucosidase 5 [Medicago truncatula])
MS.gene86318	0.465866	-1.10201	0.00182199	0.0226272	yes	down	5.82667	2.50667	4.03	7.91	5.54	2.99	2.44	2.09	XP_013465761.1(glucan endo-1,3-beta-glucosidase 5 [Medicago truncatula])
MS.gene65284	4.91857	2.29824	2.41786e-07	8.98188e-06	yes	up	1.82333	7.64	1.29	2.91	1.27	9.81	6.77	6.34	XP_003594771.2(glucan endo-1,3-beta-glucosidase, basic isoform [Medicago truncatula])
MS.gene060472	0.198744	-2.33102	0.000186871	0.00337619	yes	down	1.96	0.36	1.05	1.41	3.42	0.31	0.38	0.39	KEH32093.1(glucan endo-1,3-beta-glucosidase-like protein [Medicago truncatula])
MS.gene038737	0.240067	-2.05849	0.000907531	0.0127833	yes	down	1.96	0.44	2.23	2.06	1.59	0.47	0.16	0.69	KEH32093.1(glucan endo-1,3-beta-glucosidase-like protein [Medicago truncatula])
MS.gene057304	8.73021	3.12602	1.88109e-24	4.2206e-22	yes	up	3.08	24.1567	3.55	3.07	2.62	20.91	34.21	17.35	XP_003606943.1(glucose-1-phosphate adenylyltransferase large subunit 1 [Medicago truncatula])
MS.gene039477	9.52832	3.25222	2.84482e-15	3.09876e-13	yes	up	1.97667	17.1733	1.02	3.01	1.9	19.33	21.76	10.43	XP_003606943.1(glucose-1-phosphate adenylyltransferase large subunit 1 [Medicago truncatula])
MS.gene003731	9.31142	3.219	2.02751e-14	2.0212e-12	yes	up	0.753333	6.46667	0.41	1.17	0.68	7.42	7.56	4.42	XP_003606943.1(glucose-1-phosphate adenylyltransferase large subunit 1 [Medicago truncatula])
MS.gene23279	4.33209	2.11506	0.0012022	0.0161072	yes	up	0.53	2.17333	1.07	0.22	0.3	2.22	1.71	2.59	XP_003606943.1(glucose-1-phosphate adenylyltransferase large subunit 1 [Medicago truncatula])
MS.gene38232	2.53402	1.34143	4.16176e-06	0.00011927	yes	up	6.01	14.52	6.74	6.41	4.88	10.29	17.27	16	XP_003617925.1(glucose-1-phosphate adenylyltransferase small subunit 1, chloroplastic [Medicago truncatula])
MS.gene044313	2.00074	1.00054	4.33605e-05	0.000948559	yes	up	15.8133	29.4833	14.3	17.75	15.39	33.81	34.04	20.6	XP_003601480.1(glucose-1-phosphate adenylyltransferase small subunit 2, chloroplastic [Medicago truncatula])
MS.gene43111	0.497264	-1.00792	8.64782e-08	3.53059e-06	yes	down	84.06	39.8167	77.45	103.74	70.99	44.86	36	38.59	XP_003621754.2(glucose-6-phosphate 1-dehydrogenase 2, chloroplastic [Medicago truncatula])
MS.gene061388	0.432074	-1.21065	0.00394855	0.0416117	yes	down	45.2533	17.4	77.91	26.72	31.13	11.77	19.62	20.81	XP_003621754.2(glucose-6-phosphate 1-dehydrogenase 2, chloroplastic [Medicago truncatula])
MS.gene52469	2.26182	1.17749	4.81028e-09	2.42995e-07	yes	up	16.1767	33.3333	16.35	16.79	15.39	34.29	38.77	26.94	XP_003622423.1(glucose-6-phosphate 1-dehydrogenase, cytoplasmic isoform [Medicago truncatula])
MS.gene01868	25.9749	4.69905	3.04068e-27	8.25743e-25	yes	up	1.02	24.5367	0.74	1.42	0.9	16.18	40.27	17.16	XP_013462770.1(glucose-6-phosphate/phosphate translocator 2, chloroplastic [Medicago truncatula])
MS.gene002905	14.3556	3.84354	1.77166e-18	2.56953e-16	yes	up	1.13333	15.08	0.95	1.25	1.2	20.6	18.21	6.43	XP_013462770.1(glucose-6-phosphate/phosphate translocator 2, chloroplastic [Medicago truncatula])
MS.gene053083	0.488127	-1.03467	6.99806e-05	0.0014401	yes	down	45.58	20.6067	47.52	39.94	49.28	16.5	18.2	27.12	XP_013450732.1(glucuronokinase 1 [Medicago truncatula])
MS.gene002537	12.0653	3.59279	1.3165e-10	8.42237e-09	yes	up	0.06	0.69	0.06	0.03	0.09	0.49	0.66	0.92	QCD76824.1(glutamate receptor [Vigna unguiculata])
MS.gene80157	4.86006	2.28097	0.0014742	0.0190671	yes	up	0.103333	0.47	0.08	0.17	0.06	0.53	0.27	0.61	XP_013461855.2(glutamate receptor 2.7 [Medicago truncatula])
MS.gene047395	5.77586	2.53004	0.000356459	0.00584601	yes	up	0.16	0.853333	0.11	0.08	0.29	1.02	0.41	1.13	XP_003593708.2(glutamate receptor 2.7 [Medicago truncatula])
MS.gene004210	5.46838	2.45111	7.77104e-06	0.000207669	yes	up	3.57	2.17	4.21	3.87	2.63	0.97	0.86	4.68	XP_003593708.2(glutamate receptor 2.7 [Medicago truncatula])
MS.gene80159	3.55735	1.8308	0.00373507	0.0398633	yes	up	0.23	0.75	0.1	0.28	0.31	0.56	0.68	1.01	XP_024633961.1(glutamate receptor 2.7 isoform X2 [Medicago truncatula])
MS.gene014935	2.70331	1.43473	1.71783e-06	5.37703e-05	yes	up	0.773333	1.83333	0.73	0.76	0.83	1.72	1.74	2.04	XP_024633961.1(glutamate receptor 2.7 isoform X2 [Medicago truncatula])
MS.gene064434	0.467877	-1.0958	0.000285522	0.0048357	yes	down	4.90667	2.08333	5.18	4.86	4.68	2.33	1.35	2.57	XP_024635284.1(glutamate receptor 3.3 isoform X2 [Medicago truncatula])
MS.gene36148	5.0798	2.34477	0.000173002	0.0031663	yes	up	0.89	3.82667	0.37	1.18	1.12	5.63	3.96	1.89	KEH26123.1(glutamate receptor 3.3, putative [Medicago truncatula])
MS.gene019885	3.10755	1.63578	0.000173369	0.00317228	yes	up	1.05667	2.95667	0.62	0.89	1.66	2.92	3.46	2.49	QAY29140.1(glutamate-cysteine ligase [Caragana korshinskii])
MS.gene048804	2.16557	1.11475	0.000244611	0.00425162	yes	up	9.86667	19.77	6.28	10.46	12.86	22.07	21.76	15.48	XP_003630512.1(glutamate--cysteine ligase, chloroplastic [Medicago truncatula])
MS.gene99887	3.66262	1.87288	0.00414155	0.0431092	yes	up	0.196667	0.703333	0.2	0.15	0.24	0.71	0.4	1	XP_003601051.1(glutamic acid-rich protein [Medicago truncatula])
MS.gene20203	4.46314	2.15806	0.00232183	0.0273651	yes	up	0.163333	0.676667	0.05	0.16	0.28	0.58	0.71	0.74	XP_013447253.1(glutamine-dependent NAD(+) synthetase [Medicago truncatula])
MS.gene61944	4.86583	2.28269	9.54087e-05	0.00187705	yes	up	0.266667	1.17333	0.36	0.3	0.14	1.09	1.11	1.32	XP_003615394.1(glutamyl-tRNA reductase 1, chloroplastic [Medicago truncatula])
MS.gene03023	0.0780168	-3.68007	0.00272533	0.0311466	yes	down	10.8933	0.633333	8.02	13.43	11.23	0	0.25	1.65	PNX99618.1(glutaredoxin-c11-like protein [Trifolium pratense])
MS.gene20705	0.0780168	-3.68007	0.00272533	0.0311466	yes	down	10.8933	0.633333	8.02	13.43	11.23	0	0.25	1.65	PNX99618.1(glutaredoxin-c11-like protein [Trifolium pratense])
MS.gene96968	2.60558	1.3816	0.0011096	0.01505	yes	up	1.09	2.61667	1.25	1.03	0.99	1.74	2.65	3.46	XP_013449921.1(glutathione gamma-glutamylcysteinyltransferase 3 isoform X1 [Medicago truncatula])
MS.gene32072	0.118515	-3.07686	0.00193475	0.0237705	yes	down	4.40667	0.516667	6.46	2.37	4.39	1.26	0.16	0.13	AES60932.2(glutathione peroxidase [Medicago truncatula])
MS.gene030404	2.68635	1.42565	2.69508e-13	2.4174e-11	yes	up	150.413	374.203	120.05	161.51	169.68	331.95	388.75	401.91	AFP99878.1(glutathione peroxidase, partial [Medicago sativa])
MS.gene048798	3.04303	1.60551	1.30842e-08	6.16426e-07	yes	up	25.9567	73.77	16.99	29.59	31.29	69.92	78.29	73.1	AFP99878.1(glutathione peroxidase, partial [Medicago sativa])
MS.gene20712	0.286584	-1.80297	8.22766e-06	0.000218832	yes	down	13.4833	3.51	15.08	17.24	8.13	5.03	2.33	3.17	BAB70616.1(glutathione S-transferase [Medicago sativa])
MS.gene005620	0.264264	-1.91995	6.60668e-05	0.0013685	yes	down	9.63333	2.4	10.13	10.38	8.39	2.61	1.21	3.38	BAB70616.1(glutathione S-transferase [Medicago sativa])
MS.gene03035	0.264264	-1.91995	6.60668e-05	0.0013685	yes	down	9.63333	2.4	10.13	10.38	8.39	2.61	1.21	3.38	BAB70616.1(glutathione S-transferase [Medicago sativa])
MS.gene20713	2.13231	1.09242	0.000237831	0.00414934	yes	up	14.0233	28.4367	12.13	16.33	13.61	31.35	19.88	34.08	XP_013469188.1(glutathione S-transferase [Medicago truncatula])
MS.gene07196	5.55177	2.47295	0.00061418	0.00924486	yes	up	1.59667	8.14667	0.51	1.34	2.94	6.94	3.81	13.69	XP_013469188.1(glutathione S-transferase [Medicago truncatula])
MS.gene063427	31.7261	4.9876	2.08972e-33	7.87434e-31	yes	up	0.956667	28.2767	1.09	1.28	0.5	33.73	29.43	21.67	XP_013464343.1(glutathione S-transferase 3 [Medicago truncatula])
MS.gene039171	31.7261	4.9876	2.08972e-33	7.87434e-31	yes	up	0.956667	28.2767	1.09	1.28	0.5	33.73	29.43	21.67	XP_013464343.1(glutathione S-transferase 3 [Medicago truncatula])
MS.gene062852	26.2856	4.7162	5.09195e-12	3.93149e-10	yes	up	0.263333	6.64	0.33	0.1	0.36	6.31	8.32	5.29	XP_013464343.1(glutathione S-transferase 3 [Medicago truncatula])
MS.gene065582	7.26258	2.86048	6.81908e-07	2.30782e-05	yes	up	1.00333	6.81333	0.88	1.41	0.72	9.32	7.38	3.74	XP_013464343.1(glutathione S-transferase 3 [Medicago truncatula])
MS.gene062853	37.2617	5.21962	0.000667533	0.00992278	yes	up	0.05	1.90333	0	0	0.15	3.73	1.46	0.52	XP_013464342.1(glutathione S-transferase 3 [Medicago truncatula])
MS.gene032740	0.076156	-3.7149	3.77696e-06	0.000109478	yes	down	3.31333	0.256667	0.76	2.92	6.26	0.32	0.29	0.16	XP_003613500.1(glutathione S-transferase U17 [Medicago truncatula])
MS.gene05317	3.17449	1.66653	5.8056e-12	4.44329e-10	yes	up	7.17333	21.2	6.77	7.38	7.37	19.53	22.27	21.8	XP_013452929.1(glutathione S-transferase U7 [Medicago truncatula])
MS.gene81860	3.75519	1.90889	1.72294e-10	1.08118e-08	yes	up	5.75333	20.2067	5.76	6.57	4.93	25.39	16.67	18.56	XP_013452929.1(glutathione S-transferase U7 [Medicago truncatula])
MS.gene032887	2.56322	1.35796	3.96957e-10	2.35761e-08	yes	up	33.4033	79.8133	37.75	30.75	31.71	72.62	74.11	92.71	XP_003613754.1(glutathione S-transferase U9 [Medicago truncatula])
MS.gene77424	2.88151	1.52683	2.98906e-06	8.86965e-05	yes	up	5.94	15.9167	5.82	5.42	6.58	15.97	11.85	19.93	XP_003613754.1(glutathione S-transferase U9 [Medicago truncatula])
MS.gene070564	2.22712	1.15518	2.41837e-05	0.000569718	yes	up	40.4667	83.6133	41.66	36.99	42.75	60.66	80.94	109.24	XP_003613754.1(glutathione S-transferase U9 [Medicago truncatula])
MS.gene21584	10.9647	3.45479	2.5016e-39	1.22367e-36	yes	up	2.95667	30.1633	3	2.58	3.29	29.63	31.33	29.53	XP_003591644.1(glutathione transferase GST 23 [Medicago truncatula])
MS.gene005699	10.9647	3.45479	2.5016e-39	1.22367e-36	yes	up	2.95667	30.1633	3	2.58	3.29	29.63	31.33	29.53	XP_003591644.1(glutathione transferase GST 23 [Medicago truncatula])
MS.gene023607	3.07168	1.61903	2.46335e-05	0.000579099	yes	up	5.99	17.0467	4.38	6.24	7.35	14.12	13.11	23.91	XP_013446658.1(glutathione transferase GST 23 [Medicago truncatula])
MS.gene21358	7.30045	2.86799	0.000495342	0.0077141	yes	up	0.33	2.25667	0.33	0.14	0.52	1.61	2.13	3.03	XP_003591644.1(glutathione transferase GST 23 [Medicago truncatula])
MS.gene029980	2.22859	1.15613	0.00193734	0.023795	yes	up	7.25	15.1633	9.15	6.52	6.08	11.11	15.02	19.36	XP_013446658.1(glutathione transferase GST 23 [Medicago truncatula])
MS.gene72216	3.09649	1.63063	0.000527645	0.00813034	yes	up	4.82667	13.86	4.64	7.9	1.94	16.68	14.38	10.52	XP_003624553.1(glyceraldehyde-3-phosphate dehydrogenase A, chloroplastic [Medicago truncatula])
MS.gene024334	3.09649	1.63063	0.000527645	0.00813034	yes	up	4.82667	13.86	4.64	7.9	1.94	16.68	14.38	10.52	XP_003624553.1(glyceraldehyde-3-phosphate dehydrogenase A, chloroplastic [Medicago truncatula])
MS.gene014321	3.47163	1.79561	0.000691982	0.0102222	yes	up	1.83667	5.95	1.58	3.21	0.72	7.67	4.56	5.62	XP_003603851.1(glyceraldehyde-3-phosphate dehydrogenase B, chloroplastic [Medicago truncatula])
MS.gene069995	2.27047	1.18299	0.000907448	0.0127833	yes	up	7.16667	15.1333	8.05	9.05	4.4	13.83	20.14	11.43	XP_003603851.1(glyceraldehyde-3-phosphate dehydrogenase B, chloroplastic [Medicago truncatula])
MS.gene045231	3.30013	1.72253	1.12355e-14	1.15969e-12	yes	up	89.76	274.837	83.74	71.75	113.79	312.09	245.07	267.35	XP_003601828.1(glyceraldehyde-3-phosphate dehydrogenase, cytosolic isoform X2 [Medicago truncatula])
MS.gene75574	2.4101	1.26909	2.3451e-13	2.12527e-11	yes	up	524.17	1170.95	589.13	527.43	455.95	1149.82	1276.13	1086.89	XP_003601828.1(glyceraldehyde-3-phosphate dehydrogenase, cytosolic isoform X2 [Medicago truncatula])
MS.gene79129	3.00939	1.58947	1.30361e-08	6.14756e-07	yes	up	116.477	326.31	147.67	118.07	83.69	256.37	399.01	323.55	XP_003601828.1(glyceraldehyde-3-phosphate dehydrogenase, cytosolic isoform X2 [Medicago truncatula])
MS.gene070255	3.75048	1.90708	4.7215e-05	0.00102181	yes	up	3.25333	17.1133	2.63	3.26	3.87	22.35	4.2	24.79	XP_003610100.1(glycerol-3-phosphate acyltransferase 9 isoform X1 [Medicago truncatula])
MS.gene033674	6.05489	2.5981	9.37488e-21	1.66661e-18	yes	up	35.7367	208.47	29.48	25.19	52.54	208.2	170.87	246.34	XP_003624448.2(glycerophosphodiester phosphodiesterase GDPD1, chloroplastic [Medicago truncatula])
MS.gene54979	9.17216	3.19726	2.37172e-16	2.8473e-14	yes	up	26.6	237.35	17.84	17.07	44.89	265.3	194.74	252.01	XP_003624448.2(glycerophosphodiester phosphodiesterase GDPD1, chloroplastic [Medicago truncatula])
MS.gene024240	5.60817	2.48753	1.6797e-08	7.73586e-07	yes	up	32.0633	164.547	15.69	18.39	62.11	165.48	182.11	146.05	XP_003624448.2(glycerophosphodiester phosphodiesterase GDPD1, chloroplastic [Medicago truncatula])
MS.gene69142	3.76007	1.91076	4.00423e-28	1.13435e-25	yes	up	5.79333	20.1133	6.2	5.63	5.55	19.82	20.11	20.41	XP_013458000.1(glycerophosphodiester phosphodiesterase GDPD6 [Medicago truncatula])
MS.gene033055	4.04876	2.01748	1.08099e-17	1.46275e-15	yes	up	13.37	50.3933	16.84	11.03	12.24	54.37	45.27	51.54	XP_013458000.1(glycerophosphodiester phosphodiesterase GDPD6 [Medicago truncatula])
MS.gene76038	38.4572	5.26518	1.67149e-51	1.58598e-48	yes	up	6.38	234.42	6.21	8.25	4.68	376.41	151.7	175.15	XP_003592098.1(glycine-rich cell wall structural protein 1.8 [Medicago truncatula])
MS.gene71192	0.275057	-1.8622	1.07061e-29	3.38615e-27	yes	down	144.89	38.97	138.76	164.36	131.55	44.86	37.76	34.29	XP_003628799.1(glycine-rich cell wall structural protein 1.8 [Medicago truncatula])
MS.gene60991	0.223899	-2.15908	6.72658e-18	9.27749e-16	yes	down	81.4167	17.2333	92.7	62.94	88.61	15.49	14.01	22.2	XP_003628799.1(glycine-rich cell wall structural protein 1.8 [Medicago truncatula])
MS.gene60990	0.312223	-1.67935	3.0318e-05	0.000695706	yes	down	33.0633	9.70667	53.02	23.72	22.45	10.26	7.8	11.06	XP_003628799.1(glycine-rich cell wall structural protein 1.8 [Medicago truncatula])
MS.gene60686	5.66306	2.50158	4.90558e-16	5.76618e-14	yes	up	14.6233	77.6833	11.32	12.58	19.97	87.11	88.66	57.28	XP_003592098.1(glycine-rich cell wall structural protein 1.8 [Medicago truncatula])
MS.gene59221	32.9059	5.04027	2.09867e-148	5.5093e-144	yes	up	14.61	435.933	15.7	12.21	15.92	472.35	464.56	370.89	XP_003592098.1(glycine-rich cell wall structural protein 1.8 [Medicago truncatula])
MS.gene038443	0.327707	-1.60952	2.31304e-15	2.5406e-13	yes	down	67.7033	20.8633	71.44	75.43	56.24	19.06	22.59	20.94	XP_003628799.1(glycine-rich cell wall structural protein 1.8 [Medicago truncatula])
MS.gene009006	0.335474	-1.57573	0.000349912	0.00575302	yes	down	4.14	1.28333	2.93	4.89	4.6	1.08	1.37	1.4	XP_003628799.1(glycine-rich cell wall structural protein 1.8 [Medicago truncatula])
MS.gene009005	0.257653	-1.9565	3.36123e-05	0.000763073	yes	down	8.49333	2.03667	5.17	12.64	7.67	2.64	1.85	1.62	XP_003628799.1(glycine-rich cell wall structural protein 1.8 [Medicago truncatula])
MS.gene055476	0.273342	-1.87122	1.23223e-11	9.05249e-10	yes	down	48.5367	13.0267	64.2	40.04	41.37	13.68	13.39	12.01	XP_013458560.1(glycine-rich cell wall structural protein 2 [Medicago truncatula])
MS.gene012471	0.439735	-1.1853	0.000138151	0.00259603	yes	down	106.81	45.16	116.49	121.39	82.55	55.71	45.56	34.21	XP_013458560.1(glycine-rich cell wall structural protein 2 [Medicago truncatula])
MS.gene33512	0.495721	-1.0124	4.80984e-05	0.00103979	yes	down	27.5167	15.1033	21.39	32.45	28.71	10.24	17.02	18.05	KEH35422.1(glycolipid transfer protein (GLTP) family protein [Medicago truncatula])
MS.gene013650	0.498942	-1.00306	0.000459238	0.00723916	yes	down	7.79333	3.59667	7.5	9.5	6.38	3.2	4.33	3.26	KEH35422.1(glycolipid transfer protein (GLTP) family protein [Medicago truncatula])
MS.gene02668	0.406034	-1.30033	0.00239902	0.0280732	yes	down	21.13	8.05333	15.4	28.61	19.38	12.15	4.42	7.59	XP_003602163.1(glycolipid transfer protein 3 [Medicago truncatula])
MS.gene041428	9.3514	3.22518	1.04812e-22	2.16082e-20	yes	up	2.97333	25.72	4.19	2.82	1.91	20.54	27.29	29.33	PNY09053.1(glycoside hydrolase family 18 protein [Trifolium pratense])
MS.gene014611	17.5438	4.13289	1.68791e-10	1.06259e-08	yes	up	0.333333	5.22333	0.29	0.08	0.63	4.07	4.35	7.25	PNY09053.1(glycoside hydrolase family 18 protein [Trifolium pratense])
MS.gene036626	21.7898	4.44558	1.59584e-07	6.14566e-06	yes	up	0.103333	2	0	0.13	0.18	1.41	2.66	1.93	PNY09053.1(glycoside hydrolase family 18 protein [Trifolium pratense])
MS.gene40257	101.669	6.66774	0.000133598	0.00252432	yes	up	0	0.653333	0	0	0	0.49	0.21	1.26	PNY09053.1(glycoside hydrolase family 18 protein [Trifolium pratense])
MS.gene72024	3.93543	1.97652	0.00104689	0.014356	yes	up	1.26	4.60333	0.85	2.02	0.91	2.41	3.39	8.01	PNY09053.1(glycoside hydrolase family 18 protein [Trifolium pratense])
MS.gene65285	7.13273	2.83445	1.35189e-20	2.35026e-18	yes	up	4.12333	27.53	5.3	2.96	4.11	24.68	24.03	33.88	ABD32327.1(Glycoside hydrolase, family 17 [Medicago truncatula])
MS.gene56007	6.74049	2.75285	1.43767e-20	2.48295e-18	yes	up	4.86333	29.3967	7.05	3.52	4.02	31.5	27.76	28.93	ABD32327.1(Glycoside hydrolase, family 17 [Medicago truncatula])
MS.gene058219	8.33225	3.05871	1.55893e-15	1.73652e-13	yes	up	2.72333	20.7467	3.98	2.09	2.1	14.82	18.61	28.81	ABD32327.1(Glycoside hydrolase, family 17 [Medicago truncatula])
MS.gene00178	6.84336	2.7747	3.85759e-34	1.49656e-31	yes	up	6.55333	41.6333	7.51	5.2	6.95	39.27	40.46	45.17	ABD32327.1(Glycoside hydrolase, family 17 [Medicago truncatula])
MS.gene96694	0.0790211	-3.66162	1.68721e-20	2.8823e-18	yes	down	14.93	1.09333	15.85	13.84	15.1	1.07	1.71	0.5	KEH44019.1(glycosyl hydrolase family 10 protein [Medicago truncatula])
MS.gene91311	0.127952	-2.96633	6.25911e-45	4.14227e-42	yes	down	26.9267	3.24667	28.43	27.68	24.67	3.78	2.64	3.32	KEH44019.1(glycosyl hydrolase family 10 protein [Medicago truncatula])
MS.gene86923	0.106856	-3.22625	5.15422e-24	1.14021e-21	yes	down	7.34	0.723333	7.74	7.7	6.58	0.56	0.64	0.97	KEH44019.1(glycosyl hydrolase family 10 protein [Medicago truncatula])
MS.gene71612	0.0870729	-3.52163	3.70001e-08	1.61167e-06	yes	down	5.78	0.466667	4.12	6.48	6.74	0.74	0.07	0.59	KEH44019.1(glycosyl hydrolase family 10 protein [Medicago truncatula])
MS.gene007342	3.40683	1.76843	0.0026814	0.0307382	yes	up	1.17333	3.71667	1.47	1.44	0.61	5.71	1.69	3.75	KEH24081.1(glycosyltransferase [Medicago truncatula])
MS.gene76149	0.348776	-1.51963	0.000113483	0.00218514	yes	down	3.48	1.28667	3.37	3.11	3.96	1.04	1.65	1.17	XP_003597590.1(glyoxylate/succinic semialdehyde reductase 2, chloroplastic [Medicago truncatula])
MS.gene030195	3.69526	1.88568	1.20943e-15	1.37244e-13	yes	up	6.73	11.2467	7.4	7.4	5.39	11.5	12.09	10.15	XP_013458368.1(GPI ethanolamine phosphate transferase 3 isoform X1 [Medicago truncatula])
MS.gene82008	9.71637	3.28042	1.26831e-23	2.75924e-21	yes	up	0.976667	8.10333	0.92	1.37	0.64	9.41	8.03	6.87	XP_013444547.1(granule-bound starch synthase 1, chloroplastic/amyloplastic [Medicago truncatula])
MS.gene067332	8.95321	3.1624	8.48979e-09	4.13229e-07	yes	up	0.786667	7.23667	0.66	1.46	0.24	10.16	4.96	6.59	XP_013444547.1(granule-bound starch synthase 1, chloroplastic/amyloplastic [Medicago truncatula])
MS.gene86829	2.56318	1.35793	1.46798e-07	5.70346e-06	yes	up	18.3	42.17	19.44	19.78	15.68	54.4	34.89	37.22	XP_013468877.1(granule-bound starch synthase 1, chloroplastic/amyloplastic [Medicago truncatula])
MS.gene08520	144.821	7.17813	2.12302e-06	6.50568e-05	yes	up	0	0.483333	0	0	0	0.45	0.31	0.69	XP_013444547.1(granule-bound starch synthase 1, chloroplastic/amyloplastic [Medicago truncatula])
MS.gene004977	2.43692	1.28506	1.52791e-13	1.409e-11	yes	up	48.9467	110.51	48.55	52.94	45.35	99.71	128.76	103.06	XP_013468877.1(granule-bound starch synthase 1, chloroplastic/amyloplastic [Medicago truncatula])
MS.gene013693	0.463026	-1.11083	1.03595e-05	0.000269257	yes	down	5.91667	2.57667	5.98	5.25	6.52	2.06	2.86	2.81	KEH35403.1(GRAS family transcription factor [Medicago truncatula])
MS.gene041838	2.49151	1.31702	0.00488347	0.0489241	yes	up	15.0433	35.1067	18.22	20.02	6.89	27.16	32.35	45.81	XP_003609752.1(GTP-binding protein SAR1A [Medicago truncatula])
MS.gene052589	3.63321	1.86124	0.00148417	0.0191739	yes	up	0.153333	0.53	0.2	0.1	0.16	0.51	0.49	0.59	AES90485.2(G-type lectin S-receptor-like Serine/Threonine-kinase [Medicago truncatula])
MS.gene02285	4.34933	2.12079	0.00074438	0.010842	yes	up	0.25	1.00333	0.25	0.34	0.16	1.24	1.27	0.5	AES63675.2(G-type lectin S-receptor-like Serine/Threonine-kinase [Medicago truncatula])
MS.gene01726	81.1586	6.34267	0.000357809	0.00586328	yes	up	0	0.236667	0	0	0	0.2	0.1	0.41	AES63675.2(G-type lectin S-receptor-like Serine/Threonine-kinase [Medicago truncatula])
MS.gene65038	0.473448	-1.07872	0.000625255	0.0093793	yes	down	4.87333	2.11333	5.68	4.7	4.24	2.62	2.38	1.34	XP_027186237.1(G-type lectin S-receptor-like serine/threonine-protein kinase At1g11300 [Cicer arietinum])
MS.gene57273	130.003	7.0224	5.74336e-06	0.000158929	yes	up	0	0.31	0	0	0	0.35	0.17	0.41	XP_024625522.1(G-type lectin S-receptor-like serine/threonine-protein kinase At1g11330 [Medicago truncatula])
MS.gene35754	2.75141	1.46017	0.0018685	0.0230935	yes	up	0.36	0.916667	0.29	0.37	0.42	0.95	0.67	1.13	XP_003597080.1(G-type lectin S-receptor-like serine/threonine-protein kinase At2g19130 [Medicago truncatula])
MS.gene043335	8.10788	3.01933	0.00359455	0.0386201	yes	up	0.05	0.406667	0.08	0	0.07	0.43	0.3	0.49	XP_003597080.1(G-type lectin S-receptor-like serine/threonine-protein kinase At2g19130 [Medicago truncatula])
MS.gene000302	2.98085	1.57573	0.000139063	0.00261191	yes	up	0.493333	1.35333	0.43	0.61	0.44	0.92	1.37	1.77	XP_013442533.2(G-type lectin S-receptor-like serine/threonine-protein kinase At4g03230 [Medicago truncatula])
MS.gene90529	177.379	7.47069	2.90879e-07	1.06648e-05	yes	up	0	0.64	0	0	0	0.94	0.5	0.48	XP_003596526.1(G-type lectin S-receptor-like serine/threonine-protein kinase At4g27290 [Medicago truncatula])
MS.gene65890	3.29572	1.7206	0.00161445	0.0204939	yes	up	0.283333	0.846667	0.31	0.37	0.17	0.71	0.94	0.89	XP_024635641.1(G-type lectin S-receptor-like serine/threonine-protein kinase At4g27290 [Medicago truncatula])
MS.gene65865	0.376383	-1.40973	2.32306e-07	8.66653e-06	yes	down	5.29667	1.84333	4.83	5.02	6.04	1.62	1.59	2.32	XP_003598707.2(G-type lectin S-receptor-like serine/threonine-protein kinase At4g27290 [Medicago truncatula])
MS.gene56185	12.7472	3.67211	3.50472e-07	1.25975e-05	yes	up	0.0766667	0.916667	0.1	0.07	0.06	0.81	0.43	1.51	XP_003598134.2(G-type lectin S-receptor-like serine/threonine-protein kinase At4g27290 [Medicago truncatula])
MS.gene51530	16.0797	4.00717	7.75942e-20	1.24711e-17	yes	up	0.136667	2.04	0.16	0.09	0.16	1.78	2.07	2.27	XP_003598134.2(G-type lectin S-receptor-like serine/threonine-protein kinase At4g27290 [Medicago truncatula])
MS.gene044673	0.462683	-1.1119	0.000482325	0.0075427	yes	down	3.89333	1.67	3.48	4.13	4.07	2.32	1.27	1.42	XP_024635641.1(G-type lectin S-receptor-like serine/threonine-protein kinase At4g27290 [Medicago truncatula])
MS.gene032101	14.9705	3.90405	0.000409662	0.00658016	yes	up	0.0233333	0.33	0	0.06	0.01	0.29	0.38	0.32	XP_003596523.1(G-type lectin S-receptor-like serine/threonine-protein kinase At4g27290 [Medicago truncatula])
MS.gene009391	22.7817	4.50981	5.7591e-28	1.61406e-25	yes	up	0.14	3.06	0.08	0.13	0.21	3.3	2.96	2.92	XP_003598134.2(G-type lectin S-receptor-like serine/threonine-protein kinase At4g27290 [Medicago truncatula])
MS.gene51528	2.32492	1.21718	1.25941e-05	0.000320257	yes	up	3.28	7.05667	4.06	2.57	3.21	6.49	6.15	8.53	XP_024635845.1(G-type lectin S-receptor-like serine/threonine-protein kinase At4g27290 isoform X1 [Medicago truncatula])
MS.gene22175	19.2094	4.26374	0.00125248	0.0166085	yes	up	0.0133333	0.253333	0.03	0.01	0	0.23	0.12	0.41	XP_013442779.1(G-type lectin S-receptor-like serine/threonine-protein kinase At4g27290 isoform X1 [Medicago truncatula])
MS.gene01305	6.43699	2.68639	7.95251e-18	1.093e-15	yes	up	0.533333	3.07	0.4	0.59	0.61	3.11	2.89	3.21	XP_024632496.1(G-type lectin S-receptor-like serine/threonine-protein kinase At4g27290 isoform X1 [Medicago truncatula])
MS.gene009390	2.72691	1.44727	3.6406e-09	1.88502e-07	yes	up	2.62	6.63	2.4	2.35	3.11	6.84	5.52	7.53	XP_024635845.1(G-type lectin S-receptor-like serine/threonine-protein kinase At4g27290 isoform X1 [Medicago truncatula])
MS.gene009385	3.3076	1.72578	0.00303234	0.0338871	yes	up	0.423333	1.29333	0.47	0.61	0.19	1.56	1.36	0.96	XP_003598129.2(G-type lectin S-receptor-like serine/threonine-protein kinase At4g27290 isoform X1 [Medicago truncatula])
MS.gene02277	3.51949	1.81537	2.10077e-07	7.93116e-06	yes	up	1.24333	4.04	1.29	1.21	1.23	2.81	3.64	5.67	XP_003593411.1(G-type lectin S-receptor-like serine/threonine-protein kinase At4g27290 isoform X2 [Medicago truncatula])
MS.gene02273	2.01662	1.01194	0.00195427	0.0239618	yes	up	1.44333	2.69667	1.12	1.72	1.49	2.54	3.42	2.13	XP_024632495.1(G-type lectin S-receptor-like serine/threonine-protein kinase At4g27290 isoform X2 [Medicago truncatula])
MS.gene002326	7.1764	2.84326	0.0019991	0.0243786	yes	up	0.203333	1.36	0.32	0.29	0	1.09	1.03	1.96	XP_003593411.1(G-type lectin S-receptor-like serine/threonine-protein kinase At4g27290 isoform X2 [Medicago truncatula])
MS.gene28678	0.359512	-1.47589	0.000668733	0.00993686	yes	down	1.04667	0.346667	0.83	1.19	1.12	0.31	0.35	0.38	XP_024638340.1(G-type lectin S-receptor-like serine/threonine-protein kinase B120 [Medicago truncatula])
MS.gene75926	5.27523	2.39923	3.01154e-05	0.000691863	yes	up	0.13	0.626667	0.14	0.13	0.12	0.36	0.51	1.01	XP_013464289.1(G-type lectin S-receptor-like serine/threonine-protein kinase LECRK3 [Medicago truncatula])
MS.gene21210	5.11604	2.35503	2.22915e-15	2.4553e-13	yes	up	0.633333	3.03	0.58	0.62	0.7	3.01	3.43	2.65	XP_003611353.1(G-type lectin S-receptor-like serine/threonine-protein kinase LECRK3 [Medicago truncatula])
MS.gene09741	6.02823	2.59174	0.00018237	0.00330549	yes	up	0.73	3.97	0.36	1.29	0.54	2.69	5.04	4.18	XP_003611353.1(G-type lectin S-receptor-like serine/threonine-protein kinase LECRK3 [Medicago truncatula])
MS.gene071464	22.6377	4.50066	0.00383359	0.0406559	yes	up	0.01	0.2	0	0	0.03	0.13	0.16	0.31	XP_013464289.1(G-type lectin S-receptor-like serine/threonine-protein kinase LECRK3 [Medicago truncatula])
MS.gene040528	2.91458	1.54329	0.00120351	0.0161165	yes	up	0.963333	2.59667	1.19	0.77	0.93	1.12	2.71	3.96	XP_013464289.1(G-type lectin S-receptor-like serine/threonine-protein kinase LECRK3 [Medicago truncatula])
MS.gene040526	9.66943	3.27343	0.00302514	0.0338315	yes	up	0.04	0.363333	0.08	0.04	0	0.17	0.23	0.69	XP_013464289.1(G-type lectin S-receptor-like serine/threonine-protein kinase LECRK3 [Medicago truncatula])
MS.gene040516	5.16553	2.36891	0.00387676	0.0410088	yes	up	0.0466667	0.236667	0.06	0.03	0.05	0.25	0.28	0.18	XP_013464289.1(G-type lectin S-receptor-like serine/threonine-protein kinase LECRK3 [Medicago truncatula])
MS.gene52097	0.456848	-1.13021	3.7597e-05	0.000839499	yes	down	5.27	2.23	6.01	4.63	5.17	2.05	2.66	1.98	XP_013456513.1(H/ACA ribonucleoprotein complex subunit 4 [Medicago truncatula])
MS.gene026111	0.431387	-1.21295	0.00112802	0.015256	yes	down	27.16	10.9	37.19	15.9	28.39	9.26	9.41	14.03	ABN09112.1(Haem peroxidase, plant/fungal/bacterial [Medicago truncatula])
MS.gene051232	0.497086	-1.00843	0.00153571	0.0197264	yes	down	11.5667	5.37667	13.33	11.45	9.92	7	5.34	3.79	ABN09112.1(Haem peroxidase, plant/fungal/bacterial [Medicago truncatula])
MS.gene58675	2.89113	1.53163	0.000175633	0.00320774	yes	up	5.31333	15.62	2.92	7.8	5.22	15.02	21.91	9.93	XP_024632382.1(haloacid dehalogenase-like hydrolase domain-containing protein 3 [Medicago truncatula])
MS.gene073451	2.71306	1.43992	9.76411e-05	0.00191498	yes	up	4.42667	9.97	3.99	4.12	5.17	7.76	14.75	7.4	XP_024632382.1(haloacid dehalogenase-like hydrolase domain-containing protein 3 [Medicago truncatula])
MS.gene041368	3.04947	1.60856	1.88944e-05	0.000459121	yes	up	5.71667	17.3633	3.46	8.4	5.29	17.42	23.66	11.01	XP_024632382.1(haloacid dehalogenase-like hydrolase domain-containing protein 3 [Medicago truncatula])
MS.gene00403	3.1427	1.652	0.00253522	0.0293228	yes	up	3.82333	12.3033	1.62	5.75	4.1	12.09	18	6.82	XP_024632382.1(haloacid dehalogenase-like hydrolase domain-containing protein 3 [Medicago truncatula])
MS.gene015340	9.0134	3.17207	3.15605e-36	1.37321e-33	yes	up	5.33667	45.5667	6.87	4.02	5.12	45.65	48.96	42.09	XP_024640187.1(haloacid dehalogenase-like hydrolase domain-containing protein Sgpp isoform X1 [Medicago truncatula])
MS.gene21496	11.3069	3.49913	1.98594e-32	7.24076e-30	yes	up	1.43	15.52	1.31	1.68	1.3	19.34	12.25	14.97	XP_024640187.1(haloacid dehalogenase-like hydrolase domain-containing protein Sgpp isoform X1 [Medicago truncatula])
MS.gene09682	11.5707	3.5324	1.85387e-23	3.99998e-21	yes	up	2.66667	27.1767	3.89	1.82	2.29	32.78	29.46	19.29	XP_024640187.1(haloacid dehalogenase-like hydrolase domain-containing protein Sgpp isoform X1 [Medicago truncatula])
MS.gene54216	10.5189	3.39491	1.46782e-36	6.49418e-34	yes	up	4.37333	43.0333	4.95	3.66	4.51	52.52	41.61	34.97	XP_003611427.2(haloacid dehalogenase-like hydrolase domain-containing protein Sgpp isoform X2 [Medicago truncatula])
MS.gene00225	3.30951	1.72662	4.86469e-14	4.67782e-12	yes	up	369.173	1181.56	469.14	309.33	329.05	1398.25	1155	991.43	ADB44209.1(harvest-induced protein [Medicago sativa])
MS.gene059046	2.53913	1.34433	1.19247e-13	1.1127e-11	yes	up	322.757	800.18	363.78	300.15	304.34	934.15	756.42	709.97	ADB44209.1(harvest-induced protein [Medicago sativa])
MS.gene058170	3.15463	1.65747	1.80778e-07	6.88443e-06	yes	up	154.303	484.58	217.98	89.75	155.18	426.4	583.53	443.81	ADB44209.1(harvest-induced protein [Medicago sativa])
MS.gene058172	2.51708	1.33175	3.77226e-05	0.000842065	yes	up	144.857	347.017	184.3	95.42	154.85	469.89	238.45	332.71	ADB44209.1(harvest-induced protein [Medicago sativa])
MS.gene75610	0.420069	-1.2513	4.4717e-07	1.57146e-05	yes	down	18.7133	7.33333	21.26	19.1	15.78	8.73	6.88	6.39	AES72034.2(HCP family protein with MYND-type zinc finger protein [Medicago truncatula])
MS.gene055482	6.76131	2.7573	0.00128549	0.0169805	yes	up	0.423333	1.77667	0.26	0.53	0.48	1.09	1.62	2.62	XP_013458564.1(HD domain-containing protein 2 [Medicago truncatula])
MS.gene33365	0.493302	-1.01946	0.000783358	0.011299	yes	down	9.47333	4.39667	6.98	12.07	9.37	5.17	4.11	3.91	XP_013454751.1(heat shock 70 kDa protein 15 [Medicago truncatula])
MS.gene74168	2.10804	1.0759	0.000472812	0.0074175	yes	up	1.34	2.45667	1.14	1.5	1.38	2.56	2.82	1.99	XP_003622001.1(heat shock cognate 70 kDa protein [Medicago truncatula])
MS.gene74699	2.36793	1.24363	3.48908e-06	0.000101959	yes	up	5.14	11.2533	3.77	4.84	6.81	11.76	11.81	10.19	XP_013451705.1(heat shock cognate 70 kDa protein 2 [Medicago truncatula])
MS.gene015144	2.57302	1.36346	0.000864301	0.0122887	yes	up	10.2367	24.29	8.36	7.37	14.98	13.92	27.48	31.47	XP_003611751.2(heat shock factor protein HSF24 [Medicago truncatula])
MS.gene72412	2.81054	1.49085	4.90576e-05	0.00105878	yes	up	1.90333	4.76	1.58	1.79	2.34	3.4	4.3	6.58	XP_024633676.1(heat stress transcription factor A-3 isoform X1 [Medicago truncatula])
MS.gene47348	2.45963	1.29844	8.29257e-05	0.00166643	yes	up	1.48667	3.54	1.01	2.1	1.35	3.19	3.53	3.9	XP_013468064.1(heat stress transcription factor A-3 isoform X2 [Medicago truncatula])
MS.gene000756	2.78797	1.47922	0.00355961	0.0383388	yes	up	1.08	2.79667	0.77	0.9	1.57	2.94	2.02	3.43	XP_013443333.1(heat stress transcription factor B-2b [Medicago truncatula])
MS.gene014104	2.22382	1.15304	0.00352972	0.038104	yes	up	10.1133	20.84	5.87	10.52	13.95	15.94	20.7	25.88	XP_003625136.1(heat stress transcription factor B-3 [Medicago truncatula])
MS.gene59408	2.50314	1.32374	0.000166119	0.00306024	yes	up	4.77667	11.1333	5.88	5.38	3.07	12.29	11.41	9.7	XP_003612070.1(heavy metal-associated isoprenylated plant protein 2 [Medicago truncatula])
MS.gene83139	5.45924	2.4487	0.00340195	0.0369797	yes	up	0.833333	4.08667	1.71	0.4	0.39	5.16	2.72	4.38	XP_013466500.1(heavy metal-associated isoprenylated plant protein 20 [Medicago truncatula])
MS.gene09091	3.61164	1.85265	1.72654e-05	0.000423588	yes	up	1.46333	5.04667	1.27	1.27	1.85	3.12	5.66	6.36	XP_013455961.1(heavy metal-associated isoprenylated plant protein 3 [Medicago truncatula])
MS.gene007712	4.54102	2.18302	1.60402e-05	0.000397241	yes	up	1.17333	5.03	0.57	1.76	1.19	3.45	6.41	5.23	XP_013455961.1(heavy metal-associated isoprenylated plant protein 3 [Medicago truncatula])
MS.gene85461	0.347329	-1.52562	2.58114e-11	1.80529e-09	yes	down	68.6967	22.2333	75.74	61.21	69.14	27.53	20.37	18.8	XP_003624087.1(heavy metal-associated isoprenylated plant protein 39 [Medicago truncatula])
MS.gene050253	21.7721	4.44441	4.51872e-05	0.000983875	yes	up	0.353333	6.99667	0.37	0.34	0.35	1.05	9.3	10.64	XP_013448450.1(heavy metal-associated isoprenylated plant protein 39 [Medicago truncatula])
MS.gene023977	0.328672	-1.60528	0.000203239	0.00362206	yes	down	28.3267	8.89667	36.19	23.74	25.05	14.44	5.55	6.7	XP_003624087.1(heavy metal-associated isoprenylated plant protein 39 [Medicago truncatula])
MS.gene056833	2.6912	1.42825	0.00157213	0.0200699	yes	up	1.30333	3.27	0.99	1.5	1.42	4.35	2.65	2.81	XP_013444778.1(heavy metal-associated isoprenylated plant protein 39 isoform X1 [Medicago truncatula])
MS.gene006225	464.294	8.85889	3.99691e-10	2.37206e-08	yes	up	0.00333333	14.62	0.01	0	0	4.88	16.19	22.79	XP_003592191.1(heavy metal-associated isoprenylated plant protein 39 isoform X2 [Medicago truncatula])
MS.gene006224	4.75814	2.2504	0.00186018	0.0230232	yes	up	2.82667	17.9867	2.67	0.46	5.35	2.1	15.85	36.01	XP_003592191.1(heavy metal-associated isoprenylated plant protein 39 isoform X2 [Medicago truncatula])
MS.gene020652	0.417268	-1.26096	1.38662e-05	0.000349335	yes	down	23.3967	9.19	25.1	23.88	21.21	12.01	5.79	9.77	XP_013450002.1(heavy metal-associated isoprenylated plant protein 6 [Medicago truncatula])
MS.gene007402	0.47111	-1.08586	0.00426856	0.0441859	yes	down	28.88	12.89	38.84	28.12	19.68	17.95	13.41	7.31	XP_013450002.1(heavy metal-associated isoprenylated plant protein 6 [Medicago truncatula])
MS.gene057266	0.13729	-2.8647	0.00120401	0.0161204	yes	down	4.41	0.556667	3.58	3.07	6.58	0.35	1.25	0.07	XP_003602409.1(heavy metal-associated isoprenylated plant protein 9 [Medicago truncatula])
MS.gene058673	0.292287	-1.77454	1.00921e-07	4.07375e-06	yes	down	24.2767	9.24333	32.26	23.33	17.24	11.31	7.98	8.44	PNX87529.1(heavy-metal-associated domain-containing protein [Trifolium pratense])
MS.gene058919	0.103771	-3.26852	0.000704774	0.0103823	yes	down	0.776667	0.63	1.5	0.37	0.46	1.51	0.38	0	XP_013465324.1(helicase protein MOM1 isoform X2 [Medicago truncatula])
MS.gene90276	4.44674	2.15275	0.00291639	0.0328957	yes	up	0.6	1.87667	1.05	0.42	0.33	1.19	1.9	2.54	AES90525.2(helix loop helix DNA-binding domain protein [Medicago truncatula])
MS.gene037643	13.1977	3.72221	0.000871789	0.0123773	yes	up	0.15	1.91	0	0.17	0.28	1.23	2.13	2.37	XP_003604820.1(heme-binding-like protein At3g10130, chloroplastic [Medicago truncatula])
MS.gene063475	2.40489	1.26597	0.000109665	0.00212357	yes	up	2.07	4.32667	2.51	2.11	1.59	3.71	4.84	4.43	XP_013457959.1(heparanase-like protein 1 isoform X4 [Medicago truncatula])
MS.gene044430	2.64363	1.40252	0.00197502	0.0241448	yes	up	1.05667	2.88	1.32	0.78	1.07	4.48	1.76	2.4	XP_013457959.1(heparanase-like protein 1 isoform X4 [Medicago truncatula])
MS.gene033078	3.62509	1.85802	0.00330607	0.036177	yes	up	1.04333	3.55667	0.2	1.68	1.25	2.62	3.68	4.37	XP_013457959.1(heparanase-like protein 1 isoform X4 [Medicago truncatula])
MS.gene57997	2.50293	1.32362	3.91518e-07	1.39204e-05	yes	up	5.90667	13.46	4.72	6.5	6.5	15.81	14.29	10.28	XP_003609474.1(heparanase-like protein 3 isoform X1 [Medicago truncatula])
MS.gene036682	4.13513	2.04793	0.000552115	0.00845117	yes	up	1.08667	4.17	1.26	0.61	1.39	6.69	4.38	1.44	XP_003609474.1(heparanase-like protein 3 isoform X1 [Medicago truncatula])
MS.gene43532	2.87075	1.52143	1.78812e-05	0.000437471	yes	up	2.76667	7.80333	4.08	1.88	2.34	8.28	7.63	7.5	XP_024640310.1(heptahelical transmembrane protein 4 isoform X1 [Medicago truncatula])
MS.gene20307	3.3978	1.7646	4.12789e-13	3.63227e-11	yes	up	3.37	10.9233	3.52	3.38	3.21	11.58	11.58	9.61	XP_024640310.1(heptahelical transmembrane protein 4 isoform X1 [Medicago truncatula])
MS.gene09609	2.57004	1.36179	1.08424e-06	3.53576e-05	yes	up	3.57333	9.04667	3.91	3.7	3.11	13.29	6.65	7.2	XP_024640310.1(heptahelical transmembrane protein 4 isoform X1 [Medicago truncatula])
MS.gene015267	4.32553	2.11288	1.42426e-15	1.59781e-13	yes	up	3.90667	16.14	3.13	4.92	3.67	18.58	16.23	13.61	XP_024640310.1(heptahelical transmembrane protein 4 isoform X1 [Medicago truncatula])
MS.gene78842	8.09796	3.01756	0.000440365	0.0069991	yes	up	0.126667	0.97	0.08	0.02	0.28	0.96	0.95	1	XP_003598179.1(hexose carrier protein HEX6 [Medicago truncatula])
MS.gene56211	6.90366	2.78736	0.00144076	0.018733	yes	up	0.123333	0.786667	0.16	0.19	0.02	1.19	0.52	0.65	XP_003598178.1(hexose carrier protein HEX6 [Medicago truncatula])
MS.gene047077	0.0504223	-4.30979	1.17777e-55	1.36403e-52	yes	down	33.85	1.59333	37.07	36.21	28.27	2.21	1.3	1.27	AES63416.2(high affinity sulfate transporter type 1 [Medicago truncatula])
MS.gene071942	0.133813	-2.90171	5.30743e-20	8.72613e-18	yes	down	84.5367	10.4933	112.1	73.29	68.22	10.35	7.11	14.02	AES63416.2(high affinity sulfate transporter type 1 [Medicago truncatula])
MS.gene01153	0.051313	-4.28453	0.000467666	0.00735435	yes	down	8.04333	0.376667	1.8	21.21	1.12	0.38	0.51	0.24	AES63416.2(high affinity sulfate transporter type 1 [Medicago truncatula])
MS.gene002181	0.377813	-1.40426	0.000650392	0.00970645	yes	down	26.7033	9.38333	28.67	26.25	25.19	16.69	6.25	5.21	AES63416.2(high affinity sulfate transporter type 1 [Medicago truncatula])
MS.gene052989	1415.05	10.4666	1.25685e-21	2.40832e-19	yes	up	0.03	37.9167	0.05	0.04	0	28.59	59.58	25.58	AAN10048.1(high molecular weight root vegetative storage protein precursor, partial [Medicago sativa])
MS.gene08733	0.00248377	-8.65325	1.08928e-78	3.43141e-75	yes	down	88.3333	0.2	138.36	78.06	48.58	0.25	0.17	0.18	XP_013455976.1(high-affinity nitrate transporter 2.1 [Medicago truncatula])
MS.gene050096	0.00593795	-7.39582	1.16394e-74	2.95693e-71	yes	down	38.08	0.206667	46.3	42.07	25.87	0.23	0.24	0.15	XP_013455976.1(high-affinity nitrate transporter 2.1 [Medicago truncatula])
MS.gene007704	0.00411359	-7.92539	1.17822e-59	1.65696e-56	yes	down	42.5167	0.166667	64.59	32.98	29.98	0.09	0.16	0.25	XP_013455976.1(high-affinity nitrate transporter 2.1 [Medicago truncatula])
MS.gene08668	0.00202546	-8.94753	2.9629e-51	2.74518e-48	yes	down	53.5633	0.106667	89.75	49.33	21.61	0.11	0.08	0.13	XP_013455976.1(high-affinity nitrate transporter 2.1 [Medicago truncatula])
MS.gene08666	0.00354046	-8.14185	2.457e-12	1.97045e-10	yes	down	19.79	0.0666667	36.1	15.25	8.02	0	0.04	0.16	XP_013455976.1(high-affinity nitrate transporter 2.1 [Medicago truncatula])
MS.gene007705	0.000285138	-11.7761	6.5613e-12	4.99737e-10	yes	down	15.5933	0	32.49	9.16	5.13	0	0	0	XP_013455976.1(high-affinity nitrate transporter 2.1 [Medicago truncatula])
MS.gene050095	0.000537044	-10.8627	1.66643e-08	7.67922e-07	yes	down	8.27667	0	18.31	4.94	1.58	0	0	0	XP_013455976.1(high-affinity nitrate transporter 2.1 [Medicago truncatula])
MS.gene08732	0.000309945	-11.6557	5.40162e-07	1.87153e-05	yes	down	14.2633	0	37.76	3.23	1.8	0	0	0	XP_013455976.1(high-affinity nitrate transporter 2.1 [Medicago truncatula])
MS.gene48314	0.0256626	-5.28419	7.08746e-29	2.1223e-26	yes	down	38.9433	0.936667	27.65	27.66	61.52	0.98	0.85	0.98	XP_013457732.1(high-affinity nitrate transporter 3.1 [Medicago truncatula])
MS.gene011340	0.0256626	-5.28419	7.08746e-29	2.1223e-26	yes	down	38.9433	0.936667	27.65	27.66	61.52	0.98	0.85	0.98	XP_013457732.1(high-affinity nitrate transporter 3.1 [Medicago truncatula])
MS.gene48315	0.231191	-2.11284	2.08933e-22	4.24081e-20	yes	down	508.223	95.6733	615.11	492.37	417.19	109.75	85.99	91.28	XP_013457733.1(high-affinity nitrate transporter 3.1 [Medicago truncatula])
MS.gene033301	0.159915	-2.64463	3.16955e-19	4.88482e-17	yes	down	430.65	64.7333	589.15	406.88	295.92	73.28	52.28	68.64	XP_013457732.1(high-affinity nitrate transporter 3.1 [Medicago truncatula])
MS.gene011339	0.0910764	-3.45678	8.63637e-15	8.99668e-13	yes	down	99.9067	8.45333	119.48	69.62	110.62	4.64	14.7	6.02	XP_013457732.1(high-affinity nitrate transporter 3.1 [Medicago truncatula])
MS.gene059943	0.337577	-1.56671	3.0144e-10	1.82332e-08	yes	down	337.49	106.887	409.51	359.42	243.54	120.49	92.57	107.6	XP_013457732.1(high-affinity nitrate transporter 3.1 [Medicago truncatula])
MS.gene033300	0.337577	-1.56671	3.0144e-10	1.82332e-08	yes	down	337.49	106.887	409.51	359.42	243.54	120.49	92.57	107.6	XP_013457732.1(high-affinity nitrate transporter 3.1 [Medicago truncatula])
MS.gene059944	0.292567	-1.77316	0.00223057	0.0265437	yes	down	44.75	12.1367	16.11	76.07	42.07	13.86	5	17.55	XP_013457732.1(high-affinity nitrate transporter 3.1 [Medicago truncatula])
MS.gene60582	0.179916	-2.4746	5.8503e-05	0.00123654	yes	down	1.49	0.246667	1.86	1.54	1.07	0.18	0.24	0.32	XP_003591772.1(hippocampus abundant transcript-like protein 1 [Medicago truncatula])
MS.gene60581	0.0816293	-3.61477	4.42986e-10	2.60739e-08	yes	down	2.77667	0.21	3.55	3.02	1.76	0.13	0.25	0.25	XP_003591771.1(hippocampus abundant transcript-like protein 1 [Medicago truncatula])
MS.gene005857	0.198537	-2.33252	2.86144e-09	1.50434e-07	yes	down	7.46	1.33667	7.3	10.34	4.74	1.53	1.2	1.28	XP_003591772.1(hippocampus abundant transcript-like protein 1 [Medicago truncatula])
MS.gene005856	0.0906388	-3.46373	1.29474e-13	1.20174e-11	yes	down	7.64	0.593333	9.23	6.96	6.73	1	0.34	0.44	XP_003591771.1(hippocampus abundant transcript-like protein 1 [Medicago truncatula])
MS.gene001696	0.0276354	-5.17734	7.83928e-08	3.23233e-06	yes	down	2.89667	0.0733333	4.42	2.88	1.39	0	0.18	0.04	XP_003591771.1(hippocampus abundant transcript-like protein 1 [Medicago truncatula])
MS.gene001695	0.12878	-2.95702	3.93054e-10	2.33796e-08	yes	down	3.16333	0.39	3.42	3.72	2.35	0.49	0.29	0.39	XP_003591772.1(hippocampus abundant transcript-like protein 1 [Medicago truncatula])
MS.gene59487	0.36833	-1.44093	1.00439e-05	0.000262441	yes	down	15.2	5.18	12.01	15.73	17.86	7.84	3.89	3.81	XP_003612202.2(histidine kinase 1 [Medicago truncatula])
MS.gene64791	0.396533	-1.33449	1.90752e-06	5.91205e-05	yes	down	12.87	4.73	15.64	10.31	12.66	4.26	3.79	6.14	XP_003612202.2(histidine kinase 1 [Medicago truncatula])
MS.gene67462	0.292516	-1.77341	1.16245e-15	1.32485e-13	yes	down	19.72	5.36667	18.08	22.02	19.06	4.09	6.53	5.48	XP_003612202.2(histidine kinase 1 [Medicago truncatula])
MS.gene89675	0.449815	-1.1526	0.000177098	0.00322851	yes	down	2.89333	1.2	2.14	2.92	3.62	0.95	1.29	1.36	XP_003629281.1(histidine kinase 1 [Medicago truncatula])
MS.gene050859	84.9053	6.40778	0.003594	0.0386195	yes	up	0	1.01	0	0	0	0.06	2.81	0.16	ABD32395.1(Histone-fold/TFIID-TAF/NF-Y [Medicago truncatula])
MS.gene56972	16.0385	4.00347	0.000661851	0.00986046	yes	up	0.0933333	1.36333	0	0.28	0	1.21	1.13	1.75	AES94654.2(histone-lysine N-methyltransferase [Medicago truncatula])
MS.gene74396	4.42803	2.14667	3.29774e-21	6.05386e-19	yes	up	57.8433	249.99	70.32	42.78	60.43	257.36	234.18	258.43	XP_024641127.1(histone-lysine N-methyltransferase ASHH3 isoform X2 [Medicago truncatula])
MS.gene025909	0.292409	-1.77394	1.05686e-07	4.24435e-06	yes	down	7.27	1.76333	6.95	9.47	5.39	1.88	1.77	1.64	XP_013450600.1(histone-lysine N-methyltransferase ATX3 [Medicago truncatula])
MS.gene008266	2.62701	1.39342	0.00188306	0.0232407	yes	up	1.35	3.5	1.11	1.09	1.85	3.23	3.64	3.63	XP_003600727.1(HMG-Y-related protein B [Medicago truncatula])
MS.gene21018	0.410351	-1.28507	0.000902712	0.0127428	yes	down	4.91667	1.80333	2.8	6.45	5.5	2.01	1.72	1.68	AES61472.2(homeobox knotted-like protein [Medicago truncatula])
MS.gene80210	3.39463	1.76325	3.32129e-05	0.000755095	yes	up	1.99333	6.26333	0.99	2.45	2.54	7.22	6.69	4.88	XP_003603329.1(homeobox protein knotted-1-like 3 isoform X3 [Medicago truncatula])
MS.gene44341	0.0179815	-5.79735	0.00176096	0.0219851	yes	down	0.486667	0	0.38	0.37	0.71	0	0	0	XP_003613183.1(homeobox protein knotted-1-like 6 [Medicago truncatula])
MS.gene006631	0.441153	-1.18065	0.00313689	0.0347312	yes	down	0.823333	0.336667	0.9	0.77	0.8	0.27	0.49	0.25	XP_003607514.2(homeobox-DDT domain protein RLT2 isoform X1 [Medicago truncatula])
MS.gene030849	2.99251	1.58136	0.000779069	0.0112413	yes	up	9.01333	22.6233	4.79	6.57	15.68	17.84	22.11	27.92	XP_023928204.1(homeobox-leucine zipper protein ATHB-6 [Quercus suber])
MS.gene073348	4.51189	2.17373	0.0031298	0.0346825	yes	up	0.783333	3.17	0.88	1.24	0.23	2.3	3.94	3.27	XP_003610006.1(homeobox-leucine zipper protein HAT22 [Medicago truncatula])
MS.gene00558	0.178845	-2.48322	0.000139362	0.0026169	yes	down	2.18667	0.356667	1.97	1.85	2.74	0.32	0.33	0.42	XP_013465933.1(homeobox-leucine zipper protein HOX15 [Medicago truncatula])
MS.gene95779	0.380625	-1.39356	3.11273e-06	9.18995e-05	yes	down	12.07	4.26333	12.29	13.23	10.69	3.99	3.37	5.43	KEH43841.1(homocysteine S-methyltransferase-like protein [Medicago truncatula])
MS.gene006428	0.401861	-1.31523	0.00033175	0.00549456	yes	down	10.52	3.90333	8.52	14.53	8.51	3.37	3.18	5.16	KEH43840.1(homocysteine S-methyltransferase-like protein [Medicago truncatula])
MS.gene37221	2.7922	1.4814	6.22673e-05	0.00130143	yes	up	4.89333	12.7	2.93	4.43	7.32	11.52	16.31	10.27	KEH31682.1(Hsc70-interacting protein [Medicago truncatula])
MS.gene56795	0.486017	-1.04092	0.000642038	0.00960362	yes	down	4.07667	1.82667	3.76	4.44	4.03	1.4	2.33	1.75	KEH31451.1(HXXXD-type acyl-transferase family protein [Medicago truncatula])
MS.gene91796	5.56324	2.47592	0.00149376	0.0192694	yes	up	0.303333	1.58333	0.65	0.18	0.08	1.65	1.18	1.92	XP_013443799.1(hydroquinone glucosyltransferase [Medicago truncatula])
MS.gene74446	2.05265	1.03749	0.00200728	0.0244519	yes	up	4.08	7.82	3.96	5.2	3.08	9.86	6.46	7.14	XP_013451402.1(hydroquinone glucosyltransferase [Medicago truncatula])
MS.gene68991	2.49859	1.32111	0.000287271	0.00486323	yes	up	2.75667	6.97333	2.47	2.52	3.28	4.62	6.6	9.7	XP_013441908.1(hydroquinone glucosyltransferase [Medicago truncatula])
MS.gene55502	2.9437	1.55763	0.00156571	0.0200074	yes	up	1.37333	3.81333	1.78	1.21	1.13	5.54	2.22	3.68	XP_013451402.1(hydroquinone glucosyltransferase [Medicago truncatula])
MS.gene39688	0.412427	-1.27779	1.49272e-07	5.79204e-06	yes	down	7.71333	2.78333	5.73	9.63	7.78	2.67	2.66	3.02	XP_013443947.1(hydroquinone glucosyltransferase [Medicago truncatula])
MS.gene39369	0.482062	-1.05271	0.00200482	0.0244312	yes	down	5.3	2.35333	4.18	6.18	5.54	1.66	2.61	2.79	XP_013443947.1(hydroquinone glucosyltransferase [Medicago truncatula])
MS.gene36149	3.8226	1.93455	1.20314e-05	0.000307437	yes	up	2.14333	7.52	0.94	2.2	3.29	8.52	6.92	7.12	XP_013442850.1(hydroquinone glucosyltransferase [Medicago truncatula])
MS.gene074094	2.79963	1.48524	0.000478803	0.00749507	yes	up	2.24333	5.85	2.89	2.14	1.7	7.14	3.55	6.86	XP_013451402.1(hydroquinone glucosyltransferase [Medicago truncatula])
MS.gene061503	4.82394	2.27021	0.00247751	0.0287863	yes	up	0.316667	1.48667	0.32	0.22	0.41	1.3	2.29	0.87	XP_013441908.1(hydroquinone glucosyltransferase [Medicago truncatula])
MS.gene061345	0.462877	-1.1113	0.000849087	0.0121052	yes	down	3.30667	1.41333	3.67	3.26	2.99	1.29	1.64	1.31	XP_013443799.1(hydroquinone glucosyltransferase [Medicago truncatula])
MS.gene056101	10.3008	3.36468	3.63947e-38	1.7163e-35	yes	up	2.40667	23.8667	1.87	2.81	2.54	20.04	23.31	28.25	XP_013442848.1(hydroquinone glucosyltransferase [Medicago truncatula])
MS.gene054488	3.83534	1.93935	2.91278e-07	1.06744e-05	yes	up	1.04333	3.72667	0.76	1.23	1.14	3.56	3.96	3.66	XP_013442850.1(hydroquinone glucosyltransferase [Medicago truncatula])
MS.gene010838	98.7781	6.62612	2.99847e-10	1.81647e-08	yes	up	0.0233333	2.44333	0	0.07	0	1.47	3.78	2.08	XP_013442848.1(hydroquinone glucosyltransferase [Medicago truncatula])
MS.gene010834	2.14624	1.10181	7.18448e-05	0.00147116	yes	up	3.64667	7.23333	3.13	3.75	4.06	8.08	5.14	8.48	XP_024630350.1(hydroquinone glucosyltransferase [Medicago truncatula])
MS.gene56622	0.43557	-1.19902	8.89822e-08	3.62905e-06	yes	down	35.5533	14.1433	37.22	33.5	35.94	11.09	16.13	15.21	KEH38463.1(hydroxyacylglutathione hydrolase [Medicago truncatula])
MS.gene054854	0.311526	-1.68257	4.2982e-09	2.19094e-07	yes	down	8.37	2.33	8.58	5.69	10.84	2.1	2.52	2.37	KEH23586.1(hydroxymethylglutaryl-CoA lyase [Medicago truncatula])
MS.gene017706	236.819	7.88764	3.12821e-08	1.38326e-06	yes	up	0	0.783333	0	0	0	1.19	0.72	0.44	KEH23586.1(hydroxymethylglutaryl-CoA lyase [Medicago truncatula])
MS.gene05813	0.474273	-1.07621	0.00193988	0.0238224	yes	down	5.58	2.44667	4.33	7.68	4.73	2.54	3.05	1.75	XP_003593876.1(hydroxyproline O-galactosyltransferase GALT2 [Medicago truncatula])
MS.gene013643	3.39005	1.7613	0.0019019	0.0234365	yes	up	1.38667	4.43	2.53	0.99	0.64	6.63	3.35	3.31	XP_003602169.2(hydroxyproline O-galactosyltransferase HPGT1 isoform X1 [Medicago truncatula])
MS.gene033164	0.16127	-2.63245	4.31431e-05	0.000945116	yes	down	2.23	0.34	1.8	2.61	2.28	0.28	0.3	0.44	XP_003608997.2(hypersensitive-induced reaction 1 protein [Medicago truncatula])
MS.gene33840	0.38498	-1.37715	3.98024e-13	3.52202e-11	yes	down	25.04	8.94333	26.74	22.1	26.28	8.65	9.26	8.92	ACX37086.1(hypothetical protein [Medicago sativa])
MS.gene32223	0.375909	-1.41154	1.66055e-07	6.36684e-06	yes	down	11.8667	4.13333	13.83	11.98	9.79	3.57	4.86	3.97	ACX37086.1(hypothetical protein [Medicago sativa])
MS.gene28675	0.383586	-1.38238	1.4347e-05	0.000359606	yes	down	28.41	10.14	38.59	29.05	17.59	9.58	9.93	10.91	ACX37086.1(hypothetical protein [Medicago sativa])
MS.gene052576	0.38498	-1.37715	3.98024e-13	3.52202e-11	yes	down	25.04	8.94333	26.74	22.1	26.28	8.65	9.26	8.92	ACX37086.1(hypothetical protein [Medicago sativa])
MS.gene048200	2.36124	1.23954	0.000193061	0.00346873	yes	up	9.29333	23.4667	9.37	10.14	8.37	20.11	35.52	14.77	RYR63291.1(hypothetical protein Ahy_A04g021090 [Arachis hypogaea])
MS.gene047283	2.85801	1.51501	3.79131e-22	7.50204e-20	yes	up	37.5167	99.7	38.89	37.99	35.67	101.25	107.33	90.52	RYR63291.1(hypothetical protein Ahy_A04g021090 [Arachis hypogaea])
MS.gene07863	0.432404	-1.20955	7.81718e-05	0.00158355	yes	down	18.9033	7.74667	24.5	13.6	18.61	6.55	9.13	7.56	RYQ88914.1(hypothetical protein Ahy_B09g095825 isoform C [Arachis hypogaea])
MS.gene88803	5.48908	2.45656	9.73296e-22	1.88795e-19	yes	up	4.93667	33.4833	3.89	4.86	6.06	29.7	34.17	36.58	RYQ81366.1(hypothetical protein Ahy_Scaffold1g107316 [Arachis hypogaea])
MS.gene44909	4.90102	2.29308	2.14144e-09	1.14492e-07	yes	up	7.18333	50.51	9.77	3.77	8.01	55.2	53.28	43.05	RYQ81366.1(hypothetical protein Ahy_Scaffold1g107316 [Arachis hypogaea])
MS.gene43808	2.74326	1.45589	7.47702e-05	0.00152314	yes	up	1.76333	4.49	1.84	2.08	1.37	5.48	2.82	5.17	RYQ81366.1(hypothetical protein Ahy_Scaffold1g107316 [Arachis hypogaea])
MS.gene40002	2.07246	1.05135	2.2414e-09	1.19431e-07	yes	up	21.3933	37.0233	22.14	19.21	22.83	40.86	35.6	34.61	RDY12370.1(hypothetical protein CR513_02851, partial [Mucuna pruriens])
[truncated: 4,043 more rows]

## Sheet: Table S3B
Supplementary Table 3B GO enrichment of differentially expressed mRNAs
	GO ID	Gene ID	NR description	GO type	FC(LPR/NPR)	Log2FC(LPR/NPR)	Pvalue	Padjust	Significant	Regulate	NPR	LPR	NPR1	NPR2	NPR3	LPR1	LPR2	LPR3
Phosphate metabolism
Phosphate ion homeostasis	GO:0055062
		MS.gene31929	probable ubiquitin-conjugating enzyme E2 24 [Medicago truncatula]	BP: regulation of phosphate transmembrane transport; CC: CC: endoplasmic reticulum; BP: phosphate ion transport; MF: ubiquitin activating enzyme activity; BP: phosphate ion homeostasis; BP: cellular response to phosphate starvation; MF: transferase activity, transferring acyl groups; BP: cellular protein catabolic process; MF: ubiquitin conjugating enzyme activity)	0.437232	-1.19353	9.17486e-05	0.00181913	yes	down	7.15333	2.92333	4.24	9.44	7.78	2.49	2.91	3.37
		MS.gene39456	probable ubiquitin-conjugating enzyme E2 24 [Medicago truncatula]	BP: regulation of phosphate transmembrane transport; CC: CC: endoplasmic reticulum; BP: phosphate ion transport; MF: ubiquitin activating enzyme activity; BP: phosphate ion homeostasis; BP: cellular response to phosphate starvation; MF: transferase activity, transferring acyl groups; BP: cellular protein catabolic process; MF: ubiquitin conjugating enzyme activity)	0.453995	-1.13925	0.00124267	0.0165118	yes	down	7.22	3.21667	10.03	5.56	6.07	3.21	4.41	2.03
		MS.gene33796	probable ubiquitin-conjugating enzyme E2 24 [Medicago truncatula]	BP: regulation of phosphate transmembrane transport; CC: CC: endoplasmic reticulum; BP: phosphate ion transport; MF: ubiquitin activating enzyme activity; BP: phosphate ion homeostasis; BP: cellular response to phosphate starvation; MF: transferase activity, transferring acyl groups; BP: cellular protein catabolic process; MF: ubiquitin conjugating enzyme activity)	0.388236	-1.365	4.40843e-09	2.24278e-07	yes	down	43.7	16.2867	49.58	42.7	38.82	20.21	15.77	12.88
		MS.gene31962	probable ubiquitin-conjugating enzyme E2 24 [Medicago truncatula]	BP: regulation of phosphate transmembrane transport; CC: CC: endoplasmic reticulum; BP: phosphate ion transport; MF: ubiquitin activating enzyme activity; BP: phosphate ion homeostasis; BP: cellular response to phosphate starvation; MF: transferase activity, transferring acyl groups; BP: cellular protein catabolic process; MF: ubiquitin conjugating enzyme activity)	0.369533	-1.43622	1.2773e-06	4.09413e-05	yes	down	26.8833	9.2	29.17	24.03	27.45	12.55	9.1	5.95
		MS.gene27439	putative peroxidase, Acid phosphatase [Medicago truncatula]	BP: response to hydrogen peroxide; CC: cell; MF: ferrous iron binding; MF: ferric iron binding; MF: metal ion binding; BP: cellular phosphate ion homeostasis; MF: peroxidase activity; MF: acid phosphatase activity)	70.4485	6.1385	3.19244e-49	2.70341e-46	yes	up	0.43	29.65	0.59	0.14	0.56	38.97	22.87	27.11
		MS.gene94044	putative peroxidase, Acid phosphatase [Medicago truncatula]	BP: response to hydrogen peroxide; CC: cell; MF: ferrous iron binding; MF: ferric iron binding; MF: metal ion binding; BP: cellular phosphate ion homeostasis; MF: peroxidase activity; MF: acid phosphatase activity)	43.1411	5.43099	1.38862e-46	1.01258e-43	yes	up	1.92	71.4933	2.12	1.14	2.5	105.47	59.6	49.41
		MS.gene022178	putative peroxidase, Acid phosphatase [Medicago truncatula]	BP: response to hydrogen peroxide; CC: cell; MF: ferrous iron binding; MF: ferric iron binding; MF: metal ion binding; BP: cellular phosphate ion homeostasis; MF: peroxidase activity; MF: acid phosphatase activity)	33.1377	5.0504	2.13901e-66	3.58416e-63	yes	up	0.976667	46.1067	0.89	0.67	1.37	47.82	55	35.5
		MS.gene042934	putative peroxidase, Acid phosphatase [Medicago truncatula]	BP: response to hydrogen peroxide; CC: cell; MF: ferrous iron binding; MF: ferric iron binding; MF: metal ion binding; BP: cellular phosphate ion homeostasis; MF: peroxidase activity; MF: acid phosphatase activity)	23.8153	4.57382	1.43122e-45	9.80122e-43	yes	up	1.88	38.09	2.53	1.51	1.6	55.39	27.46	31.42
Cellular response to phosphate starvation	GO:0016036
		MS.gene31929	probable ubiquitin-conjugating enzyme E2 24 [Medicago truncatula]	BP: regulation of phosphate transmembrane transport; CC: CC: endoplasmic reticulum; BP: phosphate ion transport; MF: ubiquitin activating enzyme activity; BP: phosphate ion homeostasis; BP: cellular response to phosphate starvation; MF: transferase activity, transferring acyl groups; BP: cellular protein catabolic process; MF: ubiquitin conjugating enzyme activity)	0.437232	-1.19353	9.17486e-05	0.00181913	yes	down	7.15333	2.92333	4.24	9.44	7.78	2.49	2.91	3.37
		MS.gene021756	phosphate transporter PHO1 homolog 9 isoform X1 [Medicago truncatula]	CC: MF: inositol hexakisphosphate binding; CC: integral component of membrane; CC: trans-BP: phosphate ion transport; MF: phosphate ion transmembrane transporter activity; BP: cellular response to phosphate starvation; CC: plasma membrane)	0.443934	-1.17158	0.00161113	0.0204741	yes	down	2.71333	1.10667	1.69	3.15	3.3	1	1.02	1.3
		MS.gene33796	probable ubiquitin-conjugating enzyme E2 24 [Medicago truncatula]	BP: regulation of phosphate transmembrane transport; CC: CC: endoplasmic reticulum; BP: phosphate ion transport; MF: ubiquitin activating enzyme activity; BP: phosphate ion homeostasis; BP: cellular response to phosphate starvation; MF: transferase activity, transferring acyl groups; BP: cellular protein catabolic process; MF: ubiquitin conjugating enzyme activity)	0.388236	-1.365	4.40843e-09	2.24278e-07	yes	down	43.7	16.2867	49.58	42.7	38.82	20.21	15.77	12.88
		MS.gene31962	probable ubiquitin-conjugating enzyme E2 24 [Medicago truncatula]	BP: regulation of phosphate transmembrane transport; CC: CC: endoplasmic reticulum; BP: phosphate ion transport; MF: ubiquitin activating enzyme activity; BP: phosphate ion homeostasis; BP: cellular response to phosphate starvation; MF: transferase activity, transferring acyl groups; BP: cellular protein catabolic process; MF: ubiquitin conjugating enzyme activity)	0.369533	-1.43622	1.2773e-06	4.09413e-05	yes	down	26.8833	9.2	29.17	24.03	27.45	12.55	9.1	5.95
		MS.gene39456	probable ubiquitin-conjugating enzyme E2 24 [Medicago truncatula]	BP: regulation of phosphate transmembrane transport; CC: CC: endoplasmic reticulum; BP: phosphate ion transport; MF: ubiquitin activating enzyme activity; BP: phosphate ion homeostasis; BP: cellular response to phosphate starvation; MF: transferase activity, transferring acyl groups; BP: cellular protein catabolic process; MF: ubiquitin conjugating enzyme activity)	0.453995	-1.13925	0.00124267	0.0165118	yes	down	7.22	3.21667	10.03	5.56	6.07	3.21	4.41	2.03
		MS.gene066027	putative SPX domain-containing protein [Medicago truncatula]	CC: MF: inositol hexakisphosphate binding; CC: integral component of membrane; CC: trans-BP: phosphate ion transport; MF: phosphate ion transmembrane transporter activity; BP: cellular response to phosphate starvation; CC: plasma membrane)	0.413553	-1.27386	4.09843e-13	3.61038e-11	yes	down	20.4833	7.85667	21.96	19.08	20.41	8.44	7.06	8.07
		MS.gene52979	putative SPX domain-containing protein [Medicago truncatula]	CC: MF: inositol hexakisphosphate binding; CC: integral component of membrane; CC: trans-BP: phosphate ion transport; MF: phosphate ion transmembrane transporter activity; BP: cellular response to phosphate starvation; CC: plasma membrane)	0.485207	-1.04333	6.13854e-08	2.57832e-06	yes	down	31.6967	14.2833	27.86	34.77	32.46	15.02	12.13	15.7
		MS.gene71427	putative SPX domain-containing protein [Medicago truncatula]	CC: MF: inositol hexakisphosphate binding; CC: integral component of membrane; CC: trans-BP: phosphate ion transport; MF: phosphate ion transmembrane transporter activity; BP: cellular response to phosphate starvation; CC: plasma membrane)	0.369343	-1.43697	2.69801e-07	9.91988e-06	yes	down	13.74	4.67667	11.6	16.16	13.46	3.48	4.45	6.1
		MS.gene004826	putative SPX domain-containing protein [Medicago truncatula]	CC: MF: inositol hexakisphosphate binding; CC: integral component of membrane; CC: trans-BP: phosphate ion transport; MF: phosphate ion transmembrane transporter activity; BP: cellular response to phosphate starvation; CC: plasma membrane)	0.44738	-1.16043	1.38488e-10	8.81234e-09	yes	down	22.6867	9.39333	19.55	24.76	23.75	10.35	8.57	9.26
		MS.gene62413	SPX domain-containing protein 1 [Medicago truncatula]	BP: cellular response to phosphate starvation)	101.538	6.66587	6.19714e-93	3.48607e-89	yes	up	0.583333	45.82	0.47	0.51	0.77	30.04	43.29	64.13
		MS.gene61511	SPX domain-containing protein 1 [Medicago truncatula]	BP: cellular response to phosphate starvation)	172.363	7.42931	4.32644e-66	7.09843e-63	yes	up	0.453333	72.2767	0.41	0.63	0.32	100.33	68.14	48.36
		MS.gene036782	SPX domain-containing protein 1 [Medicago truncatula]	BP: cellular response to phosphate starvation)	119.21	6.89736	4.8436e-145	9.53632e-141	yes	up	2.91333	309.613	2.34	3.73	2.67	390.25	305.41	233.18
		MS.gene015982	SPX domain-containing protein 2 [Medicago truncatula]	BP: cellular response to phosphate starvation)	11.3279	3.50181	2.38776e-23	5.10994e-21	yes	up	2.03	24.48	2.75	2.26	1.08	32.89	16.54	24.01
		MS.gene60277	SPX domain-containing protein 2 [Medicago truncatula]	BP: cellular response to phosphate starvation)	6.34936	2.66661	2.48233e-08	1.11392e-06	yes	up	1.65333	9.87333	2.48	0.95	1.53	13.84	8.59	7.19
		MS.gene32623	SPX domain-containing protein 2 [Medicago truncatula]	BP: cellular response to phosphate starvation)	14.8912	3.89639	0.000441359	0.00701065	yes	up	0.1	1.49333	0.2	0	0.1	2.12	1.57	0.79
		MS.gene67055	SPX domain-containing protein 2 [Medicago truncatula]	BP: cellular response to phosphate starvation)	14.8912	3.89639	0.000441359	0.00701065	yes	up	0.1	1.49333	0.2	0	0.1	2.12	1.57	0.79
		MS.gene014827	SPX domain-containing protein 2 [Medicago truncatula]	BP: cellular response to phosphate starvation)	56.1396	5.81095	5.82613e-23	1.21384e-20	yes	up	0.12	6.65	0.15	0.14	0.07	7.86	6.74	5.35
		MS.gene33207	SPX domain-containing protein 2 [Medicago truncatula]	BP: cellular response to phosphate starvation)	6.34936	2.66661	2.48233e-08	1.11392e-06	yes	up	1.65333	9.87333	2.48	0.95	1.53	13.84	8.59	7.19
		MS.gene61691	SPX domain-containing protein 2 [Medicago truncatula]	BP: cellular response to phosphate starvation)	11.3867	3.50928	5.12262e-31	1.77721e-28	yes	up	3.98	46.36	3.37	4.15	4.42	48.95	59.77	30.36
		MS.gene072899	SPX domain-containing protein 2 [Medicago truncatula]	BP: cellular response to phosphate starvation)	67.5424	6.07772	8.38264e-23	1.73728e-20	yes	up	0.22	14.47	0	0.56	0.1	16	14.2	13.21
		MS.gene82198	SPX domain-containing protein 3 [Medicago truncatula]	BP: cellular response to phosphate starvation)	591.542	9.20834	1.083e-17	1.46296e-15	yes	up	0.173333	99.2067	0	0.28	0.24	111.08	82.28	104.26
		MS.gene82196	SPX domain-containing protein 3 [Medicago truncatula]	BP: cellular response to phosphate starvation)	36.9443	5.20728	9.68175e-05	0.00190144	yes	up	0.733333	15.1667	0	0.21	1.99	15.98	15.32	14.2
		MS.gene059280	SPX domain-containing protein 3 [Medicago truncatula]	BP: cellular response to phosphate starvation)	239.29	7.90262	2.64569e-56	3.15695e-53	yes	up	0.13	28.2633	0.14	0	0.25	23.95	29.66	31.18
		MS.gene76688	SPX domain-containing protein 3 [Medicago truncatula]	BP: cellular response to phosphate starvation)	943.951	9.88257	2.52306e-72	5.51947e-69	yes	up	0.0966667	87.1367	0.04	0.07	0.18	79.02	93.97	88.42
		MS.gene48853	SPX domain-containing protein 3 [Medicago truncatula]	BP: cellular response to phosphate starvation)	125.918	6.97634	9.27367e-45	6.03586e-42	yes	up	0.2	39.4167	0	0.2	0.4	46.81	39.02	32.42
		MS.gene82079	SPX domain-containing protein 3 [Medicago truncatula]	BP: cellular response to phosphate starvation; BP: positive regulation of cellular response to phosphate starvation)	313.602	8.29279	1.34688e-20	2.34672e-18	yes	up	0.0233333	9.43333	0	0.07	0	9.07	9.39	9.84
		MS.gene96410	SPX domain-containing protein 3 [Medicago truncatula]	BP: cellular response to phosphate starvation; BP: positive regulation of cellular response to phosphate starvation)	1082.27	10.0798	2.28729e-16	2.75855e-14	yes	up	0	14.2167	0	0	0	15.45	13.8	13.4
		MS.gene017800	UDP-sulfoquinovose synthase, chloroplastic [Medicago truncatula]	MF: coenzyme binding; BP: glycolipid biosynthetic process; MF: sulfotransferase activity; MF: catalytic activity; BP: cellular response to phosphate starvation; MF: zinc ion binding; MF: UDPsulfoquinovose synthase activity; CC: chloroplast)	57.7005	5.85051	0.0041449	0.043138	yes	up	0	0.31	0	0	0	0.08	0.66	0.19
		MS.gene017798	UDP-sulfoquinovose synthase, chloroplastic [Medicago truncatula]	MF: coenzyme binding; BP: glycolipid biosynthetic process; MF: sulfotransferase activity; MF: catalytic activity; BP: cellular response to phosphate starvation; MF: zinc ion binding; MF: UDPsulfoquinovose synthase activity; CC: chloroplast)	2.92304	1.54747	2.12983e-07	8.02166e-06	yes	up	7.12	19.3033	5.22	8.01	8.13	24.84	19.25	13.82
		MS.gene39116	UDP-sulfoquinovose synthase, chloroplastic [Medicago truncatula]	MF: coenzyme binding; BP: glycolipid biosynthetic process; MF: sulfotransferase activity; MF: catalytic activity; BP: cellular response to phosphate starvation; MF: zinc ion binding; MF: UDPsulfoquinovose synthase activity; CC: chloroplast)	3.25838	1.70415	0.00293661	0.0330774	yes	up	2.54667	8.29333	5.16	1.58	0.9	5.73	10.75	8.4
		MS.gene014045	UDP-sulfoquinovose synthase, chloroplastic [Medicago truncatula]	MF: coenzyme binding; BP: glycolipid biosynthetic process; MF: sulfotransferase activity; MF: catalytic activity; BP: cellular response to phosphate starvation; MF: zinc ion binding; MF: UDPsulfoquinovose synthase activity; CC: chloroplast)	10.2869	3.36274	1.15162e-05	0.000296	yes	up	0.603333	5.74333	0.05	0.73	1.03	9.3	2.44	5.49
		MS.gene38814	UDP-sulfoquinovose synthase, chloroplastic [Medicago truncatula]	MF: coenzyme binding; BP: glycolipid biosynthetic process; MF: sulfotransferase activity; MF: catalytic activity; BP: cellular response to phosphate starvation; MF: zinc ion binding; MF: UDPsulfoquinovose synthase activity; CC: chloroplast)	3.05883	1.61298	3.01851e-23	6.40754e-21	yes	up	9.60667	27.85	9.38	9.22	10.22	29.81	28.68	25.06
Phosphate ion transport	GO:0006817
		MS.gene31929	probable ubiquitin-conjugating enzyme E2 24 [Medicago truncatula]	BP: regulation of phosphate transmembrane transport; CC: CC: endoplasmic reticulum; BP: phosphate ion transport; MF: ubiquitin activating enzyme activity; BP: phosphate ion homeostasis; BP: cellular response to phosphate starvation; MF: transferase activity, transferring acyl groups; BP: cellular protein catabolic process; MF: ubiquitin conjugating enzyme activity)	0.437232	-1.19353	9.17486e-05	0.00181913	yes	down	7.15333	2.92333	4.24	9.44	7.78	2.49	2.91	3.37
		MS.gene70465	inorganic phosphate transporter 1-4 [Medicago truncatula]	BP: phosphate ion transport; MF: hydrolase activity; CC: integral component of membrane; MF: inorganic phosphate transmembrane transporter activity)	6.69228	2.7425	4.59692e-53	4.64136e-50	yes	up	5.26	32.5167	5.4	5.32	5.06	32.58	28.94	36.03
		MS.gene044338	inorganic phosphate transporter 1-4 [Medicago truncatula]	BP: phosphate ion transport; MF: hydrolase activity; CC: integral component of membrane; MF: inorganic phosphate transmembrane transporter activity)	7.8132	2.96591	3.10075e-14	3.02598e-12	yes	up	0.846667	6.16667	1.2	0.91	0.43	5.71	6.94	5.85
		MS.gene25691	inorganic phosphate transporter 1-4 [Medicago truncatula]	BP: phosphate ion transport; MF: hydrolase activity; CC: integral component of membrane; MF: inorganic phosphate transmembrane transporter activity)	6.27803	2.65031	1.93825e-05	0.000470401	yes	up	1.68333	9.72667	1.07	3.31	0.67	11.58	4	13.6
		MS.gene23490	inorganic phosphate transporter 1-4 [Medicago truncatula]	BP: phosphate ion transport; MF: hydrolase activity; CC: integral component of membrane; MF: inorganic phosphate transmembrane transporter activity)	10.5256	3.39583	0.00147021	0.0190248	yes	up	0.103333	1.03333	0	0.25	0.06	1.74	0.97	0.39
		MS.gene020365	inorganic phosphate transporter 1-4 [Medicago truncatula]	BP: phosphate ion transport; MF: hydrolase activity; CC: integral component of membrane; MF: inorganic phosphate transmembrane transporter activity)	46.7955	5.5483	8.77685e-45	5.7601e-42	yes	up	0.79	34.4	1.27	0.62	0.48	30.16	44.62	28.42
		MS.gene71303	inorganic phosphate transporter 1-4 [Medicago truncatula]	BP: phosphate ion transport; MF: hydrolase activity; CC: integral component of membrane; MF: inorganic phosphate transmembrane transporter activity)	9.25476	3.2102	7.69562e-08	3.17975e-06	yes	up	0.566667	4.83	0.39	0.67	0.64	1.7	9.26	3.53
		MS.gene018707	inorganic phosphate transporter 1-4 [Medicago truncatula]	BP: phosphate ion transport; MF: hydrolase activity; CC: integral component of membrane; MF: inorganic phosphate transmembrane transporter activity)	135.278	7.07978	6.19032e-116	6.96446e-112	yes	up	0.323333	38.4267	0.42	0.28	0.27	39.08	37.72	38.48
		MS.gene018708	inorganic phosphate transporter 1-4 [Medicago truncatula]	BP: phosphate ion transport; MF: hydrolase activity; CC: integral component of membrane; MF: inorganic phosphate transmembrane transporter activity)	87.9146	6.45803	1.34592e-07	5.26561e-06	yes	up	0.0166667	1.24333	0	0.05	0	1.09	1.79	0.85
		MS.gene97006	inorganic phosphate transporter 1-4 [Medicago truncatula]	BP: phosphate ion transport; MF: hydrolase activity; CC: integral component of membrane; MF: inorganic phosphate transmembrane transporter activity)	89.3666	6.48166	9.99429e-45	6.39911e-42	yes	up	0.0966667	7.36667	0.09	0.09	0.11	5.43	8.52	8.15
		MS.gene23489	inorganic phosphate transporter 1-4 [Medicago truncatula]	BP: phosphate ion transport; MF: hydrolase activity; CC: integral component of membrane; MF: inorganic phosphate transmembrane transporter activity)	95.3687	6.57544	9.24004e-137	1.45538e-132	yes	up	0.433333	37.8267	0.37	0.38	0.55	43.04	36.58	33.86
		MS.gene86246	mitochondrial uncoupling protein 5 [Medicago truncatula]	BP: oxaloacetate transport; MF: antiporter activity; BP: malate transmembrane transport; BP: thiosulfate transport; MF: thiosulfate transmembrane transporter activity; MF: oxaloacetate transmembrane transporter activity; CC: integral component of membrane; BP: succinate transmembrane transport; CC: mitochondrial membrane; MF: sulfate transmembrane transporter activity; MF: succinate transmembrane…	2.54211	1.34603	0.000773144	0.0111783	yes	up	25.04	58.7733	22.62	27.12	25.38	24.87	77.59	73.86
		MS.gene44265	mitochondrial uncoupling protein 5 [Medicago truncatula]	BP: oxaloacetate transport; MF: antiporter activity; BP: malate transmembrane transport; BP: thiosulfate transport; MF: thiosulfate transmembrane transporter activity; MF: oxaloacetate transmembrane transporter activity; CC: integral component of membrane; BP: succinate transmembrane transport; CC: mitochondrial membrane; MF: sulfate transmembrane transporter activity; MF: succinate transmembrane…	2.09879	1.06956	0.00214881	0.0258086	yes	up	208.253	403.003	157.04	223.39	244.33	221.42	412.88	574.71
		MS.gene021756	phosphate transporter PHO1 homolog 9 isoform X1 [Medicago truncatula]	CC: MF: inositol hexakisphosphate binding; CC: integral component of membrane; CC: trans-BP: phosphate ion transport; MF: phosphate ion transmembrane transporter activity; BP: cellular response to phosphate starvation; CC: plasma membrane)	0.443934	-1.17158	0.00161113	0.0204741	yes	down	2.71333	1.10667	1.69	3.15	3.3	1	1.02	1.3
		MS.gene53020	probable inorganic phosphate transporter 1-3 [Medicago truncatula]	BP: phosphate ion transport; MF: hydrolase activity; CC: integral component of membrane; MF: inorganic phosphate transmembrane transporter activity)	6.59813	2.72206	1.45102e-11	1.05321e-09	yes	up	3.90667	23.7367	2.27	4.88	4.57	12.7	26.9	31.61
		MS.gene004783	probable inorganic phosphate transporter 1-3 [Medicago truncatula]	BP: phosphate ion transport; MF: hydrolase activity; CC: integral component of membrane; MF: inorganic phosphate transmembrane transporter activity)	7.12889	2.83368	9.37862e-49	7.61448e-46	yes	up	25.4533	168.08	26.51	21.13	28.72	167.85	150.81	185.58
		MS.gene67188	probable inorganic phosphate transporter 1-3 [Medicago truncatula]	BP: phosphate ion transport; MF: hydrolase activity; CC: integral component of membrane; MF: inorganic phosphate transmembrane transporter activity)	6.85146	2.77641	3.0415e-19	4.69668e-17	yes	up	1.18333	7.52333	1.07	1.32	1.16	8.36	5.3	8.91
		MS.gene65951	probable inorganic phosphate transporter 1-3 [Medicago truncatula]	BP: phosphate ion transport; MF: hydrolase activity; CC: integral component of membrane; MF: inorganic phosphate transmembrane transporter activity)	2.57927	1.36696	8.83705e-06	0.000233072	yes	up	18.2967	44.0267	25.19	18.49	11.21	50.18	41.72	40.18
		MS.gene65500	probable inorganic phosphate transporter 1-3 [Medicago truncatula]	BP: phosphate ion transport; MF: hydrolase activity; CC: integral component of membrane; MF: inorganic phosphate transmembrane transporter activity)	2.85448	1.51323	7.93396e-08	3.26965e-06	yes	up	8.93333	23.6867	9.08	6.65	11.07	30.69	18.74	21.63
		MS.gene053406	probable inorganic phosphate transporter 1-3 [Medicago truncatula]	BP: phosphate ion transport; MF: hydrolase activity; CC: integral component of membrane; MF: inorganic phosphate transmembrane transporter activity)	3.36006	1.74849	1.97396e-06	6.09396e-05	yes	up	3.86333	12.11	5.66	3.17	2.76	10.86	16.49	8.98
		MS.gene33796	probable ubiquitin-conjugating enzyme E2 24 [Medicago truncatula]	BP: regulation of phosphate transmembrane transport; CC: CC: endoplasmic reticulum; BP: phosphate ion transport; MF: ubiquitin activating enzyme activity; BP: phosphate ion homeostasis; BP: cellular response to phosphate starvation; MF: transferase activity, transferring acyl groups; BP: cellular protein catabolic process; MF: ubiquitin conjugating enzyme activity)	0.388236	-1.365	4.40843e-09	2.24278e-07	yes	down	43.7	16.2867	49.58	42.7	38.82	20.21	15.77	12.88
		MS.gene31962	probable ubiquitin-conjugating enzyme E2 24 [Medicago truncatula]	BP: regulation of phosphate transmembrane transport; CC: CC: endoplasmic reticulum; BP: phosphate ion transport; MF: ubiquitin activating enzyme activity; BP: phosphate ion homeostasis; BP: cellular response to phosphate starvation; MF: transferase activity, transferring acyl groups; BP: cellular protein catabolic process; MF: ubiquitin conjugating enzyme activity)	0.369533	-1.43622	1.2773e-06	4.09413e-05	yes	down	26.8833	9.2	29.17	24.03	27.45	12.55	9.1	5.95
		MS.gene39456	probable ubiquitin-conjugating enzyme E2 24 [Medicago truncatula]	BP: regulation of phosphate transmembrane transport; CC: CC: endoplasmic reticulum; BP: phosphate ion transport; MF: ubiquitin activating enzyme activity; BP: phosphate ion homeostasis; BP: cellular response to phosphate starvation; MF: transferase activity, transferring acyl groups; BP: cellular protein catabolic process; MF: ubiquitin conjugating enzyme activity)	0.453995	-1.13925	0.00124267	0.0165118	yes	down	7.22	3.21667	10.03	5.56	6.07	3.21	4.41	2.03
		MS.gene066027	putative SPX domain-containing protein [Medicago truncatula]	CC: MF: inositol hexakisphosphate binding; CC: integral component of membrane; CC: trans-BP: phosphate ion transport; MF: phosphate ion transmembrane transporter activity; BP: cellular response to phosphate starvation; CC: plasma membrane)	0.413553	-1.27386	4.09843e-13	3.61038e-11	yes	down	20.4833	7.85667	21.96	19.08	20.41	8.44	7.06	8.07
		MS.gene52979	putative SPX domain-containing protein [Medicago truncatula]	CC: MF: inositol hexakisphosphate binding; CC: integral component of membrane; CC: trans-BP: phosphate ion transport; MF: phosphate ion transmembrane transporter activity; BP: cellular response to phosphate starvation; CC: plasma membrane)	0.485207	-1.04333	6.13854e-08	2.57832e-06	yes	down	31.6967	14.2833	27.86	34.77	32.46	15.02	12.13	15.7
		MS.gene004826	putative SPX domain-containing protein [Medicago truncatula]	CC: MF: inositol hexakisphosphate binding; CC: integral component of membrane; CC: trans-BP: phosphate ion transport; MF: phosphate ion transmembrane transporter activity; BP: cellular response to phosphate starvation; CC: plasma membrane)	0.44738	-1.16043	1.38488e-10	8.81234e-09	yes	down	22.6867	9.39333	19.55	24.76	23.75	10.35	8.57	9.26
		MS.gene71427	putative SPX domain-containing protein [Medicago truncatula]	CC: MF: inositol hexakisphosphate binding; CC: integral component of membrane; CC: trans-BP: phosphate ion transport; MF: phosphate ion transmembrane transporter activity; BP: cellular response to phosphate starvation; CC: plasma membrane)	0.369343	-1.43697	2.69801e-07	9.91988e-06	yes	down	13.74	4.67667	11.6	16.16	13.46	3.48	4.45	6.1
Inorganic phosphate transmembrane transporter activity	GO:0005315
		MS.gene056796	ascorbate transporter, chloroplastic [Medicago truncatula]	CC: integral component of membrane; CC: plastid; MF: inorganic phosphate transmembrane transporter activity; BP: transmembrane transport)	5.00963	2.3247	9.72689e-05	0.00190888	yes	up	0.236667	1.12333	0.23	0.15	0.33	1.39	1.21	0.77
		MS.gene019649	ascorbate transporter, chloroplastic [Medicago truncatula]	CC: integral component of membrane; CC: plastid; MF: inorganic phosphate transmembrane transporter activity; BP: transmembrane transport)	0.00941571	-6.73071	0.00248736	0.0288652	yes	down	0.416667	0	0.58	0	0.67	0	0	0
		MS.gene84825	ascorbate transporter, chloroplastic [Medicago truncatula]	CC: integral component of membrane; CC: plastid; MF: inorganic phosphate transmembrane transporter activity; BP: transmembrane transport)	3.69649	1.88616	0.000181404	0.0032933	yes	up	1.04333	3.57667	0.58	1.88	0.67	3.54	4.26	2.93
		MS.gene25691	inorganic phosphate transporter 1-4 [Medicago truncatula]	BP: phosphate ion transport; MF: hydrolase activity; CC: integral component of membrane; MF: inorganic phosphate transmembrane transporter activity)	6.27803	2.65031	1.93825e-05	0.000470401	yes	up	1.68333	9.72667	1.07	3.31	0.67	11.58	4	13.6
		MS.gene018708	inorganic phosphate transporter 1-4 [Medicago truncatula]	BP: phosphate ion transport; MF: hydrolase activity; CC: integral component of membrane; MF: inorganic phosphate transmembrane transporter activity)	87.9146	6.45803	1.34592e-07	5.26561e-06	yes	up	0.0166667	1.24333	0	0.05	0	1.09	1.79	0.85
		MS.gene70465	inorganic phosphate transporter 1-4 [Medicago truncatula]	BP: phosphate ion transport; MF: hydrolase activity; CC: integral component of membrane; MF: inorganic phosphate transmembrane transporter activity)	6.69228	2.7425	4.59692e-53	4.64136e-50	yes	up	5.26	32.5167	5.4	5.32	5.06	32.58	28.94	36.03
		MS.gene044338	inorganic phosphate transporter 1-4 [Medicago truncatula]	BP: phosphate ion transport; MF: hydrolase activity; CC: integral component of membrane; MF: inorganic phosphate transmembrane transporter activity)	7.8132	2.96591	3.10075e-14	3.02598e-12	yes	up	0.846667	6.16667	1.2	0.91	0.43	5.71	6.94	5.85
		MS.gene23490	inorganic phosphate transporter 1-4 [Medicago truncatula]	BP: phosphate ion transport; MF: hydrolase activity; CC: integral component of membrane; MF: inorganic phosphate transmembrane transporter activity)	10.5256	3.39583	0.00147021	0.0190248	yes	up	0.103333	1.03333	0	0.25	0.06	1.74	0.97	0.39
		MS.gene23489	inorganic phosphate transporter 1-4 [Medicago truncatula]	BP: phosphate ion transport; MF: hydrolase activity; CC: integral component of membrane; MF: inorganic phosphate transmembrane transporter activity)	95.3687	6.57544	9.24004e-137	1.45538e-132	yes	up	0.433333	37.8267	0.37	0.38	0.55	43.04	36.58	33.86
		MS.gene97006	inorganic phosphate transporter 1-4 [Medicago truncatula]	BP: phosphate ion transport; MF: hydrolase activity; CC: integral component of membrane; MF: inorganic phosphate transmembrane transporter activity)	89.3666	6.48166	9.99429e-45	6.39911e-42	yes	up	0.0966667	7.36667	0.09	0.09	0.11	5.43	8.52	8.15
		MS.gene020365	inorganic phosphate transporter 1-4 [Medicago truncatula]	BP: phosphate ion transport; MF: hydrolase activity; CC: integral component of membrane; MF: inorganic phosphate transmembrane transporter activity)	46.7955	5.5483	8.77685e-45	5.7601e-42	yes	up	0.79	34.4	1.27	0.62	0.48	30.16	44.62	28.42
		MS.gene71303	inorganic phosphate transporter 1-4 [Medicago truncatula]	BP: phosphate ion transport; MF: hydrolase activity; CC: integral component of membrane; MF: inorganic phosphate transmembrane transporter activity)	9.25476	3.2102	7.69562e-08	3.17975e-06	yes	up	0.566667	4.83	0.39	0.67	0.64	1.7	9.26	3.53
		MS.gene018707	inorganic phosphate transporter 1-4 [Medicago truncatula]	BP: phosphate ion transport; MF: hydrolase activity; CC: integral component of membrane; MF: inorganic phosphate transmembrane transporter activity)	135.278	7.07978	6.19032e-116	6.96446e-112	yes	up	0.323333	38.4267	0.42	0.28	0.27	39.08	37.72	38.48
		MS.gene053406	probable inorganic phosphate transporter 1-3 [Medicago truncatula]	BP: phosphate ion transport; MF: hydrolase activity; CC: integral component of membrane; MF: inorganic phosphate transmembrane transporter activity)	3.36006	1.74849	1.97396e-06	6.09396e-05	yes	up	3.86333	12.11	5.66	3.17	2.76	10.86	16.49	8.98
		MS.gene65951	probable inorganic phosphate transporter 1-3 [Medicago truncatula]	BP: phosphate ion transport; MF: hydrolase activity; CC: integral component of membrane; MF: inorganic phosphate transmembrane transporter activity)	2.57927	1.36696	8.83705e-06	0.000233072	yes	up	18.2967	44.0267	25.19	18.49	11.21	50.18	41.72	40.18
		MS.gene004783	probable inorganic phosphate transporter 1-3 [Medicago truncatula]	BP: phosphate ion transport; MF: hydrolase activity; CC: integral component of membrane; MF: inorganic phosphate transmembrane transporter activity)	7.12889	2.83368	9.37862e-49	7.61448e-46	yes	up	25.4533	168.08	26.51	21.13	28.72	167.85	150.81	185.58
		MS.gene53020	probable inorganic phosphate transporter 1-3 [Medicago truncatula]	BP: phosphate ion transport; MF: hydrolase activity; CC: integral component of membrane; MF: inorganic phosphate transmembrane transporter activity)	6.59813	2.72206	1.45102e-11	1.05321e-09	yes	up	3.90667	23.7367	2.27	4.88	4.57	12.7	26.9	31.61
		MS.gene65500	probable inorganic phosphate transporter 1-3 [Medicago truncatula]	BP: phosphate ion transport; MF: hydrolase activity; CC: integral component of membrane; MF: inorganic phosphate transmembrane transporter activity)	2.85448	1.51323	7.93396e-08	3.26965e-06	yes	up	8.93333	23.6867	9.08	6.65	11.07	30.69	18.74	21.63
		MS.gene67188	probable inorganic phosphate transporter 1-3 [Medicago truncatula]	BP: phosphate ion transport; MF: hydrolase activity; CC: integral component of membrane; MF: inorganic phosphate transmembrane transporter activity)	6.85146	2.77641	3.0415e-19	4.69668e-17	yes	up	1.18333	7.52333	1.07	1.32	1.16	8.36	5.3	8.91
Cellular phosphate ion homeostasis	GO:0030643			#N/A	#N/A	#N/A	#N/A	#N/A	#N/A	#N/A	#N/A	#N/A	#N/A	#N/A	#N/A	#N/A	#N/A	#N/A
		MS.gene022178	putative peroxidase, Acid phosphatase [Medicago truncatula]	BP: response to hydrogen peroxide; CC: cell; MF: ferrous iron binding; MF: ferric iron binding; MF: metal ion binding; BP: cellular phosphate ion homeostasis; MF: peroxidase activity; MF: acid phosphatase activity)	33.1377	5.0504	2.13901e-66	3.58416e-63	yes	up	0.976667	46.1067	0.89	0.67	1.37	47.82	55	35.5
		MS.gene94044	putative peroxidase, Acid phosphatase [Medicago truncatula]	BP: response to hydrogen peroxide; CC: cell; MF: ferrous iron binding; MF: ferric iron binding; MF: metal ion binding; BP: cellular phosphate ion homeostasis; MF: peroxidase activity; MF: acid phosphatase activity)	43.1411	5.43099	1.38862e-46	1.01258e-43	yes	up	1.92	71.4933	2.12	1.14	2.5	105.47	59.6	49.41
		MS.gene27439	putative peroxidase, Acid phosphatase [Medicago truncatula]	BP: response to hydrogen peroxide; CC: cell; MF: ferrous iron binding; MF: ferric iron binding; MF: metal ion binding; BP: cellular phosphate ion homeostasis; MF: peroxidase activity; MF: acid phosphatase activity)	70.4485	6.1385	3.19244e-49	2.70341e-46	yes	up	0.43	29.65	0.59	0.14	0.56	38.97	22.87	27.11
		MS.gene042934	putative peroxidase, Acid phosphatase [Medicago truncatula]	BP: response to hydrogen peroxide; CC: cell; MF: ferrous iron binding; MF: ferric iron binding; MF: metal ion binding; BP: cellular phosphate ion homeostasis; MF: peroxidase activity; MF: acid phosphatase activity)	23.8153	4.57382	1.43122e-45	9.80122e-43	yes	up	1.88	38.09	2.53	1.51	1.6	55.39	27.46	31.42
Regulation of phosphate transport	GO:0010966		#N/A	#N/A	#N/A	#N/A	#N/A	#N/A	#N/A	#N/A	#N/A	#N/A	#N/A	#N/A	#N/A	#N/A	#N/A	#N/A
		MS.gene31929	probable ubiquitin-conjugating enzyme E2 24 [Medicago truncatula]	BP: regulation of phosphate transmembrane transport; CC: CC: endoplasmic reticulum; BP: phosphate ion transport; MF: ubiquitin activating enzyme activity; BP: phosphate ion homeostasis; BP: cellular response to phosphate starvation; MF: transferase activity, transferring acyl groups; BP: cellular protein catabolic process; MF: ubiquitin conjugating enzyme activity)	0.437232	-1.19353	9.17486e-05	0.00181913	yes	down	7.15333	2.92333	4.24	9.44	7.78	2.49	2.91	3.37
		MS.gene39456	probable ubiquitin-conjugating enzyme E2 24 [Medicago truncatula]	BP: regulation of phosphate transmembrane transport; CC: CC: endoplasmic reticulum; BP: phosphate ion transport; MF: ubiquitin activating enzyme activity; BP: phosphate ion homeostasis; BP: cellular response to phosphate starvation; MF: transferase activity, transferring acyl groups; BP: cellular protein catabolic process; MF: ubiquitin conjugating enzyme activity)	0.453995	-1.13925	0.00124267	0.0165118	yes	down	7.22	3.21667	10.03	5.56	6.07	3.21	4.41	2.03
		MS.gene33796	probable ubiquitin-conjugating enzyme E2 24 [Medicago truncatula]	BP: regulation of phosphate transmembrane transport; CC: CC: endoplasmic reticulum; BP: phosphate ion transport; MF: ubiquitin activating enzyme activity; BP: phosphate ion homeostasis; BP: cellular response to phosphate starvation; MF: transferase activity, transferring acyl groups; BP: cellular protein catabolic process; MF: ubiquitin conjugating enzyme activity)	0.388236	-1.365	4.40843e-09	2.24278e-07	yes	down	43.7	16.2867	49.58	42.7	38.82	20.21	15.77	12.88
		MS.gene31962	probable ubiquitin-conjugating enzyme E2 24 [Medicago truncatula]	BP: regulation of phosphate transmembrane transport; CC: CC: endoplasmic reticulum; BP: phosphate ion transport; MF: ubiquitin activating enzyme activity; BP: phosphate ion homeostasis; BP: cellular response to phosphate starvation; MF: transferase activity, transferring acyl groups; BP: cellular protein catabolic process; MF: ubiquitin conjugating enzyme activity)	0.369533	-1.43622	1.2773e-06	4.09413e-05	yes	down	26.8833	9.2	29.17	24.03	27.45	12.55	9.1	5.95
Phosphorus metabolic process	GO:0006793		#N/A	#N/A	#N/A	#N/A	#N/A	#N/A	#N/A	#N/A	#N/A	#N/A	#N/A	#N/A	#N/A	#N/A	#N/A	#N/A
		MS.gene83924	14 kDa zinc-binding protein [Medicago truncatula]	CC: peroxisome; BP: purine ribonucleotide metabolic process; MF: catalytic activity; BP: sulfur compound metabolic process; CC: plasma membrane; MF: adenylylsulfatase activity)	2.86155	1.5168	1.6954e-11	1.22047e-09	yes	up	42.5633	114.343	38.94	50.52	38.23	114.85	128.23	99.95
		MS.gene55562	14 kDa zinc-binding protein [Medicago truncatula]	CC: peroxisome; BP: purine ribonucleotide metabolic process; MF: catalytic activity; BP: sulfur compound metabolic process; CC: plasma membrane; MF: adenylylsulfatase activity)	3.72602	1.89763	1.47796e-14	1.50382e-12	yes	up	34.3	120.617	39.15	30.82	32.93	133.22	136.24	92.39
		MS.gene036906	2,3-bisphosphoglycerate-independent phosphoglycerate mutase [Medicago truncatula]	CC: cytoplasm; BP: cellular carbohydrate metabolic process; MF: manganese ion binding; MF: transferase activity; MF: 2,3-bisphosphoglycerate-independent phosphoglycerate mutase activity; MF: phosphoglycerate mutase activity; BP: glucose catabolic process; BP: glycolytic process)	6.82905	2.77168	1.73326e-06	5.42101e-05	yes	up	7.14333	44.8033	1.69	14.58	5.16	49.48	32.98	51.95
		MS.gene27540	2,3-bisphosphoglycerate-independent phosphoglycerate mutase [Medicago truncatula]	CC: cytoplasm; BP: cellular carbohydrate metabolic process; MF: manganese ion binding; MF: transferase activity; MF: 2,3-bisphosphoglycerate-independent phosphoglycerate mutase activity; MF: phosphoglycerate mutase activity; BP: glucose catabolic process; BP: glycolytic process)	3.53797	1.82292	1.01817e-12	8.62206e-11	yes	up	2.75	9.71333	2.89	2.8	2.56	10.65	8.36	10.13
		MS.gene88348	3-hydroxy-3-methylglutaryl-coenzyme A reductase 1 [Medicago truncatula]	MF: hydroxymethylglutaryl-CoA reductase (NADPH) activity; MF: coenzyme binding; BP: coenzyme A metabolic process; CC: integral component of membrane; CC: endoplasmic reticulum membrane; BP: isoprenoid biosynthetic process)	2.54318	1.34663	0.000260743	0.00448158	yes	up	1.51667	3.57333	1.39	1.17	1.99	2.74	3.54	4.44
		MS.gene40681	4-hydroxy-3-methylbut-2-enyl diphosphate reductase, chloroplastic [Medicago truncatula]	MF: 4-hydroxy-3-methylbut-2-en-1-yl diphosphate reductase activity; MF: metal ion binding; BP: isopentenyl diphosphate biosynthetic process, methylerythritol 4-phosphate pathway; BP: dimethylallyl diphosphate biosynthetic process)	3.7388	1.90258	0.00326205	0.0358148	yes	up	0.25	0.866667	0.27	0.28	0.2	0.63	1.07	0.9
		MS.gene40678	4-hydroxy-3-methylbut-2-enyl diphosphate reductase, chloroplastic [Medicago truncatula]	MF: 4-hydroxy-3-methylbut-2-en-1-yl diphosphate reductase activity; MF: metal ion binding; BP: isopentenyl diphosphate biosynthetic process, methylerythritol 4-phosphate pathway; BP: dimethylallyl diphosphate biosynthetic process)	2.1068	1.07506	9.94393e-06	0.000260088	yes	up	6.64667	12.97	5.46	6.36	8.12	14.49	13.24	11.18
		MS.gene056659	4-hydroxy-3-methylbut-2-enyl diphosphate reductase, chloroplastic [Medicago truncatula]	MF: 4-hydroxy-3-methylbut-2-en-1-yl diphosphate reductase activity; MF: metal ion binding; BP: isopentenyl diphosphate biosynthetic process, methylerythritol 4-phosphate pathway; BP: dimethylallyl diphosphate biosynthetic process)	2.11627	1.08153	0.000879104	0.0124547	yes	up	2.12	4.15667	1.87	2.52	1.97	5.1	3.53	3.84
		MS.gene91076	6-phosphogluconate dehydrogenase, decarboxylating 1, chloroplastic [Medicago truncatula]	MF: NADP binding; BP: response to abscisic acid; BP: D-gluconate metabolic process; CC: cytosol; BP: D-gluconate catabolic process; BP: pentose-phosphate shunt; MF: phosphogluconate dehydrogenase (decarboxylating) activity; BP: response to water deprivation; BP: response to cold; BP: response to salt stress; BP: pentose-phosphate shunt, oxidative branch; MF: phosphogluconate 2-dehydrogenase activ…	0.382681	-1.38579	4.98474e-08	2.12544e-06	yes	down	52.29	18.6067	63.97	54.35	38.55	20.54	15.79	19.49
		MS.gene47534	acyl-coenzyme A thioesterase 9, mitochondrial isoform X2 [Medicago truncatula]	MF: hydrolase activity; BP: acyl-CoA metabolic process; MF: acyl-CoA hydrolase activity)	0.255022	-1.97131	9.94353e-09	4.79542e-07	yes	down	4.72	1.13	3.95	5.04	5.17	1.38	0.7	1.31
		MS.gene015639	alpha,alpha-trehalose-phosphate synthase [UDP-forming] 6 [Medicago truncatula]	CC: cytoplasm; MF: trehalose-phosphatase activity; BP: dephosphorylation; CC: cytosol; BP: trehalose biosynthetic process; MF: alpha,alpha-trehalose-phosphate synthase (UDP-forming) activity; MF: catalytic activity)	0.291227	-1.77978	1.73336e-08	7.96901e-07	yes	down	8.73667	2.35	6.46	8.3	11.45	2.38	1.73	2.94
		MS.gene95835	alpha,alpha-trehalose-phosphate synthase [UDP-forming] 6 [Medicago truncatula]	CC: cytoplasm; MF: trehalose-phosphatase activity; BP: dephosphorylation; CC: cytosol; BP: trehalose biosynthetic process; MF: alpha,alpha-trehalose-phosphate synthase (UDP-forming) activity; MF: catalytic activity)	0.18424	-2.44034	3.59731e-10	2.15603e-08	yes	down	45.1533	7.65667	37.36	37.84	60.26	4.52	5.97	12.48
[truncated: 3,272 more rows]

## Sheet: Table S3C
Supplementary Table 3C The functions of Differentially expressed mRNAs enriched by MapMan
[truncated: 1,690 more rows]
