# Supplementary material for: Integrated mRNA and microRNA expression analysis of root response to phosphate deficiency in Medicago sativa
Source: Front Plant Sci. 2022 Sep 13;13:989048. doi: 10.3389/fpls.2022.989048 (PMC9513243; doi:10.3389/fpls.2022.989048)
Supplement: SUPPLEMENTARY TABLE 4 — Differentially expressed miRNAs in root under deficient phosphate. [file Table_4.XLSX]

## Sheet: Table S4
Supplementary Table 4 Differentially expressed miRNAs in root under deficient phosphate
miRNA	LPR readcount	NPR readcount	log2-fold change	p-value	q-value	LPR1.tpm	LPR2.tpm	LPR3.tpm	NPR1.tpm	NPR2.tpm	NPR3.tpm
known miRNAs
mtr-miR1507-3p	7385.96	17072.5	-1.1825	3.745e-08	3.3212e-07	10535.1	8054.29	7198.17	6897.94	7674.47	9097.71
mtr-miR1509b	1217.64	2216.3	-0.84909	7.9909e-06	5.6103e-05	1496.44	1521.13	1186.94	801.945	1251.23	1084.09
mtr-miR1510a-5p	1272.36	3198.76	-1.2492	0.00038167	0.0020097	1077.68	1717.77	1509.94	1452.91	1696.5	1177.38
mtr-miR1510b-3p	84.4745	321.927	-1.6878	0.00053498	0.0026909	43.5274	92.669	145.287	172.736	131.01	113.545
mtr-miR1510b-5p	386.408	1358.56	-1.7039	1.2593e-06	9.0294e-06	373.735	346.944	599.307	595.941	496.264	759.006
mtr-miR156b-3p	206.516	558.425	-1.3109	0.0015212	0.0065252	184.616	231.672	285.384	307.087	221.806	189.869
mtr-miR156b-5p	2069.65	7018.45	-1.6853	1.9753e-08	1.8988e-07	1733.59	2369.84	2907.03	2760.27	3427	3595.74
mtr-miR156c-3p	856.04	3278.22	-1.8819	1.4692e-14	2.1527e-13	960.605	1051	928.797	1380.93	1627.68	1498.7
mtr-miR156e	407.182	297.46	0.452978	0.0133872	0.00080444	406.756	411.36	403.43	260.384	326.697	305.298
mtr-miR156g-3p	1.14778	6.9922	-1.8369	0.0052054	0.019277	0	1.13011	2.5944	2.23918	4.56049	3.29798
mtr-miR156g-5p	5347.14	25228.1	-2.1503	5.6922e-14	7.6731e-13	5768.13	5117.14	7477.07	10908	10845.7	12736.3
mtr-miR159b	353.219	1218.91	-1.7385	3.0637e-13	3.971e-12	409.758	405.709	400.835	401.133	517.823	832.975
mtr-miR160a	192.772	459.015	-1.2187	1.1757e-07	9.4338e-07	207.13	241.843	211.444	179.134	225.122	236.512
mtr-miR160c	17.6684	49.7162	-1.3666	0.00058354	0.0028919	18.0113	20.342	22.0524	23.9912	18.242	24.0281
mtr-miR162	7550.21	10728.2	-0.49694	0.014326	0.045133	9624.06	8996.8	7521.18	4199.42	4931.96	5835.06
mtr-miR164d	11.3424	4.24819	1.1588	0.044457	0.1135	9.00567	22.6022	6.48601	1.59941	2.48754	1.88456
mtr-miR166a	456603	1.44664e+06	-1.596	4.1991e-08	3.6285e-07	540011	497052	537724	685125	618207	633869
mtr-miR166b	88369.6	201603	-1.1631	1.0241e-07	8.4178e-07	103966	108304	92113	81864.3	100664	96743.3
mtr-miR166c	86062.8	200330	-1.1911	6.0037e-08	5.0581e-07	101183	105788	89446	81428.6	100071	95952.3
mtr-miR166e-5p	762.177	1505.36	-0.95965	1.0196e-05	6.8723e-05	810.51	935.731	863.936	577.068	794.769	736.862
mtr-miR167a	107.237	241.322	-1.1275	3.012e-05	0.00018455	99.0624	134.483	131.017	93.0858	114.012	130.506
mtr-miR167b-3p	121.83	48.9394	1.2295	0.0010926	0.005114	135.085	188.728	93.3985	19.1929	16.9982	32.0375
mtr-miR168c-3p	1028.39	2170.63	-1.0461	2.3488e-05	0.00014935	1121.21	1301.89	1102.62	898.87	1104.47	991.749
mtr-miR169a	2.30235	7.82926	-1.353	0.028311	0.080175	3.00189	1.13011	3.89161	3.83859	3.73131	2.82684
mtr-miR169d-3p	5.01251	86.4325	-3.5423	1.2212e-12	1.5242e-11	1.50094	3.39033	11.6748	39.6654	33.5818	43.3448
mtr-miR169d-5p	1.56918	12.3614	-2.2634	0.00023595	0.0012621	1.50094	0	3.89161	5.438	6.21885	5.18254
mtr-miR169e-5p	0.793516	12.5306	-2.7885	1.3802e-05	9.1202e-05	0	0	2.5944	4.79824	6.63344	6.12482
mtr-miR169g	27.1046	91.8316	-1.6975	6.3185e-10	6.8689e-09	30.0189	29.3828	33.7273	32.9479	53.8967	43.3448
mtr-miR169h	26.9178	1278.56	-5.2918	1.5288e-61	1.0304e-59	19.5123	27.1226	44.1049	483.662	689.878	621.904
mtr-miR169j	0.35426	155.352	-6.0562	1.5785e-26	4.8361e-25	0	1.13011	0	67.8151	65.9198	78.2092
mtr-miR169k	0	5.47333	-2.3606	0.0012887	0.0058517	0	0	0	2.87894	3.31672	0.942279
mtr-miR171b	95.6564	162.413	-0.73746	0.006688	0.023977	100.563	93.7991	133.612	62.6969	92.4536	72.0844
mtr-miR171e-3p	1412.63	4578.32	-1.6441	1.0401e-10	1.2087e-09	1512.95	1574.24	1756.41	1933.69	2332.48	2025.43
mtr-miR171e-5p	114.159	198.398	-0.78379	1.9399e-05	0.00012572	142.59	126.572	125.829	64.2964	102.404	119.198
mtr-miR171h	2585.09	10574.6	-1.946	5.6251e-11	6.7702e-10	3121.97	3237.76	2556.79	4635.74	3816.3	5958.97
mtr-miR172b	93.6025	94.6079	-0.011175	0.96435	0.97066	94.5595	118.661	106.371	34.2274	46.4341	53.2388
mtr-miR172d-3p	139.847	91.5038	0.611949	0.033408	0.090775	112.571	143.524	163.447	79.6507	80.845	114.016
mtr-miR172d-5p	10.1447	33.5625	-1.5981	2.4113e-05	0.00015048	12.0076	11.3011	11.6748	13.1152	18.6565	15.0765
mtr-miR2111a-3p	63.4743	130.507	-1.0038	0.00020287	0.0011208	84.0529	79.1077	57.0769	32.628	79.6013	82.4494
mtr-miR2111g-3p	36.109	63.4593	-0.77376	0.0077178	0.027378	39.0246	50.8549	33.7273	23.0315	35.6547	31.0952
mtr-miR2111l	141.295	339.756	-1.2365	7.436e-09	7.5938e-08	177.111	185.338	125.829	105.561	194.028	193.167
mtr-miR2199	951.238	294.556	1.6283	8.2985e-09	8.2252e-08	1080.68	1108.64	1081.87	135.95	128.523	132.39
mtr-miR2587a	37.1039	22.5557	0.67536	0.034557	0.092425	43.5274	44.0743	40.2133	5.438	13.2669	15.0765
mtr-miR2592ae	5.96138	21.9795	-1.6211	0.00092604	0.0043954	7.50472	7.91077	5.18881	10.5561	7.46262	11.3074
mtr-miR2592ap	76.1223	126.721	-0.70097	0.024405	0.070899	69.0435	74.5872	115.451	50.5414	63.4323	62.1904
mtr-miR2592b-3p	11.5864	25.4011	-1.012	0.017673	0.053176	13.5085	14.6914	11.6748	11.5158	8.70639	14.1342
mtr-miR2592b-5p	12.001	26.9346	-1.0598	0.0082548	0.028679	12.0076	14.6914	14.2692	11.8356	11.1939	13.663
mtr-miR2592bl-5p	2.58946	12.3565	-1.8128	0.0012635	0.0058331	1.50094	4.52044	2.5944	5.11812	5.80426	6.12482
mtr-miR2592d-5p	8.9901	24.0759	-1.2733	0.0030201	0.012104	9.00567	11.3011	10.3776	10.5561	9.53557	12.7208
mtr-miR2598	105.04	182.057	-0.76934	0.001597	0.0067275	139.588	106.23	119.343	65.5759	75.87	116.371
mtr-miR2599	53.9678	31.9339	0.72449	0.010539	0.035164	66.0416	63.2861	57.0769	8.31694	17.4128	21.6724
mtr-miR2629a	35.0608	57.8874	-0.69152	0.019028	0.056747	33.0208	38.4237	47.9965	21.1122	28.1921	32.5086
mtr-miR2634	42.4239	94.8227	-1.1217	9.4405e-06	6.4927e-05	52.5331	47.4646	46.6993	31.9882	43.9465	59.8347
mtr-miR2643a	6870.13	16155.4	-1.206	3.2664e-08	2.9751e-07	8727.99	5863.01	9249.05	5892.23	8696.85	8246.36
mtr-miR2651	56.3237	96.5707	-0.74063	0.012117	0.039644	64.5406	64.4162	64.8601	42.8642	46.0195	42.4026
mtr-miR393a	166.317	250.491	-0.5785	0.0051559	0.019277	207.13	206.81	160.853	79.6507	157.13	125.323
mtr-miR396a-5p	7502.98	24838.7	-1.6548	2.0284e-08	1.8988e-07	9976.78	8611.43	7470.59	10818.1	8621.4	14457.4
mtr-miR396b-5p	10211.4	19057	-0.86405	0.0027859	0.011311	10072.8	14443.9	10268.7	7868.15	9912.02	8531.87
mtr-miR399a	56.0583	0	5.4139	3.8671e-18	7.6659e-17	63.0397	82.498	46.6993	0	0	0
mtr-miR399b	1053.61	15.1257	5.7749	1.5058e-63	1.2686e-61	1107.7	1405.86	1089.65	7.67718	7.04803	5.18254
mtr-miR399c	679.079	9.3985	5.8436	7.9231e-67	8.9003e-65	830.022	881.485	631.737	4.47835	2.90213	5.18254
mtr-miR399d	341.29	3.99437	5.7992	6.7028e-44	3.7647e-42	316.699	478.036	364.514	1.27953	1.65836	2.82684
mtr-miR399k	78.6154	0	5.8882	1.5859e-22	4.1112e-21	81.051	99.4496	88.2097	0	0	0
mtr-miR399l	1399.99	107.282	3.5639	5.0549e-36	1.8928e-34	1508.45	1953.96	1329.63	43.8239	58.4572	46.1717
mtr-miR399q	799.136	19.871	5.1047	2.685e-69	4.5243e-67	977.115	1071.34	708.272	6.39765	12.8523	9.42279
mtr-miR399r	47.0861	0.323772	4.899	7.2256e-16	1.2175e-14	52.5331	71.1969	37.6189	0.319882	0	0
mtr-miR399s-5p	106.2	0	6.2348	7.2914e-26	2.0477e-24	135.085	140.134	92.1013	0	0	0
mtr-miR408-3p	63.4624	117.723	-0.83406	0.016788	0.050968	60.0378	87.0184	68.7517	55.0198	55.555	47.5851
mtr-miR482-5p	249.955	438.362	-0.78227	0.0030662	0.012104	285.18	279.137	295.762	192.569	193.613	211.071
mtr-miR5037a	1.56918	78.7666	-4.6394	1.2176e-18	2.5646e-17	1.50094	0	3.89161	27.5099	52.6529	32.0375
mtr-miR5206a	0	3.77964	-2.0378	0.0056716	0.020552	0	0	0	0.959647	3.73131	0.942279
mtr-miR5208a	26.2254	10.9516	1.1545	0.0030887	0.012104	36.0227	19.2119	36.3217	3.51871	6.63344	5.65368
mtr-miR5211	2795.38	699.427	1.9506	7.4485e-18	1.3945e-16	3070.93	2684.01	3853.99	256.226	353.231	378.325
mtr-miR5231	47.4339	90.1464	-0.87906	0.0051063	0.019277	43.5274	54.2453	63.5629	38.066	41.0444	44.7583
mtr-miR5232	1660.5	5709.64	-1.7417	1.3325e-15	2.1383e-14	1816.14	2029.68	1849.81	2216.15	2673.28	3088.79
mtr-miR5267a	121.936	79.5534	0.5874	0.03724	0.098817	201.127	101.71	128.423	20.1526	52.6529	45.7005
mtr-miR5271a	31.4494	13.4907	1.0781	0.014212	0.045133	49.5312	23.7323	37.6189	1.91929	11.1939	8.00937
mtr-miR5272a	63.1408	33.6276	0.85524	0.0098429	0.03363	87.0548	55.3754	77.8321	7.67718	16.5836	26.3838
mtr-miR5272f	90.5297	54.5211	0.70552	0.012363	0.04006	145.592	89.2787	84.3181	16.6339	24.4608	38.1623
mtr-miR5287b	35.5969	17.0417	0.97124	0.010093	0.034013	57.0359	27.1226	41.5105	4.47835	13.2669	7.53823
mtr-miR5288	5.25286	0.821659	1.7596	0.0098793	0.03363	7.50472	5.65055	5.18881	0.319882	0.82918	0
mtr-miR5292a	128.918	68.6311	0.87474	0.00049777	0.0025417	162.102	128.832	155.664	18.5532	48.507	34.3932
mtr-miR5292b	132.748	70.8129	0.87529	0.00023077	0.0012544	166.605	131.093	162.15	19.8327	48.0924	36.2778
mtr-miR530	5.96138	1.82795	1.3035	0.043833	0.11276	7.50472	7.91077	5.18881	1.27953	0.41459	0.47114
mtr-miR5558-5p	4.97681	12.0677	-1.0982	0.033363	0.090775	4.50283	3.39033	9.08041	4.79824	5.38967	6.59595
mtr-miR5742	2.22415	0	1.4888	0.037321	NA	6.00378	2.26022	0	0	0	0
novel miRNAs
novel-miR1	7407.74	15067.5	-0.97405	0.0022059	0.0090658	7687.84	9399.12	8241.12	7179.44	6032.7	6933.76
novel-miR10	170.002	90.3113	0.8764	0.0015296	0.0065252	298.688	153.695	151.773	25.2707	57.2134	50.4119
novel-miR101	22.726	12.4054	0.78747	0.043378	0.11245	30.0189	19.2119	29.8356	3.19882	9.12098	6.12482
novel-miR102	15.1886	7.44535	0.89566	0.049373	0.12417	18.0113	12.4312	22.0524	1.59941	4.97508	4.7114
novel-miR11	473.604	32.9889	3.5587	2.8051e-20	6.7522e-19	538.839	645.293	442.346	15.0345	21.5587	8.00937
novel-miR110	50.0803	29.2696	0.73975	0.011834	0.039098	79.5501	46.3345	50.5909	8.31694	15.3398	19.3167
novel-miR12	144.252	83.4989	0.75924	0.0041525	0.015902	225.142	154.825	127.126	20.7924	50.58	53.2388
novel-miR120	5.16107	47.8446	-2.7126	1.6536e-07	1.2959e-06	4.50283	9.04088	3.89161	20.7924	32.338	12.2496
novel-miR127	12.5456	4.52723	1.2554	0.014464	0.045133	21.0132	7.91077	15.5664	1.27953	2.07295	3.29798
novel-miR138	11.7589	4.59154	1.0936	0.04878	0.1236	24.0151	6.78066	11.6748	0.639765	3.73131	2.82684
novel-miR142	36.9579	22.5116	0.68668	0.025215	0.072627	51.0321	35.0334	42.8077	7.67718	10.3647	14.1342
novel-miR15	118.683	62.6467	0.89446	6.8274e-05	0.00041086	175.611	111.881	128.423	17.9134	37.7277	36.2778
novel-miR153	20.6547	204.332	-3.1663	2.1936e-27	7.3923e-26	19.5123	24.8624	25.944	78.3712	96.5995	111.189
novel-miR154	18.4084	41.9107	-1.1181	0.0008244	0.0039689	22.5142	20.342	20.7552	13.7549	18.242	28.2684
novel-miR155	1.83844	0	1.5244	0.034351	NA	1.50094	3.39033	1.2972	0	0	0
novel-miR159	3642.86	13106.1	-1.8121	1.8069e-19	4.0594e-18	4885.58	3966.68	3812.48	5349.39	6266.11	6520.1
novel-miR16	78.1055	39.2784	0.94687	0.0013236	0.0058693	115.573	91.5389	66.1573	12.4754	27.3629	16.961
novel-miR161	4.5979	0.816778	1.5047	0.03367	0.090775	3.00189	3.39033	9.08041	0	0.41459	0.942279
novel-miR163	15.7968	40.5612	-1.247	0.0021024	0.0087468	30.0189	13.5613	12.972	11.1959	16.9982	31.5664
novel-miR173	35.0098	18.227	0.85402	0.026547	0.075816	48.0302	35.0334	38.9161	2.87894	13.6815	11.7785
novel-miR174	34.7694	19.5375	0.77883	0.015542	0.047616	42.0265	32.7732	45.4021	5.438	12.0231	11.3074
novel-miR175	257.314	0.931461	6.605	6.9073e-38	3.3254e-36	237.149	341.293	295.762	0.639765	0	0.47114
novel-miR182	4312.43	11384.3	-1.3497	9.4355e-07	7.0661e-06	5244.3	4691.08	4963.09	5108.2	5934.44	4398.56
novel-miR183	20.1144	6.55375	1.3947	0.0038042	0.014736	37.5236	12.4312	22.0524	1.27953	4.97508	3.76912
novel-miR187	19.4348	8.18242	1.0546	0.037759	0.099413	31.5198	11.3011	25.944	0.959647	5.38967	6.59595
novel-miR188	31.575	81.1127	-1.2729	0.00042993	0.002229	33.0208	36.1635	38.9161	32.9479	53.0675	26.3838
novel-miR194	25.9797	12.9383	0.90468	0.028935	0.08126	49.5312	21.4721	22.0524	3.19882	9.53557	6.59595
novel-miR197	22.9374	9.11388	1.1818	0.0079582	0.027937	42.0265	20.342	19.458	1.59941	5.38967	7.06709
novel-miR2	291.718	606.565	-1.0329	1.2232e-06	8.9612e-06	399.251	282.527	334.678	243.111	280.263	318.962
novel-miR203	9.20939	1.96221	1.7033	0.0053719	0.019678	12.0076	4.52044	15.5664	0.639765	1.24377	0.942279
novel-miR205	2939.85	18.6627	6.8126	1.3448e-76	4.532e-74	3130.97	3887.58	3043.24	9.59647	4.97508	9.89393
novel-miR27	21.7174	9.9754	1.0132	0.014935	0.046176	19.5123	28.2527	25.944	2.23918	6.21885	6.59595
novel-miR3	477.828	1957.46	-1.9787	1.8073e-16	3.2055e-15	445.781	572.966	607.091	627.929	1033.57	1163.71
novel-miR30	21.9325	12.0271	0.79223	0.04142	0.10821	30.0189	19.2119	27.2412	4.15847	8.2918	4.7114
novel-miR37	7.57306	2.0615	1.3487	0.033145	0.090775	9.00567	6.78066	10.3776	0	2.48754	0.942279
novel-miR38	18.8434	9.2733	0.93425	0.020346	0.060146	30.0189	16.9516	19.458	2.87894	5.38967	5.18254
novel-miR42	32.4025	0	4.8661	2.2733e-14	3.1921e-13	48.0302	30.513	35.0245	0	0	0
novel-miR45	8.01658	46.25	-2.1062	0.00011643	0.00067652	1.50094	7.91077	16.8636	14.7146	15.3398	36.7489
novel-miR49	4.17649	16.9326	-1.7378	0.00073123	0.0035714	1.50094	4.52044	7.78321	4.47835	11.1939	9.42279
novel-miR5	298.788	1097.91	-1.8596	1.0155e-37	4.2779e-36	364.73	316.431	351.542	354.43	594.107	634.625
novel-miR53	0	46.8609	-4.9571	4.7276e-15	7.2418e-14	0	0	0	19.8327	22.3879	22.1436
novel-miR54	1.83844	21.1375	-2.787	8.4228e-07	6.4511e-06	1.50094	3.39033	1.2972	8.63682	7.87721	12.7208
novel-miR60	0	4.60694	-2.3402	0.0013856	0.0060644	0	0	0	1.91929	2.07295	2.3557
novel-miR62	20.0447	0	4.274	1.1183e-10	1.2562e-09	25.5161	18.0818	25.944	0	0	0
novel-miR7	655.817	337.629	0.91874	0.0013023	0.0058517	1011.64	577.486	717.353	79.6507	251.656	175.735
novel-miR70	8.50408	2.53004	1.3429	0.030213	0.084146	16.5104	11.3011	2.5944	0.639765	1.24377	1.88456
novel-miR8	635.423	1025.38	-0.6797	0.00015212	0.00085443	950.098	696.147	579.849	321.802	557.623	605.414
novel-miR83	39.938	5.12928	2.6342	1.1726e-09	1.2349e-08	43.5274	53.1151	40.2133	0.959647	4.56049	2.3557
novel-miR93	71.7877	38.4301	0.83286	0.021831	0.063975	91.5576	66.6765	90.8041	9.59647	33.1672	14.6053
novel-miR96	31.6819	12.0383	1.2242	0.014332	0.045133	64.5406	33.9033	15.5664	5.438	3.31672	7.53823
novel-miR98	51.1062	180.326	-1.6503	0.00010741	0.00063506	60.0378	77.9776	37.6189	37.4262	162.519	74.4401
