# Supplementary material for: Integrated mRNA and microRNA expression analysis of root response to phosphate deficiency in Medicago sativa
Source: Front Plant Sci. 2022 Sep 13;13:989048. doi: 10.3389/fpls.2022.989048 (PMC9513243; doi:10.3389/fpls.2022.989048)
Supplement: SUPPLEMENTARY TABLE 5A — miRNA targets predicted by RNAhybrid. [file Table_5.XLSX]

## Sheet: Table S5A
Supplementary Table 5A miRNA targets predicted by RNAhybrid
mRNA	mRNA_length	miRNA	miRNA_length	mfe	p-value	position
MS.gene36571	239	mtr-miR1507-3p	22	-26.6	0.039535	108
MS.gene50042	563	mtr-miR1507-3p	22	-28.9	0.047329	509
MS.gene47056	404	mtr-miR1509a-3p	21	-27.5	0.033292	140
MS.gene06995	388	mtr-miR1510a-5p	21	-32	0.004691	204
MS.gene08986	1262	mtr-miR1510a-5p	21	-31.5	0.042178	1227
MS.gene09260	1259	mtr-miR1510a-5p	21	-31.5	0.042035	1224
MS.gene26216	1673	mtr-miR1510a-5p	21	-32.9	0.033243	1410
MS.gene26530	959	mtr-miR1510a-5p	21	-31.9	0.023228	799
MS.gene39625	953	mtr-miR1510a-5p	21	-31.9	0.023003	793
MS.gene40545	1591	mtr-miR1510a-5p	21	-32.1	0.044456	80
MS.gene43330	1037	mtr-miR1510a-5p	21	-31.5	0.031654	953
MS.gene44442	524	mtr-miR1510a-5p	21	-30.5	0.017571	503
MS.gene47477	953	mtr-miR1510a-5p	21	-31.9	0.023003	793
MS.gene53743	1037	mtr-miR1510a-5p	21	-31.5	0.031654	953
MS.gene56646	467	mtr-miR1510a-5p	21	-29.2	0.028322	270
MS.gene60182	524	mtr-miR1510a-5p	21	-30.5	0.017571	503
MS.gene85961	1370	mtr-miR1510a-5p	21	-33	0.02375	1190
MS.gene85962	1092	mtr-miR1510a-5p	21	-33	0.016809	1014
MS.gene92379	1662	mtr-miR1510a-5p	21	-32.1	0.047226	80
MS.gene006816	857	mtr-miR1510a-5p	21	-32.3	0.016037	775
MS.gene032675	296	mtr-miR1510a-5p	21	-28.7	0.016803	63
MS.gene033536	1941	mtr-miR1510a-5p	21	-34.1	0.023962	844
MS.gene041428	1094	mtr-miR1510a-5p	21	-32.3	0.023492	859
MS.gene042272	942	mtr-miR1510a-5p	21	-30.9	0.036481	48
MS.gene047801	959	mtr-miR1510a-5p	21	-31.9	0.023228	799
MS.gene053094	296	mtr-miR1510a-5p	21	-28.7	0.016803	63
MS.gene053468	929	mtr-miR1510a-5p	21	-31.9	0.022111	793
MS.gene058172	1048	mtr-miR1510a-5p	21	-31.8	0.027896	830
MS.gene067474	1370	mtr-miR1510a-5p	21	-33	0.02375	1190
MS.gene24974	578	mtr-miR1510b-3p	21	-29.8	0.036695	528
MS.gene33429	578	mtr-miR1510b-3p	21	-29.8	0.036695	528
MS.gene33683	578	mtr-miR1510b-3p	21	-29.8	0.036695	528
MS.gene70675	326	mtr-miR1510b-3p	21	-30.3	0.010816	160
MS.gene022349	326	mtr-miR1510b-3p	21	-30.3	0.010816	160
MS.gene051316	263	mtr-miR1510b-3p	21	-27.4	0.034309	73
MS.gene068297	578	mtr-miR1510b-3p	21	-29.8	0.036695	528
MS.gene03023	308	mtr-miR1510b-5p	21	-29.8	0.013327	137
MS.gene07196	1099	mtr-miR1510b-5p	21	-32	0.035472	1048
MS.gene20713	1095	mtr-miR1510b-5p	21	-32	0.035283	1044
MS.gene36282	1091	mtr-miR1510b-5p	21	-32.3	0.030574	741
MS.gene44627	731	mtr-miR1510b-5p	21	-30.2	0.045053	650
MS.gene57498	1734	mtr-miR1510b-5p	21	-36	0.011504	142
MS.gene57681	1731	mtr-miR1510b-5p	21	-36	0.011474	142
MS.gene61320	1091	mtr-miR1510b-5p	21	-32.3	0.030574	741
MS.gene78549	1091	mtr-miR1510b-5p	21	-31.4	0.046191	921
MS.gene80368	1430	mtr-miR1510b-5p	21	-34.5	0.016811	248
MS.gene89097	1094	mtr-miR1510b-5p	21	-32.3	0.030699	744
MS.gene95291	407	mtr-miR1510b-5p	21	-28.8	0.036129	284
MS.gene002528	398	mtr-miR1510b-5p	21	-28.2	0.047282	319
MS.gene019770	1430	mtr-miR1510b-5p	21	-34.5	0.016811	248
MS.gene042155	779	mtr-miR1510b-5p	21	-34.1	0.007668	456
MS.gene047385	398	mtr-miR1510b-5p	21	-28.2	0.047282	319
MS.gene34340	296	mtr-miR156a	21	-27.4	0.033684	111
MS.gene54927	312	mtr-miR156a	21	-27.5	0.034887	13
MS.gene003087	362	mtr-miR156a	21	-27.8	0.038073	15
MS.gene041894	821	mtr-miR156a	21	-31.3	0.023959	285
MS.gene057545	440	mtr-miR156a	21	-30.1	0.015763	217
MS.gene072363	1974	mtr-miR156a	21	-33	0.039393	323
MS.gene46292	401	mtr-miR156b-3p	22	-29.6	0.023422	46
MS.gene65502	266	mtr-miR156b-3p	22	-27.4	0.037211	183
MS.gene74772	467	mtr-miR156b-3p	22	-29.3	0.034995	365
MS.gene008895	445	mtr-miR156b-3p	22	-29.6	0.027823	46
MS.gene016201	1361	mtr-miR156b-3p	22	-32.7	0.034725	1132
MS.gene018580	311	mtr-miR156b-3p	22	-28.7	0.024201	17
MS.gene025855	674	mtr-miR156b-3p	22	-30.9	0.028331	401
MS.gene045762	1403	mtr-miR156b-3p	22	-32	0.049817	1003
MS.gene071764	419	mtr-miR156b-3p	22	-28.9	0.036006	80
MS.gene31476	428	mtr-miR156b-5p	20	-27.5	0.044226	155
MS.gene45813	530	mtr-miR156b-5p	20	-29.4	0.023038	30
MS.gene45815	530	mtr-miR156b-5p	20	-29.4	0.023038	30
MS.gene45818	530	mtr-miR156b-5p	20	-29.4	0.023038	30
MS.gene45820	500	mtr-miR156b-5p	20	-29.1	0.02448	1
MS.gene54347	497	mtr-miR156b-5p	20	-28.1	0.040978	288
MS.gene64816	720	mtr-miR156b-5p	20	-29.8	0.030772	599
MS.gene67499	768	mtr-miR156b-5p	20	-29.8	0.034033	647
MS.gene89203	410	mtr-miR156b-5p	20	-27.6	0.039107	229
MS.gene97788	494	mtr-miR156b-5p	20	-28.1	0.040583	288
MS.gene000336	497	mtr-miR156b-5p	20	-28.1	0.040978	288
MS.gene057545	440	mtr-miR156b-5p	20	-31.6	0.005111	213
MS.gene059188	530	mtr-miR156b-5p	20	-29.4	0.023038	30
MS.gene059189	530	mtr-miR156b-5p	20	-29.4	0.023038	30
MS.gene059191	530	mtr-miR156b-5p	20	-29.4	0.023038	30
MS.gene46292	401	mtr-miR156c-3p	22	-28.2	0.039673	46
MS.gene74056	701	mtr-miR156c-3p	22	-30	0.038407	404
MS.gene008895	445	mtr-miR156c-3p	22	-28.2	0.046818	46
MS.gene016201	1361	mtr-miR156c-3p	22	-31.6	0.047261	1132
MS.gene044968	701	mtr-miR156c-3p	22	-30	0.038407	404
MS.gene43330	1037	mtr-miR156d-3p	23	-31.1	0.040504	986
MS.gene53743	1037	mtr-miR156d-3p	23	-31.1	0.040504	986
MS.gene55419	395	mtr-miR156d-3p	23	-28.2	0.03889	238
MS.gene80612	461	mtr-miR156d-3p	23	-29.1	0.031314	309
MS.gene032972	461	mtr-miR156d-3p	23	-29.1	0.031314	309
MS.gene040022	524	mtr-miR156d-3p	23	-30.9	0.015355	491
MS.gene34340	296	mtr-miR156e	21	-27.8	0.019955	111
MS.gene78154	1418	mtr-miR156g-3p	21	-31.7	0.037551	1018
MS.gene82783	296	mtr-miR156g-3p	21	-30.5	0.005038	164
MS.gene86715	467	mtr-miR156g-3p	21	-29.1	0.024567	314
MS.gene015666	1390	mtr-miR156g-3p	21	-31.4	0.042171	436
MS.gene032675	296	mtr-miR156g-3p	21	-30.5	0.005038	164
MS.gene039229	464	mtr-miR156g-3p	21	-29.1	0.024304	311
MS.gene045762	1403	mtr-miR156g-3p	21	-31.7	0.036982	1003
MS.gene051907	765	mtr-miR156g-3p	21	-29.3	0.048337	372
MS.gene053094	296	mtr-miR156g-3p	21	-30.5	0.005038	164
MS.gene066555	1418	mtr-miR156g-3p	21	-31.7	0.037551	1018
MS.gene071265	1418	mtr-miR156g-3p	21	-31.7	0.037551	1018
MS.gene34340	296	mtr-miR156g-5p	21	-26.9	0.039589	111
MS.gene55419	395	mtr-miR156h-3p	21	-29.5	0.009103	252
MS.gene08776	647	mtr-miR156i-3p	23	-29.8	0.042174	70
MS.gene09313	647	mtr-miR156i-3p	23	-29.8	0.042174	70
MS.gene63066	359	mtr-miR156i-3p	23	-30.2	0.013115	7
MS.gene65502	266	mtr-miR156i-3p	23	-28.5	0.019165	183
MS.gene80612	461	mtr-miR156i-3p	23	-28.9	0.039864	311
MS.gene006816	857	mtr-miR156i-3p	23	-30.5	0.045535	770
MS.gene020291	635	mtr-miR156i-3p	23	-30.1	0.03539	365
MS.gene025855	674	mtr-miR156i-3p	23	-32	0.015275	401
MS.gene032972	461	mtr-miR156i-3p	23	-28.9	0.039864	311
MS.gene035397	377	mtr-miR156i-3p	23	-28.5	0.034724	167
MS.gene040022	524	mtr-miR156i-3p	23	-33.1	0.005723	491
MS.gene049881	647	mtr-miR156i-3p	23	-29.8	0.042174	70
MS.gene02722	602	mtr-miR156j	20	-29.7	0.029279	150
MS.gene06399	1217	mtr-miR156j	20	-30.9	0.047354	526
MS.gene21807	1468	mtr-miR156j	20	-32.4	0.030916	388
MS.gene33429	578	mtr-miR156j	20	-29	0.039126	41
MS.gene33683	578	mtr-miR156j	20	-29	0.039126	41
MS.gene45813	530	mtr-miR156j	20	-28.5	0.044025	30
MS.gene45815	530	mtr-miR156j	20	-28.5	0.044025	30
MS.gene45818	530	mtr-miR156j	20	-28.5	0.044025	30
MS.gene45820	500	mtr-miR156j	20	-28.2	0.046836	1
MS.gene001056	1460	mtr-miR156j	20	-32.4	0.030671	385
MS.gene024832	1460	mtr-miR156j	20	-32.4	0.030671	385
MS.gene033754	365	mtr-miR156j	20	-28.1	0.029569	211
MS.gene036010	485	mtr-miR156j	20	-28.1	0.046999	415
MS.gene050149	620	mtr-miR156j	20	-28.9	0.045877	20
MS.gene057545	440	mtr-miR156j	20	-30.7	0.010202	213
MS.gene059188	530	mtr-miR156j	20	-28.5	0.044025	30
MS.gene059189	530	mtr-miR156j	20	-28.5	0.044025	30
MS.gene059191	530	mtr-miR156j	20	-28.5	0.044025	30
MS.gene08901	1087	mtr-miR159a	21	-30.4	0.044944	1043
MS.gene08915	838	mtr-miR159a	21	-30.4	0.030448	794
MS.gene30246	1328	mtr-miR159a	21	-31.7	0.032568	114
MS.gene39419	866	mtr-miR159a	21	-30.6	0.029156	596
MS.gene51384	353	mtr-miR159a	21	-27.4	0.036237	36
MS.gene62681	1328	mtr-miR159a	21	-31.7	0.032568	114
MS.gene70675	326	mtr-miR159a	21	-29.6	0.009407	271
MS.gene82783	296	mtr-miR159a	21	-28.2	0.017184	271
MS.gene84480	239	mtr-miR159a	21	-28.9	0.00769	97
MS.gene87649	487	mtr-miR159a	21	-29.7	0.018188	12
MS.gene000304	353	mtr-miR159a	21	-27.4	0.036237	36
MS.gene007981	512	mtr-miR159a	21	-29.7	0.019793	12
MS.gene022349	326	mtr-miR159a	21	-29.6	0.009407	271
MS.gene026120	239	mtr-miR159a	21	-28.9	0.00769	97
MS.gene031902	487	mtr-miR159a	21	-29.7	0.018188	12
MS.gene032675	296	mtr-miR159a	21	-28.2	0.017184	271
MS.gene035334	776	mtr-miR159a	21	-29.6	0.04047	15
MS.gene036484	776	mtr-miR159a	21	-29.6	0.04047	15
MS.gene041560	776	mtr-miR159a	21	-29.6	0.04047	15
MS.gene053094	296	mtr-miR159a	21	-28.2	0.017184	271
MS.gene056082	323	mtr-miR159a	21	-26.6	0.048315	32
MS.gene064243	353	mtr-miR159a	21	-27.4	0.036237	36
MS.gene00238	940	mtr-miR159b	21	-30.7	0.046766	58
MS.gene06532	902	mtr-miR159b	21	-30.5	0.048145	579
MS.gene22433	500	mtr-miR159b	21	-29.8	0.027468	395
MS.gene27731	338	mtr-miR159b	21	-30.4	0.010257	94
MS.gene30246	1328	mtr-miR159b	21	-32.9	0.028023	114
MS.gene31002	689	mtr-miR159b	21	-29.8	0.045338	340
MS.gene31415	868	mtr-miR159b	21	-30.6	0.043625	529
MS.gene42593	338	mtr-miR159b	21	-30.4	0.010257	94
MS.gene62681	1328	mtr-miR159b	21	-32.9	0.028023	114
MS.gene70675	326	mtr-miR159b	21	-27.9	0.03621	273
MS.gene72033	524	mtr-miR159b	21	-29.2	0.039999	2
MS.gene82783	296	mtr-miR159b	21	-30.6	0.007202	271
MS.gene84480	239	mtr-miR159b	21	-27.8	0.022349	96
MS.gene87649	487	mtr-miR159b	21	-31.3	0.012275	12
MS.gene001557	698	mtr-miR159b	21	-29.9	0.044052	372
MS.gene006688	530	mtr-miR159b	21	-29.7	0.031723	19
MS.gene007981	512	mtr-miR159b	21	-31.3	0.013378	12
MS.gene011926	851	mtr-miR159b	21	-31	0.035046	85
MS.gene013346	689	mtr-miR159b	21	-29.8	0.045338	340
MS.gene013432	902	mtr-miR159b	21	-30.5	0.048145	579
MS.gene014620	524	mtr-miR159b	21	-29.2	0.039999	2
MS.gene022349	326	mtr-miR159b	21	-27.9	0.03621	273
MS.gene024143	344	mtr-miR159b	21	-28.2	0.033823	270
MS.gene026120	239	mtr-miR159b	21	-27.8	0.022349	96
MS.gene027823	1576	mtr-miR159b	21	-34.4	0.018278	1179
MS.gene031253	311	mtr-miR159b	21	-27.4	0.043594	212
MS.gene031902	487	mtr-miR159b	21	-31.3	0.012275	12
MS.gene032675	296	mtr-miR159b	21	-30.6	0.007202	271
MS.gene042155	779	mtr-miR159b	21	-30.9	0.032147	365
MS.gene043834	1994	mtr-miR159b	21	-33	0.047468	1916
MS.gene049319	689	mtr-miR159b	21	-29.8	0.045338	340
MS.gene049403	902	mtr-miR159b	21	-30.5	0.048145	579
MS.gene051907	765	mtr-miR159b	21	-30.8	0.032807	1
MS.gene052212	599	mtr-miR159b	21	-32.3	0.010578	307
MS.gene053094	296	mtr-miR159b	21	-30.6	0.007202	271
MS.gene059060	879	mtr-miR159b	21	-30.7	0.042393	58
MS.gene064137	218	mtr-miR159b	21	-26.2	0.045847	37
MS.gene068172	942	mtr-miR159b	21	-30.7	0.046911	58
MS.gene068174	898	mtr-miR159b	21	-30.7	0.043748	58
MS.gene068618	1581	mtr-miR159b	21	-34.4	0.018364	1184
MS.gene069151	1577	mtr-miR159b	21	-34.4	0.018295	1180
MS.gene071858	941	mtr-miR159b	21	-30.7	0.046838	58
MS.gene06062	464	mtr-miR160a	21	-29.2	0.042508	168
MS.gene09946	590	mtr-miR160a	21	-34.5	0.004681	334
MS.gene21143	590	mtr-miR160a	21	-34.5	0.004681	334
MS.gene21655	1000	mtr-miR160a	21	-31.3	0.049627	887
MS.gene22239	530	mtr-miR160a	21	-30.1	0.033698	381
MS.gene24755	698	mtr-miR160a	21	-31.1	0.031527	605
MS.gene30308	1058	mtr-miR160a	21	-33.2	0.022706	765
MS.gene36282	1091	mtr-miR160a	21	-31.9	0.042858	437
MS.gene40871	634	mtr-miR160a	21	-30.3	0.040384	433
MS.gene43330	1037	mtr-miR160a	21	-31.8	0.041684	895
MS.gene43952	824	mtr-miR160a	21	-33.7	0.012161	719
MS.gene53020	1606	mtr-miR160a	21	-34.8	0.020657	1571
MS.gene53743	1037	mtr-miR160a	21	-31.8	0.041684	895
MS.gene55074	188	mtr-miR160a	21	-26.5	0.038685	99
MS.gene55419	395	mtr-miR160a	21	-29	0.036346	24
MS.gene60374	1934	mtr-miR160a	21	-34	0.038016	731
MS.gene61320	1091	mtr-miR160a	21	-31.9	0.042858	437
MS.gene63692	995	mtr-miR160a	21	-32	0.035837	580
MS.gene63840	308	mtr-miR160a	21	-29.5	0.018494	1
MS.gene64601	308	mtr-miR160a	21	-29.2	0.021626	1
MS.gene67188	1616	mtr-miR160a	21	-34.8	0.020846	1581
MS.gene67442	695	mtr-miR160a	21	-31.1	0.031767	408
MS.gene70669	698	mtr-miR160a	21	-31.1	0.031527	605
MS.gene70675	326	mtr-miR160a	21	-28.5	0.034223	166
MS.gene72186	530	mtr-miR160a	21	-30.8	0.023929	110
MS.gene74920	824	mtr-miR160a	21	-33.7	0.012161	719
MS.gene82420	1712	mtr-miR160a	21	-34.4	0.026982	1594
MS.gene86048	1247	mtr-miR160a	21	-33	0.031712	74
MS.gene89097	1094	mtr-miR160a	21	-31.9	0.043026	440
MS.gene93015	1763	mtr-miR160a	21	-33.7	0.038071	916
MS.gene95929	1438	mtr-miR160a	21	-32.6	0.046323	1264
MS.gene98524	419	mtr-miR160a	21	-29.8	0.026769	227
MS.gene002624	839	mtr-miR160a	21	-31.6	0.033447	719
MS.gene004302	833	mtr-miR160a	21	-31.3	0.038038	715
MS.gene004783	1616	mtr-miR160a	21	-34.8	0.020846	1581
MS.gene008266	365	mtr-miR160a	21	-28.7	0.037206	104
MS.gene009475	1821	mtr-miR160a	21	-33.5	0.043371	1609
MS.gene009720	1309	mtr-miR160a	21	-32.7	0.038858	602
MS.gene010827	533	mtr-miR160a	21	-30	0.035696	59
MS.gene014291	446	mtr-miR160a	21	-35.2	0.00196	237
MS.gene015461	590	mtr-miR160a	21	-34.5	0.004681	334
MS.gene019236	893	mtr-miR160a	21	-32.2	0.027817	664
MS.gene019430	995	mtr-miR160a	21	-32	0.035837	580
MS.gene021553	947	mtr-miR160a	21	-32	0.033315	680
MS.gene022349	326	mtr-miR160a	21	-28.5	0.034223	166
MS.gene022350	350	mtr-miR160a	21	-29.1	0.028315	260
MS.gene024775	539	mtr-miR160a	21	-29.9	0.038136	465
MS.gene030441	530	mtr-miR160a	21	-30.8	0.023929	110
MS.gene031100	1229	mtr-miR160a	21	-33	0.031049	74
MS.gene031922	695	mtr-miR160a	21	-31.1	0.031767	408
MS.gene032675	296	mtr-miR160a	21	-28.6	0.027618	45
MS.gene036406	425	mtr-miR160a	21	-31.5	0.011641	109
MS.gene036416	824	mtr-miR160a	21	-33.7	0.012161	719
MS.gene040004	695	mtr-miR160a	21	-31.1	0.031767	408
MS.gene041850	1130	mtr-miR160a	21	-32.3	0.037646	649
MS.gene048634	395	mtr-miR160a	21	-29.7	0.025532	17
MS.gene051907	765	mtr-miR160a	21	-31.2	0.035079	362
MS.gene053094	296	mtr-miR160a	21	-28.6	0.027618	45
MS.gene064137	218	mtr-miR160a	21	-26.6	0.046524	12
MS.gene067494	218	mtr-miR160a	21	-28	0.02222	38
MS.gene069577	464	mtr-miR160a	21	-29.2	0.042508	168
MS.gene071764	419	mtr-miR160a	21	-30.2	0.021892	80
MS.gene01685	470	mtr-miR160c	21	-30.6	0.021326	392
MS.gene02252	488	mtr-miR160c	21	-30.6	0.02269	392
MS.gene02320	500	mtr-miR160c	21	-29.5	0.040574	106
MS.gene09946	590	mtr-miR160c	21	-34.5	0.00459	334
MS.gene21143	590	mtr-miR160c	21	-34.5	0.00459	334
MS.gene21758	1334	mtr-miR160c	21	-33	0.034379	423
MS.gene21867	1335	mtr-miR160c	21	-33	0.034416	424
MS.gene21868	1376	mtr-miR160c	21	-33	0.035934	465
MS.gene21872	893	mtr-miR160c	21	-33	0.018853	51
MS.gene22239	530	mtr-miR160c	21	-30.1	0.03315	381
MS.gene23668	923	mtr-miR160c	21	-32.8	0.02178	604
MS.gene24755	698	mtr-miR160c	21	-32.2	0.018352	605
MS.gene28770	674	mtr-miR160c	21	-31.1	0.029798	537
MS.gene30308	1058	mtr-miR160c	21	-34.8	0.010709	765
MS.gene53020	1606	mtr-miR160c	21	-33	0.044602	1571
MS.gene55419	395	mtr-miR160c	21	-30.1	0.020493	24
MS.gene63840	308	mtr-miR160c	21	-30.8	0.009193	1
MS.gene64601	308	mtr-miR160c	21	-30.5	0.010761	1
MS.gene64831	964	mtr-miR160c	21	-34.2	0.012176	310
MS.gene67188	1616	mtr-miR160c	21	-33	0.044983	1581
MS.gene70503	653	mtr-miR160c	21	-30.9	0.031214	526
MS.gene70669	698	mtr-miR160c	21	-32.2	0.018352	605
MS.gene72186	530	mtr-miR160c	21	-31.6	0.015869	110
MS.gene74772	467	mtr-miR160c	21	-29.5	0.03644	64
MS.gene78593	1420	mtr-miR160c	21	-35.3	0.013529	509
MS.gene82420	1712	mtr-miR160c	21	-33.3	0.04276	1594
MS.gene83793	1220	mtr-miR160c	21	-34.1	0.018403	191
MS.gene86048	1247	mtr-miR160c	21	-34.9	0.013256	74
MS.gene88887	1338	mtr-miR160c	21	-33	0.034527	427
MS.gene89097	1094	mtr-miR160c	21	-31.7	0.04634	440
MS.gene89665	931	mtr-miR160c	21	-32.1	0.030509	621
MS.gene002309	500	mtr-miR160c	21	-29.5	0.040574	106
MS.gene002624	839	mtr-miR160c	21	-30.7	0.049948	719
MS.gene004783	1616	mtr-miR160c	21	-33	0.044983	1581
MS.gene006117	1580	mtr-miR160c	21	-33	0.043611	669
MS.gene006118	1299	mtr-miR160c	21	-33	0.033091	388
MS.gene008266	365	mtr-miR160c	21	-28.7	0.036607	104
MS.gene014291	446	mtr-miR160c	21	-34.7	0.002472	237
MS.gene015461	590	mtr-miR160c	21	-34.5	0.00459	334
MS.gene019236	893	mtr-miR160c	21	-32.2	0.027354	664
MS.gene022350	350	mtr-miR160c	21	-31.5	0.008071	260
MS.gene024775	539	mtr-miR160c	21	-33	0.008183	465
MS.gene024776	1325	mtr-miR160c	21	-33	0.034048	414
MS.gene030441	530	mtr-miR160c	21	-31.6	0.015869	110
MS.gene031100	1229	mtr-miR160c	21	-34.9	0.01296	74
MS.gene036406	425	mtr-miR160c	21	-30.2	0.022037	109
MS.gene041850	1130	mtr-miR160c	21	-32.3	0.03704	649
MS.gene048634	395	mtr-miR160c	21	-29.7	0.025104	17
MS.gene050883	1420	mtr-miR160c	21	-35.3	0.013529	509
MS.gene058108	1325	mtr-miR160c	21	-33	0.034048	414
MS.gene067494	218	mtr-miR160c	21	-28	0.021842	38
MS.gene071764	419	mtr-miR160c	21	-30.2	0.021518	80
MS.gene072476	1420	mtr-miR160c	21	-35.3	0.013529	509
MS.gene03606	676	mtr-miR160f	21	-31.9	0.017588	14
MS.gene03615	678	mtr-miR160f	21	-31.9	0.017673	14
MS.gene05944	641	mtr-miR160f	21	-31.9	0.016126	609
MS.gene07358	281	mtr-miR160f	21	-27.4	0.04063	186
MS.gene20131	641	mtr-miR160f	21	-31.9	0.016126	609
MS.gene45258	650	mtr-miR160f	21	-30.6	0.03108	120
MS.gene45262	650	mtr-miR160f	21	-30.6	0.03108	120
MS.gene51003	674	mtr-miR160f	21	-31.9	0.017504	14
MS.gene51004	674	mtr-miR160f	21	-31.9	0.017504	14
MS.gene51007	678	mtr-miR160f	21	-31.9	0.017673	14
MS.gene55057	623	mtr-miR160f	21	-29.7	0.045034	85
MS.gene62634	993	mtr-miR160f	21	-32.3	0.026558	64
MS.gene64650	311	mtr-miR160f	21	-27.5	0.045582	211
MS.gene70675	326	mtr-miR160f	21	-29.3	0.019201	269
MS.gene72418	623	mtr-miR160f	21	-29.7	0.045034	85
MS.gene89986	1713	mtr-miR160f	21	-32.9	0.04443	324
MS.gene96069	1413	mtr-miR160f	21	-33	0.032439	218
MS.gene007236	233	mtr-miR160f	21	-27.4	0.02948	128
MS.gene015600	982	mtr-miR160f	21	-32.3	0.026114	64
MS.gene021731	608	mtr-miR160f	21	-30.7	0.026646	404
MS.gene022349	326	mtr-miR160f	21	-29.3	0.019201	269
MS.gene039178	886	mtr-miR160f	21	-30.9	0.043049	16
MS.gene041996	1997	mtr-miR160f	21	-37	0.009174	1673
MS.gene049058	641	mtr-miR160f	21	-31.9	0.016126	609
MS.gene062847	886	mtr-miR160f	21	-30.9	0.043049	16
MS.gene063433	889	mtr-miR160f	21	-30.9	0.043263	16
MS.gene065588	892	mtr-miR160f	21	-30.9	0.043477	18
MS.gene45147	518	mtr-miR162	21	-29	0.033187	291
MS.gene69083	314	mtr-miR162	21	-28.7	0.01666	23
MS.gene01798	1295	mtr-miR164a	21	-32.7	0.036748	274
MS.gene03847	467	mtr-miR164a	21	-30.1	0.026387	290
MS.gene06995	388	mtr-miR164a	21	-34.5	0.002023	350
MS.gene08191	1403	mtr-miR164a	21	-32.4	0.046984	550
MS.gene08987	1280	mtr-miR164a	21	-33.9	0.021095	769
MS.gene09932	704	mtr-miR164a	21	-30.3	0.045432	67
MS.gene22735	335	mtr-miR164a	21	-33.8	0.002174	224
MS.gene23124	1538	mtr-miR164a	21	-33.7	0.030164	1512
MS.gene26216	1673	mtr-miR164a	21	-33.8	0.03253	359
MS.gene29965	1062	mtr-miR164a	21	-32.7	0.027505	29
MS.gene31350	503	mtr-miR164a	21	-29.6	0.038062	245
MS.gene33187	455	mtr-miR164a	21	-30	0.026583	265
MS.gene34340	296	mtr-miR164a	21	-28.2	0.032648	101
MS.gene60461	203	mtr-miR164a	21	-27.6	0.02328	114
MS.gene61194	1905	mtr-miR164a	21	-33.8	0.03896	1775
MS.gene67260	842	mtr-miR164a	21	-30.9	0.044699	46
MS.gene83839	1400	mtr-miR164a	21	-34.1	0.022036	550
MS.gene99455	1527	mtr-miR164a	21	-33.7	0.029855	1454
MS.gene000756	1159	mtr-miR164a	21	-34.7	0.012604	691
MS.gene004129	506	mtr-miR164a	21	-29.2	0.047657	168
MS.gene010651	1355	mtr-miR164a	21	-33.7	0.025107	1282
MS.gene015683	1062	mtr-miR164a	21	-32.7	0.027505	29
MS.gene019495	554	mtr-miR164a	21	-30.4	0.029956	108
MS.gene020496	1062	mtr-miR164a	21	-32.7	0.027505	29
MS.gene023471	1280	mtr-miR164a	21	-33.9	0.021095	769
MS.gene025609	1013	mtr-miR164a	21	-32	0.035323	138
MS.gene026888	260	mtr-miR164a	21	-27.8	0.032327	41
MS.gene029326	464	mtr-miR164a	21	-29.3	0.039643	161
MS.gene035334	776	mtr-miR164a	21	-31.7	0.027186	614
MS.gene036484	776	mtr-miR164a	21	-31.7	0.027186	614
MS.gene037616	1469	mtr-miR164a	21	-33.4	0.032245	1396
MS.gene041560	776	mtr-miR164a	21	-31.7	0.027186	614
MS.gene041807	542	mtr-miR164a	21	-29.8	0.038784	253
MS.gene041813	542	mtr-miR164a	21	-29.8	0.038784	253
MS.gene042315	542	mtr-miR164a	21	-29.8	0.038784	253
MS.gene045833	665	mtr-miR164a	21	-32.2	0.016768	78
MS.gene045836	665	mtr-miR164a	21	-32.2	0.016768	78
MS.gene045986	665	mtr-miR164a	21	-32.2	0.016768	78
MS.gene061268	542	mtr-miR164a	21	-29.8	0.038784	253
MS.gene067740	467	mtr-miR164a	21	-30.1	0.026387	290
MS.gene067823	1409	mtr-miR164a	21	-32.4	0.047262	559
MS.gene068924	497	mtr-miR164a	21	-30.2	0.027779	298
MS.gene01798	1295	mtr-miR164d	21	-32.7	0.031664	274
MS.gene05920	269	mtr-miR164d	21	-27.3	0.038539	39
MS.gene06995	388	mtr-miR164d	21	-30.2	0.015681	353
MS.gene22735	335	mtr-miR164d	21	-34	0.001614	223
MS.gene23124	1538	mtr-miR164d	21	-34.1	0.021655	1505
MS.gene28816	1753	mtr-miR164d	21	-32.8	0.046387	506
MS.gene34340	296	mtr-miR164d	21	-29.3	0.015618	100
MS.gene40292	266	mtr-miR164d	21	-28.1	0.024606	124
MS.gene45813	530	mtr-miR164d	21	-29.5	0.037466	258
MS.gene45818	530	mtr-miR164d	21	-29.5	0.037466	258
MS.gene50949	563	mtr-miR164d	21	-30	0.032174	534
MS.gene58114	410	mtr-miR164d	21	-28.6	0.039168	257
MS.gene72449	1067	mtr-miR164d	21	-31.5	0.041374	559
MS.gene72996	902	mtr-miR164d	21	-30.7	0.046975	492
MS.gene83839	1400	mtr-miR164d	21	-33.3	0.027038	551
MS.gene99455	1527	mtr-miR164d	21	-32.4	0.045762	1455
MS.gene010651	1355	mtr-miR164d	21	-32.4	0.0387	1283
MS.gene011418	902	mtr-miR164d	21	-30.7	0.046975	492
MS.gene037616	1469	mtr-miR164d	21	-32.1	0.049553	1397
MS.gene045833	665	mtr-miR164d	21	-32.6	0.011727	78
MS.gene045836	665	mtr-miR164d	21	-32.6	0.011727	78
MS.gene045986	665	mtr-miR164d	21	-32.6	0.011727	78
MS.gene049125	269	mtr-miR164d	21	-27.3	0.038539	39
MS.gene067494	218	mtr-miR164d	21	-28	0.018177	170
MS.gene46292	401	mtr-miR166a	21	-29.7	0.02596	226
MS.gene52025	788	mtr-miR166a	21	-32.6	0.018579	121
MS.gene76118	1685	mtr-miR166a	21	-34.6	0.023866	1425
MS.gene88899	1397	mtr-miR166a	21	-34.3	0.020798	592
MS.gene97684	310	mtr-miR166a	21	-28.6	0.029626	151
MS.gene020291	635	mtr-miR166a	21	-30.6	0.034793	558
MS.gene041894	821	mtr-miR166a	21	-30.8	0.046573	688
MS.gene064137	218	mtr-miR166a	21	-26.8	0.042133	158
MS.gene067916	607	mtr-miR166a	21	-30.4	0.03572	119
MS.gene40871	634	mtr-miR166b	21	-32.1	0.012744	191
MS.gene46292	401	mtr-miR166b	21	-28.1	0.045347	226
MS.gene53829	383	mtr-miR166b	21	-29.6	0.019328	145
MS.gene71391	956	mtr-miR166b	21	-30.6	0.04981	925
MS.gene76118	1685	mtr-miR166b	21	-35	0.015213	1425
MS.gene005054	1559	mtr-miR166b	21	-34	0.021352	1515
MS.gene008891	317	mtr-miR166b	21	-28.1	0.030823	50
MS.gene020291	635	mtr-miR166b	21	-29.9	0.037829	557
MS.gene041894	821	mtr-miR166b	21	-31.2	0.029915	690
MS.gene058775	1559	mtr-miR166b	21	-34	0.021352	1515
MS.gene064137	218	mtr-miR166b	21	-27.2	0.026171	158
MS.gene067916	607	mtr-miR166b	21	-29.5	0.042942	118
MS.gene22239	530	mtr-miR166c	21	-29.1	0.046032	385
MS.gene28770	674	mtr-miR166c	21	-30.8	0.029103	546
MS.gene40871	634	mtr-miR166c	21	-30.9	0.025171	192
MS.gene46292	401	mtr-miR166c	21	-29.2	0.028029	224
MS.gene53829	383	mtr-miR166c	21	-29	0.028785	145
MS.gene76118	1685	mtr-miR166c	21	-35	0.016653	1425
MS.gene005054	1559	mtr-miR166c	21	-35.3	0.013009	1514
MS.gene008891	317	mtr-miR166c	21	-27.5	0.045906	50
MS.gene041894	821	mtr-miR166c	21	-32.5	0.017524	689
MS.gene058775	1559	mtr-miR166c	21	-35.3	0.013009	1514
MS.gene064137	218	mtr-miR166c	21	-27.2	0.028511	158
MS.gene067916	607	mtr-miR166c	21	-29.4	0.048881	230
MS.gene00178	1037	mtr-miR166d	21	-34.5	0.016951	824
MS.gene01056	815	mtr-miR166d	21	-31.4	0.047445	15
MS.gene21795	1103	mtr-miR166d	21	-33.9	0.024287	502
MS.gene33840	1384	mtr-miR166d	21	-39.7	0.00272	1182
MS.gene38809	329	mtr-miR166d	21	-29	0.036596	147
MS.gene40492	1113	mtr-miR166d	21	-33.9	0.024615	502
MS.gene46292	401	mtr-miR166d	21	-32	0.011526	143
MS.gene52025	788	mtr-miR166d	21	-31.4	0.046	121
MS.gene55057	623	mtr-miR166d	21	-32.3	0.020839	268
MS.gene56007	1706	mtr-miR166d	21	-34.5	0.035073	1493
MS.gene65284	977	mtr-miR166d	21	-32.3	0.041258	833
MS.gene65285	1706	mtr-miR166d	21	-34.5	0.035073	1493
MS.gene68878	215	mtr-miR166d	21	-28.5	0.022852	161
MS.gene70669	698	mtr-miR166d	21	-32.5	0.022728	197
MS.gene71646	584	mtr-miR166d	21	-30.6	0.041181	46
MS.gene72418	623	mtr-miR166d	21	-32.3	0.020839	268
MS.gene76835	584	mtr-miR166d	21	-30.6	0.041181	46
MS.gene79023	1871	mtr-miR166d	21	-34	0.048982	794
MS.gene88899	1397	mtr-miR166d	21	-33.2	0.046167	592
MS.gene94950	569	mtr-miR166d	21	-31.2	0.030278	511
MS.gene002485	831	mtr-miR166d	21	-31.4	0.048797	15
MS.gene008895	445	mtr-miR166d	21	-32	0.013798	143
MS.gene015554	710	mtr-miR166d	21	-31.7	0.033744	578
MS.gene016201	1361	mtr-miR166d	21	-33.7	0.035939	1220
MS.gene018027	470	mtr-miR166d	21	-33.2	0.008332	128
MS.gene019284	710	mtr-miR166d	21	-31.7	0.033744	578
MS.gene024823	1113	mtr-miR166d	21	-33.9	0.024615	502
MS.gene047338	816	mtr-miR166d	21	-31.4	0.047529	15
MS.gene050381	710	mtr-miR166d	21	-31.7	0.033744	578
MS.gene051769	560	mtr-miR166d	21	-30.8	0.035657	517
MS.gene056100	1418	mtr-miR166d	21	-34.2	0.03073	1123
MS.gene058219	1575	mtr-miR166d	21	-34.5	0.031372	1362
MS.gene060298	584	mtr-miR166d	21	-30.6	0.041181	46
MS.gene067916	607	mtr-miR166d	21	-31.6	0.027764	232
MS.gene069486	641	mtr-miR166d	21	-32.3	0.021704	492
MS.gene072806	710	mtr-miR166d	21	-31.7	0.033744	578
MS.gene00230	699	mtr-miR166e-5p	21	-30.4	0.038595	144
MS.gene22735	335	mtr-miR166e-5p	21	-27.8	0.044378	40
MS.gene23867	731	mtr-miR166e-5p	21	-30.6	0.037538	236
MS.gene34370	572	mtr-miR166e-5p	21	-29.8	0.037933	145
MS.gene37093	469	mtr-miR166e-5p	21	-29.1	0.039287	385
MS.gene44245	410	mtr-miR166e-5p	21	-29	0.033299	305
MS.gene48140	1427	mtr-miR166e-5p	21	-32.4	0.04336	98
MS.gene49398	461	mtr-miR166e-5p	21	-31.2	0.013043	128
MS.gene52743	782	mtr-miR166e-5p	21	-31.2	0.031255	191
MS.gene53829	383	mtr-miR166e-5p	21	-31.3	0.009069	162
MS.gene63692	995	mtr-miR166e-5p	21	-31.5	0.038931	684
MS.gene63840	308	mtr-miR166e-5p	21	-27.5	0.045227	181
MS.gene64601	308	mtr-miR166e-5p	21	-27.5	0.045227	181
MS.gene72186	530	mtr-miR166e-5p	21	-30.7	0.021532	96
MS.gene76537	587	mtr-miR166e-5p	21	-29.5	0.045474	134
MS.gene80368	1430	mtr-miR166e-5p	21	-33	0.033277	98
MS.gene80372	1428	mtr-miR166e-5p	21	-32.4	0.043402	98
MS.gene83408	953	mtr-miR166e-5p	21	-31.6	0.034879	477
MS.gene012110	410	mtr-miR166e-5p	21	-29	0.033299	305
MS.gene019073	1412	mtr-miR166e-5p	21	-32.4	0.042723	86
MS.gene019430	995	mtr-miR166e-5p	21	-31.5	0.038931	684
MS.gene019770	1430	mtr-miR166e-5p	21	-33	0.033277	98
MS.gene019780	1427	mtr-miR166e-5p	21	-32.4	0.04336	98
MS.gene021731	608	mtr-miR166e-5p	21	-31.5	0.018153	366
MS.gene030441	530	mtr-miR166e-5p	21	-30.7	0.021532	96
MS.gene035842	446	mtr-miR166e-5p	21	-28.6	0.046613	212
MS.gene043913	446	mtr-miR166e-5p	21	-28.6	0.046613	212
MS.gene055476	470	mtr-miR166e-5p	21	-29.2	0.037498	273
MS.gene070944	566	mtr-miR166e-5p	21	-29.8	0.037316	139
MS.gene05096	730	mtr-miR166g-5p	21	-32	0.016736	378
MS.gene22735	335	mtr-miR166g-5p	21	-32	0.004215	40
MS.gene23867	731	mtr-miR166g-5p	21	-31.2	0.024767	236
MS.gene49398	461	mtr-miR166g-5p	21	-28.6	0.043493	128
MS.gene72186	530	mtr-miR166g-5p	21	-29.2	0.040052	142
MS.gene91250	875	mtr-miR166g-5p	21	-30.4	0.048639	639
MS.gene008405	1198	mtr-miR166g-5p	21	-34.9	0.009332	885
MS.gene030441	530	mtr-miR166g-5p	21	-29.2	0.040052	142
MS.gene055704	423	mtr-miR166g-5p	21	-31.7	0.007638	241
MS.gene060097	605	mtr-miR166g-5p	21	-29.3	0.046748	249
MS.gene06062	464	mtr-miR167a	21	-28.8	0.030265	408
MS.gene39108	302	mtr-miR167a	21	-28.5	0.017024	137
MS.gene44265	968	mtr-miR167a	21	-31.7	0.022697	358
MS.gene44627	731	mtr-miR167a	21	-29.5	0.043363	281
MS.gene44966	1982	mtr-miR167a	21	-37.7	0.004192	74
MS.gene46275	384	mtr-miR167a	21	-27.3	0.048963	294
MS.gene52289	485	mtr-miR167a	21	-28.3	0.042136	422
MS.gene59053	713	mtr-miR167a	21	-29.9	0.03423	642
MS.gene60708	1432	mtr-miR167a	21	-31.3	0.04884	206
MS.gene62432	245	mtr-miR167a	21	-29.9	0.005233	174
MS.gene82537	521	mtr-miR167a	21	-29.1	0.031269	302
MS.gene86246	968	mtr-miR167a	21	-30.4	0.042527	604
MS.gene87357	1822	mtr-miR167a	21	-37.7	0.003654	74
MS.gene000623	249	mtr-miR167a	21	-27.4	0.021833	85
MS.gene014043	653	mtr-miR167a	21	-30.2	0.025647	460
MS.gene014051	302	mtr-miR167a	21	-28.5	0.017024	137
MS.gene026888	260	mtr-miR167a	21	-27.6	0.021452	35
MS.gene036807	713	mtr-miR167a	21	-29.9	0.03423	642
MS.gene064137	218	mtr-miR167a	21	-28.4	0.009807	182
MS.gene069577	464	mtr-miR167a	21	-28.8	0.030265	408
MS.gene21020	1812	mtr-miR167b-3p	20	-31.7	0.043074	1668
MS.gene31844	1982	mtr-miR167b-3p	20	-32.8	0.0294	148
MS.gene53809	509	mtr-miR167b-3p	20	-28.3	0.034254	28
MS.gene70675	326	mtr-miR167b-3p	20	-27.6	0.023628	172
MS.gene80612	461	mtr-miR167b-3p	20	-28.2	0.030716	399
MS.gene022349	326	mtr-miR167b-3p	20	-27.6	0.023628	172
MS.gene032972	461	mtr-miR167b-3p	20	-28.2	0.030716	399
MS.gene036406	425	mtr-miR167b-3p	20	-28	0.029878	284
MS.gene06062	464	mtr-miR167b-5p	21	-28.8	0.033285	409
MS.gene39108	302	mtr-miR167b-5p	21	-28.5	0.018832	137
MS.gene44265	968	mtr-miR167b-5p	21	-33.3	0.011574	357
MS.gene44627	731	mtr-miR167b-5p	21	-29.5	0.047507	281
MS.gene44966	1982	mtr-miR167b-5p	21	-37.7	0.004699	74
MS.gene59053	713	mtr-miR167b-5p	21	-29.9	0.037597	642
MS.gene62432	245	mtr-miR167b-5p	21	-29.9	0.005854	174
MS.gene82537	521	mtr-miR167b-5p	21	-29.1	0.034378	302
MS.gene86246	968	mtr-miR167b-5p	21	-30.4	0.046601	604
MS.gene87357	1822	mtr-miR167b-5p	21	-37.7	0.004101	74
MS.gene000623	249	mtr-miR167b-5p	21	-27.4	0.024093	85
MS.gene014043	653	mtr-miR167b-5p	21	-30.2	0.028255	460
MS.gene014051	302	mtr-miR167b-5p	21	-28.5	0.018832	137
MS.gene026888	260	mtr-miR167b-5p	21	-27.3	0.027953	36
MS.gene036807	713	mtr-miR167b-5p	21	-29.9	0.037597	642
MS.gene064137	218	mtr-miR167b-5p	21	-28.4	0.010907	182
MS.gene069577	464	mtr-miR167b-5p	21	-28.8	0.033285	409
MS.gene03606	676	mtr-miR168b	21	-30.1	0.048896	328
MS.gene08547	1540	mtr-miR168b	21	-33.5	0.034381	181
MS.gene09035	1541	mtr-miR168b	21	-33.5	0.034413	181
MS.gene09208	1541	mtr-miR168b	21	-33.5	0.034413	181
MS.gene23668	923	mtr-miR168b	21	-31.8	0.035158	536
MS.gene42830	623	mtr-miR168b	21	-31.1	0.026788	417
MS.gene46067	344	mtr-miR168b	21	-29.4	0.023577	192
MS.gene50366	332	mtr-miR168b	21	-28.7	0.031829	31
MS.gene51003	674	mtr-miR168b	21	-30.1	0.048682	326
MS.gene51004	674	mtr-miR168b	21	-30.1	0.048682	326
MS.gene55680	305	mtr-miR168b	21	-27.7	0.04607	266
MS.gene59408	635	mtr-miR168b	21	-29.9	0.048966	398
MS.gene60461	203	mtr-miR168b	21	-28.9	0.011909	98
MS.gene63840	308	mtr-miR168b	21	-27.7	0.04705	148
MS.gene64601	308	mtr-miR168b	21	-27.7	0.04705	148
MS.gene71646	584	mtr-miR168b	21	-29.7	0.047498	127
MS.gene72187	671	mtr-miR168b	21	-32.6	0.014673	108
MS.gene75471	599	mtr-miR168b	21	-30.8	0.029096	9
MS.gene76835	584	mtr-miR168b	21	-29.7	0.047498	127
MS.gene79220	599	mtr-miR168b	21	-31	0.026417	42
MS.gene79222	599	mtr-miR168b	21	-34.9	0.003956	42
MS.gene89203	410	mtr-miR168b	21	-29	0.038592	316
MS.gene008390	305	mtr-miR168b	21	-27.7	0.04607	266
MS.gene010261	1515	mtr-miR168b	21	-33.4	0.0351	987
MS.gene010827	533	mtr-miR168b	21	-29.7	0.041303	379
MS.gene011050	1100	mtr-miR168b	21	-32.4	0.034608	375
MS.gene012471	736	mtr-miR168b	21	-32.7	0.016257	591
MS.gene021995	962	mtr-miR168b	21	-32.2	0.03111	700
MS.gene023285	658	mtr-miR168b	21	-31.9	0.019895	468
MS.gene023418	1541	mtr-miR168b	21	-33.5	0.034413	181
MS.gene028737	623	mtr-miR168b	21	-31.1	0.026788	417
MS.gene030442	671	mtr-miR168b	21	-32.6	0.014673	108
MS.gene045108	599	mtr-miR168b	21	-34.9	0.003956	42
MS.gene045110	599	mtr-miR168b	21	-31	0.026417	42
MS.gene048199	362	mtr-miR168b	21	-29.2	0.028462	186
MS.gene051907	765	mtr-miR168b	21	-34	0.009336	301
MS.gene052212	599	mtr-miR168b	21	-30.8	0.029096	9
MS.gene053756	1810	mtr-miR168b	21	-33.6	0.041208	1016
MS.gene055476	470	mtr-miR168b	21	-32	0.010792	325
MS.gene060298	584	mtr-miR168b	21	-29.7	0.047498	127
MS.gene96992	536	mtr-miR168c-3p	21	-30	0.02314	414
MS.gene08865	395	mtr-miR169a	21	-29	0.028546	162
MS.gene09227	395	mtr-miR169a	21	-29	0.028546	162
MS.gene34370	572	mtr-miR169a	21	-30.6	0.023752	503
MS.gene55074	188	mtr-miR169a	21	-27	0.022962	98
MS.gene72167	608	mtr-miR169a	21	-30.3	0.029784	472
MS.gene81987	1379	mtr-miR169a	21	-34.2	0.016667	1147
MS.gene83408	953	mtr-miR169a	21	-32.9	0.017558	10
MS.gene84141	1395	mtr-miR169a	21	-34.2	0.016961	1163
MS.gene89203	410	mtr-miR169a	21	-29.1	0.028839	343
MS.gene013631	1402	mtr-miR169a	21	-34.2	0.01709	1170
MS.gene025714	155	mtr-miR169a	21	-25.6	0.035801	43
MS.gene037466	1571	mtr-miR169a	21	-32.2	0.049554	1360
MS.gene041771	1443	mtr-miR169a	21	-32.9	0.032157	378
MS.gene065993	1547	mtr-miR169a	21	-32.5	0.042456	1273
MS.gene01685	470	mtr-miR169c	21	-30	0.0243	273
MS.gene02252	488	mtr-miR169c	21	-30	0.025844	273
MS.gene06062	464	mtr-miR169c	21	-31.1	0.013835	274
MS.gene39972	461	mtr-miR169c	21	-31.4	0.011746	42
MS.gene55074	188	mtr-miR169c	21	-25.8	0.048436	99
MS.gene63840	308	mtr-miR169c	21	-27.9	0.036085	138
MS.gene64601	308	mtr-miR169c	21	-27.9	0.036085	138
MS.gene72165	614	mtr-miR169c	21	-30.1	0.035972	546
MS.gene72168	617	mtr-miR169c	21	-29.8	0.041936	549
MS.gene002295	488	mtr-miR169c	21	-30	0.025844	273
MS.gene003150	1662	mtr-miR169c	21	-33.1	0.038716	1356
MS.gene008266	365	mtr-miR169c	21	-28.7	0.031552	247
MS.gene019285	725	mtr-miR169c	21	-32.1	0.017717	456
MS.gene029090	1265	mtr-miR169c	21	-33.2	0.025004	69
MS.gene045426	917	mtr-miR169c	21	-33.5	0.013238	24
MS.gene046110	1158	mtr-miR169c	21	-33.2	0.021904	69
MS.gene048779	620	mtr-miR169c	21	-29.8	0.042248	552
MS.gene050380	725	mtr-miR169c	21	-32.1	0.017717	456
MS.gene056857	830	mtr-miR169c	21	-30.5	0.046796	12
MS.gene058169	180	mtr-miR169c	21	-29.1	0.006978	66
MS.gene062490	668	mtr-miR169c	21	-31.4	0.022241	237
MS.gene069577	464	mtr-miR169c	21	-31.1	0.013835	274
MS.gene08313	935	mtr-miR169d-3p	22	-31.3	0.043106	97
MS.gene24755	698	mtr-miR169d-3p	22	-31.9	0.02085	627
MS.gene46292	401	mtr-miR169d-3p	22	-32.1	0.007371	181
MS.gene49398	461	mtr-miR169d-3p	22	-30.2	0.024564	387
MS.gene51045	1675	mtr-miR169d-3p	22	-36.5	0.009834	1520
MS.gene57498	1734	mtr-miR169d-3p	22	-40.2	0.002021	280
MS.gene57681	1731	mtr-miR169d-3p	22	-40.2	0.002015	280
MS.gene60461	203	mtr-miR169d-3p	22	-26.7	0.038373	66
MS.gene65502	266	mtr-miR169d-3p	22	-27.1	0.048866	166
MS.gene66226	764	mtr-miR169d-3p	22	-33.4	0.011763	732
MS.gene68878	215	mtr-miR169d-3p	22	-26.5	0.047184	177
MS.gene70669	698	mtr-miR169d-3p	22	-31.9	0.02085	627
MS.gene74056	701	mtr-miR169d-3p	22	-31.2	0.029348	356
MS.gene84480	239	mtr-miR169d-3p	22	-27.6	0.031279	121
MS.gene008266	365	mtr-miR169d-3p	22	-29.2	0.027719	113
MS.gene011253	1304	mtr-miR169d-3p	22	-33	0.032218	1252
MS.gene014291	446	mtr-miR169d-3p	22	-31.5	0.012078	351
MS.gene026120	239	mtr-miR169d-3p	22	-27.6	0.031279	121
MS.gene033163	1681	mtr-miR169d-3p	22	-36.5	0.009888	1526
MS.gene033164	1861	mtr-miR169d-3p	22	-34.7	0.025308	1706
MS.gene036976	720	mtr-miR169d-3p	22	-30.2	0.049116	61
MS.gene040022	524	mtr-miR169d-3p	22	-33.2	0.006824	328
MS.gene041646	869	mtr-miR169d-3p	22	-32.8	0.019208	462
MS.gene044968	701	mtr-miR169d-3p	22	-31.2	0.029348	356
MS.gene050732	666	mtr-miR169d-3p	22	-36.5	0.002074	451
MS.gene054182	329	mtr-miR169d-3p	22	-28.3	0.037088	115
MS.gene058426	1110	mtr-miR169d-3p	22	-32.4	0.033444	611
MS.gene058941	464	mtr-miR169d-3p	22	-28.8	0.049797	267
MS.gene059540	269	mtr-miR169d-3p	22	-27.1	0.049773	173
MS.gene066086	1671	mtr-miR169d-3p	22	-36.5	0.009798	1516
MS.gene067916	607	mtr-miR169d-3p	22	-29.7	0.048341	187
MS.gene08865	395	mtr-miR169d-5p	21	-29.2	0.025521	162
MS.gene09227	395	mtr-miR169d-5p	21	-29.2	0.025521	162
MS.gene34370	572	mtr-miR169d-5p	21	-30.1	0.03019	504
MS.gene53829	383	mtr-miR169d-5p	21	-29.7	0.018676	165
MS.gene59471	497	mtr-miR169d-5p	21	-28.9	0.042485	415
MS.gene60461	203	mtr-miR169d-5p	21	-27.1	0.024759	111
MS.gene68065	497	mtr-miR169d-5p	21	-28.9	0.042485	415
MS.gene81987	1379	mtr-miR169d-5p	21	-32	0.04486	1147
MS.gene83408	953	mtr-miR169d-5p	21	-30.8	0.046765	11
MS.gene84141	1395	mtr-miR169d-5p	21	-32	0.04559	1163
MS.gene89203	410	mtr-miR169d-5p	21	-29.1	0.028593	343
MS.gene010625	497	mtr-miR169d-5p	21	-28.9	0.042485	415
MS.gene013631	1402	mtr-miR169d-5p	21	-32	0.04591	1170
MS.gene020291	635	mtr-miR169d-5p	21	-30.2	0.033047	107
MS.gene025639	743	mtr-miR169d-5p	21	-30	0.046473	616
MS.gene025714	155	mtr-miR169d-5p	21	-27	0.015805	43
MS.gene037466	1571	mtr-miR169d-5p	21	-32.8	0.037638	1360
MS.gene041771	1443	mtr-miR169d-5p	21	-32.5	0.038185	379
MS.gene054934	899	mtr-miR169d-5p	21	-31.8	0.026274	849
MS.gene065993	1547	mtr-miR169d-5p	21	-32.7	0.038514	1273
MS.gene02722	602	mtr-miR169e-5p	21	-30	0.03724	238
MS.gene05234	641	mtr-miR169e-5p	21	-29.8	0.045162	444
MS.gene08865	395	mtr-miR169e-5p	21	-29.2	0.028281	162
MS.gene09227	395	mtr-miR169e-5p	21	-29.2	0.028281	162
MS.gene33512	684	mtr-miR169e-5p	21	-30.9	0.029349	654
MS.gene34370	572	mtr-miR169e-5p	21	-30.1	0.033394	504
MS.gene36035	1427	mtr-miR169e-5p	21	-33.5	0.026518	1202
MS.gene53829	383	mtr-miR169e-5p	21	-30.1	0.016889	165
MS.gene59471	497	mtr-miR169e-5p	21	-28.9	0.046812	415
MS.gene60461	203	mtr-miR169e-5p	21	-27.5	0.02199	111
MS.gene68065	497	mtr-miR169e-5p	21	-28.9	0.046812	415
MS.gene73160	699	mtr-miR169e-5p	21	-31.9	0.018731	38
MS.gene81987	1379	mtr-miR169e-5p	21	-32.1	0.047245	1147
MS.gene83408	953	mtr-miR169e-5p	21	-30.9	0.049148	11
MS.gene84141	1395	mtr-miR169e-5p	21	-32.1	0.048009	1163
MS.gene89203	410	mtr-miR169e-5p	21	-29.1	0.031647	343
MS.gene96244	888	mtr-miR169e-5p	21	-30.7	0.047793	487
MS.gene002528	398	mtr-miR169e-5p	21	-28.7	0.036968	280
MS.gene002728	888	mtr-miR169e-5p	21	-30.7	0.047793	487
MS.gene007909	1417	mtr-miR169e-5p	21	-33.5	0.026247	1189
MS.gene010625	497	mtr-miR169e-5p	21	-28.9	0.046812	415
MS.gene013631	1402	mtr-miR169e-5p	21	-32.1	0.048344	1170
MS.gene020291	635	mtr-miR169e-5p	21	-30.7	0.028645	107
MS.gene025714	155	mtr-miR169e-5p	21	-27.4	0.013985	43
MS.gene037466	1571	mtr-miR169e-5p	21	-33.2	0.034799	1360
MS.gene041771	1443	mtr-miR169e-5p	21	-32.5	0.042126	379
MS.gene041795	491	mtr-miR169e-5p	21	-28.8	0.048994	378
MS.gene047385	398	mtr-miR169e-5p	21	-28.7	0.036968	280
MS.gene054934	899	mtr-miR169e-5p	21	-32.2	0.024119	849
MS.gene061261	491	mtr-miR169e-5p	21	-28.8	0.048994	378
MS.gene065993	1547	mtr-miR169e-5p	21	-32.7	0.042484	1273
MS.gene070050	594	mtr-miR169e-5p	21	-29.9	0.038299	464
MS.gene00901	956	mtr-miR169f	21	-30.2	0.047123	595
MS.gene34370	572	mtr-miR169f	21	-28.9	0.042044	505
MS.gene72167	608	mtr-miR169f	21	-29.9	0.02734	471
MS.gene73160	699	mtr-miR169f	21	-30	0.032409	37
MS.gene89203	410	mtr-miR169f	21	-27.9	0.040676	344
MS.gene004302	833	mtr-miR169f	21	-30	0.042349	721
MS.gene025714	155	mtr-miR169f	21	-24.6	0.048643	44
MS.gene036709	1039	mtr-miR169f	21	-30.7	0.04192	141
MS.gene039178	886	mtr-miR169f	21	-30.1	0.044219	29
MS.gene047656	408	mtr-miR169f	21	-28.1	0.037099	35
MS.gene062847	886	mtr-miR169f	21	-30.1	0.044219	29
MS.gene063433	889	mtr-miR169f	21	-30.1	0.04444	29
MS.gene065588	892	mtr-miR169f	21	-30.1	0.044662	31
MS.gene08865	395	mtr-miR169g	21	-29.2	0.028522	162
MS.gene09227	395	mtr-miR169g	21	-29.2	0.028522	162
MS.gene34370	572	mtr-miR169g	21	-30.1	0.033672	504
MS.gene53829	383	mtr-miR169g	21	-28.5	0.038787	165
MS.gene55074	188	mtr-miR169g	21	-26.5	0.03366	99
MS.gene59471	497	mtr-miR169g	21	-28.9	0.047187	415
MS.gene60461	203	mtr-miR169g	21	-26.5	0.038533	111
MS.gene68065	497	mtr-miR169g	21	-28.9	0.047187	415
MS.gene72167	608	mtr-miR169g	21	-30.3	0.032947	472
MS.gene81987	1379	mtr-miR169g	21	-34.2	0.018552	1147
MS.gene83408	953	mtr-miR169g	21	-32.3	0.02586	11
MS.gene84141	1395	mtr-miR169g	21	-34.2	0.018876	1163
MS.gene89203	410	mtr-miR169g	21	-29.1	0.031913	343
MS.gene010625	497	mtr-miR169g	21	-28.9	0.047187	415
MS.gene013631	1402	mtr-miR169g	21	-34.2	0.019018	1170
MS.gene020291	635	mtr-miR169g	21	-30.2	0.036819	107
MS.gene025714	155	mtr-miR169g	21	-25.8	0.035275	43
MS.gene041771	1443	mtr-miR169g	21	-32.5	0.042468	379
MS.gene054934	899	mtr-miR169g	21	-31.2	0.038863	849
MS.gene065993	1547	mtr-miR169g	21	-32.7	0.042829	1273
MS.gene05234	641	mtr-miR169h	22	-31	0.026712	444
MS.gene08865	395	mtr-miR169h	22	-28.6	0.040739	162
MS.gene09227	395	mtr-miR169h	22	-28.6	0.040739	162
MS.gene60461	203	mtr-miR169h	22	-28.4	0.014289	111
MS.gene96244	888	mtr-miR169h	22	-31.2	0.039884	487
MS.gene002728	888	mtr-miR169h	22	-31.2	0.039884	487
MS.gene043021	1037	mtr-miR169h	22	-31.7	0.039699	47
MS.gene054934	899	mtr-miR169h	22	-32.7	0.020134	849
MS.gene060598	832	mtr-miR169h	22	-30.6	0.047964	60
MS.gene02722	602	mtr-miR169j	21	-32.4	0.012911	238
MS.gene05234	641	mtr-miR169j	21	-30.2	0.041376	444
MS.gene08865	395	mtr-miR169j	21	-30.6	0.015474	162
MS.gene09227	395	mtr-miR169j	21	-30.6	0.015474	162
MS.gene23867	731	mtr-miR169j	21	-30.9	0.036208	116
MS.gene36035	1427	mtr-miR169j	21	-33.2	0.033799	1202
MS.gene44633	1442	mtr-miR169j	21	-32.4	0.048798	349
MS.gene53829	383	mtr-miR169j	21	-31.4	0.009729	165
MS.gene60461	203	mtr-miR169j	21	-28.3	0.015841	111
MS.gene68878	215	mtr-miR169j	21	-29.2	0.010762	160
MS.gene69474	1124	mtr-miR169j	21	-31.9	0.042973	340
MS.gene73160	699	mtr-miR169j	21	-32.9	0.012989	38
MS.gene91609	1442	mtr-miR169j	21	-32.4	0.048798	349
MS.gene000207	1790	mtr-miR169j	21	-33.1	0.048356	232
MS.gene007909	1417	mtr-miR169j	21	-33.2	0.033462	1189
MS.gene008266	365	mtr-miR169j	21	-29.1	0.029125	230
MS.gene009197	1124	mtr-miR169j	21	-31.9	0.042973	340
MS.gene020291	635	mtr-miR169j	21	-31.2	0.025101	107
MS.gene025714	155	mtr-miR169j	21	-27.3	0.016641	43
MS.gene031175	1220	mtr-miR169j	21	-33	0.029335	39
MS.gene031176	1220	mtr-miR169j	21	-33	0.029335	39
MS.gene032515	668	mtr-miR169j	21	-30.5	0.038177	512
MS.gene037466	1571	mtr-miR169j	21	-35.1	0.01677	1360
MS.gene071726	926	mtr-miR169j	21	-33	0.019345	39
MS.gene071728	926	mtr-miR169j	21	-33	0.019345	39
MS.gene02166	1483	mtr-miR169k	21	-33.1	0.042078	884
MS.gene02722	602	mtr-miR169k	21	-31.8	0.019716	238
MS.gene03023	308	mtr-miR169k	21	-27.9	0.045939	282
MS.gene05234	641	mtr-miR169k	21	-32	0.019823	444
MS.gene08865	395	mtr-miR169k	21	-30	0.023882	162
MS.gene09227	395	mtr-miR169k	21	-30	0.023882	162
MS.gene24771	548	mtr-miR169k	21	-30.6	0.029816	457
MS.gene26071	548	mtr-miR169k	21	-30.6	0.029816	457
MS.gene26695	548	mtr-miR169k	21	-30.6	0.029816	457
MS.gene32411	1377	mtr-miR169k	21	-34.2	0.02338	1204
MS.gene36035	1427	mtr-miR169k	21	-33.5	0.033485	1202
MS.gene40257	1247	mtr-miR169k	21	-32.2	0.048996	718
MS.gene42708	625	mtr-miR169k	21	-30.4	0.040815	263
MS.gene44074	1121	mtr-miR169k	21	-32.4	0.038565	124
MS.gene44176	1187	mtr-miR169k	21	-32.6	0.038294	294
MS.gene44265	968	mtr-miR169k	21	-31.9	0.039052	273
MS.gene45155	1001	mtr-miR169k	21	-33.1	0.02379	378
MS.gene47508	1530	mtr-miR169k	21	-33.8	0.032432	362
MS.gene51045	1675	mtr-miR169k	21	-33.1	0.049713	1567
MS.gene53829	383	mtr-miR169k	21	-31.4	0.011167	165
MS.gene56284	488	mtr-miR169k	21	-30.7	0.023917	192
MS.gene59078	676	mtr-miR169k	21	-31.2	0.03152	610
MS.gene59471	497	mtr-miR169k	21	-32.7	0.009167	271
MS.gene60461	203	mtr-miR169k	21	-27.9	0.02246	111
MS.gene65251	509	mtr-miR169k	21	-30.3	0.031124	166
MS.gene68065	497	mtr-miR169k	21	-32.7	0.009167	271
MS.gene68878	215	mtr-miR169k	21	-29.5	0.010486	160
MS.gene69474	1124	mtr-miR169k	21	-32.9	0.03095	147
MS.gene72024	1247	mtr-miR169k	21	-32.2	0.048996	718
MS.gene72189	464	mtr-miR169k	21	-30.2	0.028175	266
MS.gene73160	699	mtr-miR169k	21	-32.3	0.019744	38
MS.gene75985	578	mtr-miR169k	21	-30	0.043832	272
MS.gene79004	1106	mtr-miR169k	21	-33.1	0.027625	483
MS.gene85536	500	mtr-miR169k	21	-30.2	0.031764	270
MS.gene86246	968	mtr-miR169k	21	-31.9	0.039052	273
MS.gene89203	410	mtr-miR169k	21	-30	0.025409	20
MS.gene97471	686	mtr-miR169k	21	-31.4	0.029338	59
MS.gene003360	824	mtr-miR169k	21	-31.2	0.042467	607
MS.gene004129	506	mtr-miR169k	21	-30.2	0.032372	166
MS.gene005298	1187	mtr-miR169k	21	-32.6	0.038294	294
MS.gene007909	1417	mtr-miR169k	21	-33.5	0.033152	1189
MS.gene008266	365	mtr-miR169k	21	-29.5	0.026933	87
MS.gene009197	1124	mtr-miR169k	21	-32.9	0.03095	147
MS.gene010625	497	mtr-miR169k	21	-32.7	0.009167	271
MS.gene012183	548	mtr-miR169k	21	-30.6	0.029816	457
MS.gene014611	1247	mtr-miR169k	21	-32.2	0.048996	718
MS.gene020291	635	mtr-miR169k	21	-32	0.019432	107
MS.gene024143	344	mtr-miR169k	21	-30	0.018885	88
MS.gene025714	155	mtr-miR169k	21	-27.3	0.018973	43
MS.gene027503	1106	mtr-miR169k	21	-33.1	0.027625	483
MS.gene030444	464	mtr-miR169k	21	-30.2	0.028175	266
MS.gene031175	1220	mtr-miR169k	21	-33.3	0.029051	39
MS.gene031176	1220	mtr-miR169k	21	-33.3	0.029051	39
MS.gene033163	1681	mtr-miR169k	21	-33.1	0.049953	1573
MS.gene035846	950	mtr-miR169k	21	-31.4	0.047448	789
MS.gene036825	676	mtr-miR169k	21	-31.2	0.03152	610
MS.gene037466	1571	mtr-miR169k	21	-34.5	0.024837	1360
MS.gene041428	1094	mtr-miR169k	21	-34.6	0.013791	519
MS.gene043932	947	mtr-miR169k	21	-31.4	0.047233	786
MS.gene066086	1671	mtr-miR169k	21	-33.1	0.049552	1563
MS.gene071726	926	mtr-miR169k	21	-33.3	0.019178	39
MS.gene071728	926	mtr-miR169k	21	-33.3	0.019178	39
MS.gene33428	575	mtr-miR171a	21	-29.5	0.024305	149
MS.gene33682	575	mtr-miR171a	21	-29.5	0.024305	149
MS.gene068296	575	mtr-miR171a	21	-29.5	0.024305	149
MS.gene005871	1151	mtr-miR171b	21	-31.3	0.033328	1046
MS.gene43952	824	mtr-miR171c	21	-30.4	0.028014	720
MS.gene63840	308	mtr-miR171c	21	-28	0.01933	59
MS.gene64601	308	mtr-miR171c	21	-28	0.01933	59
MS.gene74920	824	mtr-miR171c	21	-30.4	0.028014	720
MS.gene036416	824	mtr-miR171c	21	-30.4	0.028014	720
MS.gene08776	647	mtr-miR171d	21	-29.2	0.039054	347
MS.gene09313	647	mtr-miR171d	21	-29	0.043198	347
MS.gene43952	824	mtr-miR171d	21	-30.4	0.031155	720
MS.gene63840	308	mtr-miR171d	21	-28	0.021588	59
MS.gene64601	308	mtr-miR171d	21	-28	0.021588	59
MS.gene74920	824	mtr-miR171d	21	-30.4	0.031155	720
MS.gene036416	824	mtr-miR171d	21	-30.4	0.031155	720
MS.gene049881	647	mtr-miR171d	21	-29	0.043198	347
MS.gene63840	308	mtr-miR171e-3p	21	-28.4	0.020224	59
MS.gene64601	308	mtr-miR171e-3p	21	-28.4	0.020224	59
MS.gene003150	1662	mtr-miR171e-3p	21	-32.7	0.034253	1351
MS.gene00249	551	mtr-miR171e-5p	21	-29.8	0.022223	405
MS.gene44073	1410	mtr-miR171e-5p	21	-32.6	0.024332	388
MS.gene78991	518	mtr-miR171e-5p	21	-28.3	0.0437	160
MS.gene83139	302	mtr-miR171e-5p	21	-27	0.036209	244
MS.gene89939	941	mtr-miR171e-5p	21	-31.7	0.020194	858
MS.gene005206	1058	mtr-miR171e-5p	21	-32.6	0.015656	388
MS.gene027513	518	mtr-miR171e-5p	21	-28.3	0.0437	160
MS.gene038936	551	mtr-miR171e-5p	21	-29.8	0.022223	405
MS.gene60461	203	mtr-miR171f	21	-26.5	0.028686	65
MS.gene63840	308	mtr-miR171f	21	-27.9	0.027498	59
MS.gene64601	308	mtr-miR171f	21	-27.9	0.027498	59
MS.gene82329	404	mtr-miR171f	21	-28	0.040991	207
MS.gene006774	338	mtr-miR171f	21	-27.6	0.037802	267
MS.gene031522	344	mtr-miR171f	21	-27.6	0.038919	267
MS.gene055704	423	mtr-miR171f	21	-31.3	0.007822	55
MS.gene22735	335	mtr-miR171h	21	-28.1	0.023973	295
MS.gene73917	1526	mtr-miR171h	21	-38.1	0.002038	421
MS.gene005208	869	mtr-miR171h	21	-29.8	0.044957	206
MS.gene025714	155	mtr-miR172a	21	-25.4	0.030033	42
MS.gene038236	149	mtr-miR172a	21	-24.8	0.038933	83
MS.gene055632	557	mtr-miR172a	21	-33.8	0.00304	223
MS.gene064137	218	mtr-miR172a	21	-27	0.021687	69
MS.gene067494	218	mtr-miR172a	21	-27.7	0.014522	94
MS.gene55502	1397	mtr-miR172b	21	-32.7	0.017656	928
MS.gene68991	1397	mtr-miR172b	21	-31	0.039992	930
MS.gene74446	1397	mtr-miR172b	21	-32.7	0.017656	928
MS.gene95715	1142	mtr-miR172b	21	-31	0.029721	1017
MS.gene009709	194	mtr-miR172b	21	-26.1	0.02143	170
MS.gene035397	377	mtr-miR172b	21	-27.8	0.026521	260
MS.gene055632	557	mtr-miR172b	21	-31.9	0.005698	223
MS.gene074094	1397	mtr-miR172b	21	-32.7	0.017656	928
MS.gene004923	625	mtr-miR172c-5p	21	-28.4	0.040867	505
MS.gene035846	950	mtr-miR172c-5p	21	-29.6	0.041986	664
MS.gene55502	1397	mtr-miR172d-3p	20	-31.5	0.026007	929
MS.gene68991	1397	mtr-miR172d-3p	20	-31	0.033195	930
MS.gene74446	1397	mtr-miR172d-3p	20	-31.5	0.026007	929
MS.gene95715	1142	mtr-miR172d-3p	20	-31	0.024494	1017
MS.gene009709	194	mtr-miR172d-3p	20	-26.1	0.017269	170
MS.gene035397	377	mtr-miR172d-3p	20	-27.8	0.021607	260
MS.gene055632	557	mtr-miR172d-3p	20	-31.9	0.004534	223
MS.gene074094	1397	mtr-miR172d-3p	20	-31.5	0.026007	929
MS.gene40292	266	mtr-miR172d-5p	24	-30.6	0.008418	112
MS.gene88184	1037	mtr-miR172d-5p	24	-31.7	0.044975	681
MS.gene009611	767	mtr-miR172d-5p	24	-30.9	0.042035	63
MS.gene051113	386	mtr-miR172d-5p	24	-28.8	0.040774	235
MS.gene058178	643	mtr-miR172d-5p	24	-30.4	0.04095	473
MS.gene05272	326	mtr-miR2087-5p	21	-28.3	0.021557	133
MS.gene000201	341	mtr-miR2087-5p	21	-28.4	0.02208	188
MS.gene006688	530	mtr-miR2087-5p	21	-29.1	0.031865	18
MS.gene032004	443	mtr-miR2087-5p	21	-32	0.005104	336
MS.gene032083	577	mtr-miR2087-5p	21	-28.7	0.044689	439
MS.gene043862	341	mtr-miR2087-5p	21	-28.4	0.02208	188
MS.gene07410	1313	mtr-miR2089-5p	22	-32.2	0.026125	1046
MS.gene23269	1370	mtr-miR2089-5p	22	-33.3	0.016843	1020
MS.gene66304	899	mtr-miR2089-5p	22	-31.5	0.020541	753
MS.gene69812	674	mtr-miR2089-5p	22	-30	0.027616	348
MS.gene75004	1478	mtr-miR2089-5p	22	-31.4	0.045136	1380
MS.gene75085	899	mtr-miR2089-5p	22	-30	0.042932	753
MS.gene018580	311	mtr-miR2089-5p	22	-28.7	0.014893	9
MS.gene030278	899	mtr-miR2089-5p	22	-31.5	0.020541	753
MS.gene053468	929	mtr-miR2089-5p	22	-29.8	0.049658	796
MS.gene064062	899	mtr-miR2089-5p	22	-31.5	0.020541	753
MS.gene005871	1151	mtr-miR2111a-3p	21	-30.1	0.049918	30
MS.gene065614	605	mtr-miR2111a-3p	21	-28.7	0.038216	386
MS.gene74032	668	mtr-miR2111c	21	-28.5	0.047297	208
MS.gene013693	581	mtr-miR2111c	21	-28.3	0.042264	530
MS.gene032514	668	mtr-miR2111c	21	-28.5	0.047297	208
MS.gene08272	1310	mtr-miR2118	22	-35.8	0.007286	1248
MS.gene08986	1262	mtr-miR2118	22	-33.2	0.022832	1225
MS.gene09260	1259	mtr-miR2118	22	-33.2	0.022751	1222
MS.gene23256	722	mtr-miR2118	22	-31.6	0.020591	272
MS.gene30308	1058	mtr-miR2118	22	-32.2	0.027891	653
MS.gene32839	830	mtr-miR2118	22	-30.9	0.035803	700
MS.gene56508	854	mtr-miR2118	22	-31.1	0.033974	522
MS.gene56646	467	mtr-miR2118	22	-28.9	0.039395	268
MS.gene74772	467	mtr-miR2118	22	-30.6	0.016586	57
MS.gene012836	830	mtr-miR2118	22	-30.9	0.035803	700
MS.gene014291	446	mtr-miR2118	22	-28.7	0.040533	174
MS.gene020140	689	mtr-miR2118	22	-31.2	0.023239	601
MS.gene069310	1374	mtr-miR2118	22	-32.4	0.036912	1197
MS.gene02722	602	mtr-miR2119	21	-30	0.032045	111
MS.gene06361	1102	mtr-miR2119	21	-31.1	0.046891	179
MS.gene07358	281	mtr-miR2119	21	-27.5	0.033455	123
MS.gene34371	575	mtr-miR2119	21	-29.6	0.036365	75
MS.gene35052	677	mtr-miR2119	21	-30.7	0.027301	529
MS.gene37093	469	mtr-miR2119	21	-28.7	0.041453	376
MS.gene42707	1555	mtr-miR2119	21	-32.1	0.048286	179
MS.gene43932	1574	mtr-miR2119	21	-32.5	0.041067	647
MS.gene56956	804	mtr-miR2119	21	-31.1	0.029374	48
MS.gene61006	523	mtr-miR2119	21	-28.7	0.04913	190
MS.gene64650	311	mtr-miR2119	21	-27.7	0.035685	263
MS.gene67404	806	mtr-miR2119	21	-30.9	0.032463	490
MS.gene67405	854	mtr-miR2119	21	-30.9	0.035436	538
MS.gene67406	854	mtr-miR2119	21	-30.9	0.035436	538
MS.gene68300	1574	mtr-miR2119	21	-32.5	0.041067	647
MS.gene93119	1168	mtr-miR2119	21	-33	0.021151	1022
MS.gene93120	901	mtr-miR2119	21	-30.5	0.046381	774
MS.gene93809	797	mtr-miR2119	21	-30.8	0.033484	779
MS.gene000201	341	mtr-miR2119	21	-28.2	0.031955	45
MS.gene011576	1628	mtr-miR2119	21	-34	0.021968	347
MS.gene011696	524	mtr-miR2119	21	-29.4	0.034715	2
MS.gene014017	1863	mtr-miR2119	21	-33.8	0.029178	109
MS.gene018339	1050	mtr-miR2119	21	-32.7	0.020681	888
MS.gene027548	1574	mtr-miR2119	21	-32.5	0.041067	647
MS.gene028404	677	mtr-miR2119	21	-30.7	0.027301	529
MS.gene032004	443	mtr-miR2119	21	-29.5	0.025126	114
MS.gene037374	901	mtr-miR2119	21	-30.5	0.046381	777
MS.gene038236	149	mtr-miR2119	21	-25	0.044458	40
MS.gene043862	341	mtr-miR2119	21	-28.2	0.031955	45
MS.gene050732	666	mtr-miR2119	21	-32.8	0.009425	542
MS.gene052212	599	mtr-miR2119	21	-33.4	0.005809	311
MS.gene054181	350	mtr-miR2119	21	-28.5	0.028504	137
MS.gene054182	329	mtr-miR2119	21	-28.5	0.025659	137
MS.gene060096	605	mtr-miR2119	21	-29.2	0.047921	91
MS.gene070050	594	mtr-miR2119	21	-32.1	0.010994	179
MS.gene92706	971	mtr-miR2199	21	-35	0.004654	728
MS.gene070336	608	mtr-miR2199	21	-28.9	0.044903	54
MS.gene06212	1284	mtr-miR2585a	22	-31.8	0.043349	590
MS.gene46275	384	mtr-miR2585a	22	-28.1	0.042345	117
MS.gene043932	947	mtr-miR2585a	22	-30.9	0.04245	897
MS.gene058673	416	mtr-miR2585a	22	-28.6	0.037224	292
MS.gene03228	426	mtr-miR2586a	21	-31.6	0.009227	325
MS.gene03606	676	mtr-miR2586a	21	-30.3	0.037857	285
MS.gene05920	269	mtr-miR2586a	21	-29.3	0.013495	37
MS.gene26861	1033	mtr-miR2586a	21	-36.1	0.004734	459
MS.gene34022	1791	mtr-miR2586a	21	-43.9	0.000356	639
MS.gene42708	625	mtr-miR2586a	21	-30	0.038814	213
MS.gene45147	518	mtr-miR2586a	21	-29.8	0.031919	392
MS.gene51003	674	mtr-miR2586a	21	-30.3	0.037686	283
MS.gene51004	674	mtr-miR2586a	21	-30.3	0.037686	283
MS.gene55234	1507	mtr-miR2586a	21	-36.3	0.008014	505
MS.gene77223	1408	mtr-miR2586a	21	-35.4	0.010824	261
MS.gene78991	518	mtr-miR2586a	21	-30.4	0.023671	392
MS.gene82378	1926	mtr-miR2586a	21	-41.4	0.00123	1132
MS.gene85196	560	mtr-miR2586a	21	-30.4	0.026854	529
MS.gene87956	941	mtr-miR2586a	21	-31.5	0.035272	216
MS.gene89774	879	mtr-miR2586a	21	-30.6	0.048556	395
MS.gene002499	1874	mtr-miR2586a	21	-33	0.047686	669
MS.gene005618	233	mtr-miR2586a	21	-31.6	0.002906	50
MS.gene005985	1790	mtr-miR2586a	21	-43.9	0.000355	639
MS.gene006774	338	mtr-miR2586a	21	-29.9	0.014791	211
MS.gene015554	710	mtr-miR2586a	21	-31.2	0.026465	238
MS.gene019284	710	mtr-miR2586a	21	-31.2	0.026465	238
MS.gene027513	518	mtr-miR2586a	21	-30.4	0.023671	392
MS.gene031522	344	mtr-miR2586a	21	-29.9	0.015259	211
MS.gene041781	1791	mtr-miR2586a	21	-43.9	0.000356	639
MS.gene049125	269	mtr-miR2586a	21	-29.3	0.013495	37
MS.gene050381	710	mtr-miR2586a	21	-31.2	0.026465	238
MS.gene072806	710	mtr-miR2586a	21	-31.2	0.026465	238
MS.gene72187	671	mtr-miR2587a	22	-30.5	0.028312	224
MS.gene008891	317	mtr-miR2587a	22	-27.2	0.046191	93
MS.gene012110	410	mtr-miR2587a	22	-28.3	0.039367	199
MS.gene025855	674	mtr-miR2587a	22	-33.6	0.006105	469
MS.gene030442	671	mtr-miR2587a	22	-30.5	0.028312	224
MS.gene070320	818	mtr-miR2587a	22	-31.8	0.020452	643
MS.gene55680	305	mtr-miR2588a	21	-27.4	0.024696	95
MS.gene008390	305	mtr-miR2588a	21	-27.4	0.024696	95
MS.gene06062	464	mtr-miR2589	22	-30.5	0.026657	181
MS.gene06097	1100	mtr-miR2589	22	-32.4	0.040766	1041
MS.gene20145	1139	mtr-miR2589	22	-33.1	0.031395	266
MS.gene22735	335	mtr-miR2589	22	-28.5	0.042522	191
MS.gene23269	1370	mtr-miR2589	22	-33.1	0.040846	54
MS.gene24755	698	mtr-miR2589	22	-31.7	0.028587	625
MS.gene27731	338	mtr-miR2589	22	-28.5	0.043136	127
MS.gene33704	656	mtr-miR2589	22	-32.2	0.020497	307
MS.gene34632	1391	mtr-miR2589	22	-34.5	0.022545	1111
MS.gene39828	1352	mtr-miR2589	22	-34.8	0.019031	1170
MS.gene39972	461	mtr-miR2589	22	-32.5	0.009852	338
MS.gene42017	1909	mtr-miR2589	22	-35.7	0.021311	1799
MS.gene42593	338	mtr-miR2589	22	-28.5	0.043136	127
MS.gene43330	1037	mtr-miR2589	22	-32.6	0.034243	890
MS.gene44238	935	mtr-miR2589	22	-34.8	0.010757	707
MS.gene51038	1591	mtr-miR2589	22	-35.8	0.015654	1418
MS.gene51040	1591	mtr-miR2589	22	-35.8	0.015654	1418
MS.gene51071	1598	mtr-miR2589	22	-35.8	0.015757	1416
MS.gene51072	1600	mtr-miR2589	22	-35.8	0.015786	1418
MS.gene52289	485	mtr-miR2589	22	-29.6	0.044287	297
MS.gene52700	656	mtr-miR2589	22	-31.7	0.025963	536
MS.gene52797	1283	mtr-miR2589	22	-32.6	0.046355	772
MS.gene53743	1037	mtr-miR2589	22	-32.6	0.034243	890
MS.gene55419	395	mtr-miR2589	22	-29.5	0.033644	21
MS.gene55820	1097	mtr-miR2589	22	-32.4	0.040607	1038
MS.gene61711	500	mtr-miR2589	22	-30.2	0.034747	353
MS.gene63043	959	mtr-miR2589	22	-32	0.040032	759
MS.gene65682	956	mtr-miR2589	22	-32	0.03985	756
MS.gene69083	314	mtr-miR2589	22	-31.6	0.007799	6
MS.gene70669	698	mtr-miR2589	22	-31.7	0.028587	625
MS.gene71646	584	mtr-miR2589	22	-30.2	0.044136	42
MS.gene71665	1788	mtr-miR2589	22	-34.3	0.035274	1751
MS.gene76356	566	mtr-miR2589	22	-31	0.028595	242
MS.gene76583	493	mtr-miR2589	22	-31	0.023038	344
MS.gene76835	584	mtr-miR2589	22	-30.1	0.046274	39
MS.gene79874	1313	mtr-miR2589	22	-34	0.025926	1217
MS.gene82329	404	mtr-miR2589	22	-29.6	0.033202	334
MS.gene82537	521	mtr-miR2589	22	-32	0.015505	303
MS.gene83139	302	mtr-miR2589	22	-28.1	0.044022	9
MS.gene88184	1037	mtr-miR2589	22	-35.6	0.00882	680
MS.gene96659	959	mtr-miR2589	22	-32	0.040032	759
MS.gene98967	1961	mtr-miR2589	22	-34.7	0.033809	105
MS.gene005052	1559	mtr-miR2589	22	-34.1	0.031747	1146
MS.gene008266	365	mtr-miR2589	22	-29	0.037995	297
MS.gene012118	936	mtr-miR2589	22	-34.8	0.010776	708
MS.gene014043	653	mtr-miR2589	22	-31.4	0.029698	419
MS.gene029980	1134	mtr-miR2589	22	-33.9	0.021826	959
MS.gene045106	599	mtr-miR2589	22	-30.9	0.032922	256
MS.gene051372	464	mtr-miR2589	22	-29.3	0.047829	291
MS.gene052795	656	mtr-miR2589	22	-32.2	0.020497	307
MS.gene054181	350	mtr-miR2589	22	-28.5	0.046533	259
MS.gene055632	557	mtr-miR2589	22	-31.2	0.025451	97
MS.gene058774	1559	mtr-miR2589	22	-34.1	0.031747	1146
MS.gene060298	584	mtr-miR2589	22	-30.1	0.046274	39
MS.gene061249	455	mtr-miR2589	22	-30.6	0.024466	380
MS.gene064807	1283	mtr-miR2589	22	-32.6	0.046355	772
MS.gene067916	607	mtr-miR2589	22	-30.4	0.042568	257
MS.gene069577	464	mtr-miR2589	22	-30.5	0.026657	181
MS.gene071764	419	mtr-miR2589	22	-29.3	0.040804	241
MS.gene072808	1205	mtr-miR2589	22	-34.6	0.017495	902
MS.gene038093	308	mtr-miR2590a	22	-27.7	0.021599	96
MS.gene058169	180	mtr-miR2590a	22	-27.9	0.006948	66
MS.gene26825	458	mtr-miR2590h	24	-28.5	0.046975	372
MS.gene030118	458	mtr-miR2590h	24	-28.5	0.046975	372
MS.gene061236	458	mtr-miR2590h	24	-28.5	0.046975	372
MS.gene08776	647	mtr-miR2591	22	-30.2	0.038284	520
MS.gene09313	647	mtr-miR2591	22	-30.2	0.038284	520
MS.gene21604	464	mtr-miR2591	22	-30.2	0.022575	424
MS.gene83139	302	mtr-miR2591	22	-30	0.011902	5
MS.gene85564	1373	mtr-miR2591	22	-32.1	0.047366	474
MS.gene003632	320	mtr-miR2591	22	-30.8	0.00865	149
MS.gene004858	1375	mtr-miR2591	22	-32.1	0.047462	474
MS.gene049881	647	mtr-miR2591	22	-30.2	0.038284	520
MS.gene23362	1703	mtr-miR2592ae	21	-33.3	0.021778	1025
MS.gene50697	1703	mtr-miR2592ae	21	-33	0.025036	1025
MS.gene54958	1925	mtr-miR2592ae	21	-33.6	0.022689	1524
MS.gene062935	1703	mtr-miR2592ae	21	-33.3	0.021778	1025
MS.gene00230	699	mtr-miR2592ap	21	-29.9	0.030154	140
MS.gene34370	572	mtr-miR2592ap	21	-31.5	0.009517	82
MS.gene40257	1247	mtr-miR2592ap	21	-30.9	0.044141	519
MS.gene42338	1889	mtr-miR2592ap	21	-33.2	0.027496	86
MS.gene53809	509	mtr-miR2592ap	21	-28	0.048405	253
MS.gene72024	1247	mtr-miR2592ap	21	-30.9	0.044141	519
MS.gene81998	1691	mtr-miR2592ap	21	-32.1	0.038908	172
MS.gene87981	667	mtr-miR2592ap	21	-30.6	0.019615	104
MS.gene014611	1247	mtr-miR2592ap	21	-30.9	0.044141	519
MS.gene041810	542	mtr-miR2592ap	21	-28.2	0.048147	53
MS.gene049688	878	mtr-miR2592ap	21	-31	0.024883	256
MS.gene064669	1889	mtr-miR2592ap	21	-33.2	0.027496	86
MS.gene065512	332	mtr-miR2592ap	21	-27.2	0.037098	263
MS.gene070944	566	mtr-miR2592ap	21	-30.9	0.01277	77
MS.gene37156	602	mtr-miR2592b-3p	21	-29.3	0.024895	16
MS.gene44881	1025	mtr-miR2592b-3p	21	-29.7	0.046284	505
MS.gene89256	956	mtr-miR2592b-3p	21	-29.4	0.048458	795
MS.gene94266	966	mtr-miR2592b-3p	21	-29.4	0.049204	805
MS.gene23362	1703	mtr-miR2592b-5p	21	-32.1	0.0339	1025
MS.gene50697	1703	mtr-miR2592b-5p	21	-31.8	0.038993	1025
MS.gene54958	1925	mtr-miR2592b-5p	21	-33.6	0.020126	1527
MS.gene062935	1703	mtr-miR2592b-5p	21	-32.1	0.0339	1025
MS.gene03598	626	mtr-miR2592bl-5p	22	-29.4	0.029182	471
MS.gene75523	629	mtr-miR2592bo-5p	22	-30.2	0.042118	360
MS.gene045161	629	mtr-miR2592bo-5p	22	-30.2	0.042118	360
MS.gene067085	629	mtr-miR2592bo-5p	22	-30.2	0.042118	360
MS.gene42699	625	mtr-miR2592bp-3p	21	-30.8	0.024323	341
MS.gene48340	1316	mtr-miR2592bp-3p	21	-33.3	0.023435	99
MS.gene56901	1323	mtr-miR2592bp-3p	21	-33.3	0.023621	99
MS.gene68878	215	mtr-miR2592bp-3p	21	-26.7	0.034552	183
MS.gene69083	314	mtr-miR2592bp-3p	21	-28.2	0.029507	21
MS.gene033280	1323	mtr-miR2592bp-3p	21	-33.3	0.023621	99
MS.gene23362	1703	mtr-miR2592d-5p	22	-35.5	0.010617	1023
MS.gene46055	974	mtr-miR2592d-5p	22	-31	0.037228	138
MS.gene50697	1703	mtr-miR2592d-5p	22	-35.2	0.012174	1023
MS.gene54958	1925	mtr-miR2592d-5p	22	-33.6	0.030023	1524
MS.gene062935	1703	mtr-miR2592d-5p	22	-35.5	0.010617	1023
MS.gene46230	461	mtr-miR2592s-3p	21	-29.4	0.012102	77
MS.gene69474	1124	mtr-miR2592s-3p	21	-29.5	0.048333	326
MS.gene009197	1124	mtr-miR2592s-3p	21	-29.5	0.048333	326
MS.gene08776	647	mtr-miR2593e	24	-29.4	0.040845	611
MS.gene09313	647	mtr-miR2593e	24	-29.4	0.040845	611
MS.gene049881	647	mtr-miR2593e	24	-29.4	0.040845	611
MS.gene057255	1128	mtr-miR2593e	24	-35	0.0063	481
MS.gene29237	1889	mtr-miR2597	21	-32.5	0.030653	1364
MS.gene36571	239	mtr-miR2597	21	-25.9	0.035514	20
MS.gene47055	476	mtr-miR2597	21	-27.4	0.048736	329
MS.gene88589	1780	mtr-miR2597	21	-32.5	0.02814	1255
MS.gene026186	1925	mtr-miR2597	21	-32.5	0.031491	1400
MS.gene066130	1325	mtr-miR2597	21	-30.5	0.047488	407
MS.gene00225	1046	mtr-miR2598	21	-30.1	0.046117	932
MS.gene058169	180	mtr-miR2598	21	-30.5	0.001532	66
MS.gene058170	1048	mtr-miR2598	21	-30.1	0.046246	934
MS.gene059046	1044	mtr-miR2598	21	-30.1	0.045989	930
MS.gene071845	621	mtr-miR2598	21	-30.5	0.016717	507
MS.gene22735	335	mtr-miR2600b	24	-28.5	0.033491	215
MS.gene26530	959	mtr-miR2600b	24	-32.3	0.027093	491
MS.gene27731	338	mtr-miR2600b	24	-28.2	0.039903	137
MS.gene35052	677	mtr-miR2600b	24	-31.8	0.020071	389
MS.gene39625	953	mtr-miR2600b	24	-32.3	0.026839	491
MS.gene42593	338	mtr-miR2600b	24	-28.2	0.039903	137
MS.gene47477	953	mtr-miR2600b	24	-32.3	0.026839	491
MS.gene65251	509	mtr-miR2600b	24	-33.2	0.006346	137
MS.gene97011	428	mtr-miR2600b	24	-30.1	0.022176	163
MS.gene004129	506	mtr-miR2600b	24	-30	0.031204	137
MS.gene015446	1578	mtr-miR2600b	24	-33.6	0.030837	1112
MS.gene019044	968	mtr-miR2600b	24	-34.9	0.008125	190
MS.gene028404	677	mtr-miR2600b	24	-31.8	0.020071	389
MS.gene033301	736	mtr-miR2600b	24	-30.8	0.036941	419
MS.gene047801	959	mtr-miR2600b	24	-32.3	0.027093	491
MS.gene053468	929	mtr-miR2600b	24	-32.3	0.025828	491
MS.gene058175	968	mtr-miR2600b	24	-34.4	0.010278	198
MS.gene059944	751	mtr-miR2600b	24	-30.8	0.038074	419
MS.gene069427	296	mtr-miR2600b	24	-27.4	0.04854	233
MS.gene22735	335	mtr-miR2600e	24	-28.3	0.038089	215
MS.gene26530	959	mtr-miR2600e	24	-33.2	0.018273	491
MS.gene35052	677	mtr-miR2600e	24	-30.2	0.044496	390
MS.gene39625	953	mtr-miR2600e	24	-33.2	0.018096	491
MS.gene47477	953	mtr-miR2600e	24	-33.2	0.018096	491
MS.gene65251	509	mtr-miR2600e	24	-31.6	0.014568	138
MS.gene97011	428	mtr-miR2600e	24	-30.1	0.022767	154
MS.gene015446	1578	mtr-miR2600e	24	-34.4	0.022186	1112
MS.gene019044	968	mtr-miR2600e	24	-33.4	0.016885	191
MS.gene028404	677	mtr-miR2600e	24	-30.2	0.044496	390
MS.gene033301	736	mtr-miR2600e	24	-31.5	0.02713	419
MS.gene047801	959	mtr-miR2600e	24	-33.2	0.018273	491
MS.gene053468	929	mtr-miR2600e	24	-33.2	0.017394	491
MS.gene058175	968	mtr-miR2600e	24	-35.2	0.007265	198
MS.gene059944	751	mtr-miR2600e	24	-31.5	0.027984	419
MS.gene07591	931	mtr-miR2601	22	-31.8	0.023089	382
MS.gene66586	632	mtr-miR2601	22	-29.4	0.041214	579
MS.gene72186	530	mtr-miR2601	22	-30.6	0.016939	198
MS.gene013693	581	mtr-miR2601	22	-29.8	0.029575	529
MS.gene015446	1578	mtr-miR2601	22	-31.8	0.049844	1410
MS.gene025639	743	mtr-miR2601	22	-31.7	0.016972	700
MS.gene030441	530	mtr-miR2601	22	-30.6	0.016939	198
MS.gene055704	423	mtr-miR2601	22	-27.9	0.047224	311
MS.gene06062	464	mtr-miR2603	22	-30	0.020213	182
MS.gene46292	401	mtr-miR2603	22	-28.2	0.040341	275
MS.gene47056	404	mtr-miR2603	22	-29.1	0.025571	254
MS.gene53254	947	mtr-miR2603	22	-30.6	0.045778	183
MS.gene55419	395	mtr-miR2603	22	-29.2	0.023368	29
MS.gene57901	428	mtr-miR2603	22	-28	0.049594	98
MS.gene58109	677	mtr-miR2603	22	-29.9	0.038329	575
MS.gene72187	671	mtr-miR2603	22	-29.7	0.042326	224
MS.gene96344	1076	mtr-miR2603	22	-45.3	5.1e-05	940
MS.gene008895	445	mtr-miR2603	22	-28.2	0.047591	275
MS.gene012422	428	mtr-miR2603	22	-28.1	0.047117	98
MS.gene014773	1640	mtr-miR2603	22	-33.3	0.029071	1172
MS.gene018027	470	mtr-miR2603	22	-29.7	0.024096	56
MS.gene030442	671	mtr-miR2603	22	-29.7	0.042326	224
MS.gene030652	695	mtr-miR2603	22	-29.6	0.04618	581
MS.gene050312	383	mtr-miR2603	22	-29.9	0.01534	336
MS.gene051316	263	mtr-miR2603	22	-26.6	0.047233	79
MS.gene065965	947	mtr-miR2603	22	-30.6	0.045778	183
MS.gene069577	464	mtr-miR2603	22	-30	0.020213	182
MS.gene06995	388	mtr-miR2608	22	-26.8	0.04885	205
MS.gene46049	810	mtr-miR2609a	21	-29.1	0.049571	268
MS.gene36712	1588	mtr-miR2612	21	-31.5	0.038569	1460
MS.gene001983	1664	mtr-miR2612	21	-32.6	0.024551	956
MS.gene08776	647	mtr-miR2614	20	-29.3	0.037486	10
MS.gene09313	647	mtr-miR2614	20	-29.3	0.037486	10
MS.gene049881	647	mtr-miR2614	20	-29.3	0.037486	10
MS.gene00249	551	mtr-miR2616	22	-31.5	0.018696	148
MS.gene05367	677	mtr-miR2616	22	-31.1	0.031447	253
MS.gene06532	902	mtr-miR2616	22	-33.1	0.019146	284
MS.gene08610	875	mtr-miR2616	22	-33.4	0.015876	495
MS.gene08776	647	mtr-miR2616	22	-30.8	0.033834	183
MS.gene09313	647	mtr-miR2616	22	-30.8	0.033834	183
MS.gene20278	837	mtr-miR2616	22	-31.5	0.035927	555
MS.gene20994	1496	mtr-miR2616	22	-33.1	0.040303	251
MS.gene21045	1478	mtr-miR2616	22	-33.1	0.039629	251
MS.gene23498	434	mtr-miR2616	22	-32.8	0.006462	273
MS.gene32668	674	mtr-miR2616	22	-30.5	0.041518	621
MS.gene33158	1582	mtr-miR2616	22	-33.8	0.032102	860
MS.gene33187	455	mtr-miR2616	22	-29	0.04701	97
MS.gene33330	197	mtr-miR2616	22	-27.3	0.028263	33
MS.gene39828	1352	mtr-miR2616	22	-34.3	0.020506	440
MS.gene40759	1495	mtr-miR2616	22	-33.1	0.040266	251
MS.gene44265	968	mtr-miR2616	22	-33.2	0.020387	108
MS.gene45155	1001	mtr-miR2616	22	-32.1	0.035502	189
MS.gene60461	203	mtr-miR2616	22	-28.7	0.01387	104
MS.gene60990	755	mtr-miR2616	22	-33.9	0.00988	83
MS.gene63840	308	mtr-miR2616	22	-32.2	0.004673	220
MS.gene64601	308	mtr-miR2616	22	-32.2	0.004673	220
MS.gene70503	653	mtr-miR2616	22	-31.7	0.022318	273
MS.gene71607	397	mtr-miR2616	22	-28.8	0.041918	23
MS.gene72186	530	mtr-miR2616	22	-31.7	0.015818	186
MS.gene77424	1306	mtr-miR2616	22	-32.3	0.047419	1178
MS.gene79004	1106	mtr-miR2616	22	-32.1	0.041014	294
MS.gene79229	748	mtr-miR2616	22	-33.3	0.012939	20
MS.gene79443	705	mtr-miR2616	22	-30.5	0.044404	576
MS.gene79515	194	mtr-miR2616	22	-27.3	0.0275	30
MS.gene80612	461	mtr-miR2616	22	-30.1	0.027868	13
MS.gene86246	968	mtr-miR2616	22	-33.2	0.020387	108
MS.gene86929	397	mtr-miR2616	22	-28.8	0.041918	23
MS.gene96699	397	mtr-miR2616	22	-28.8	0.041918	23
MS.gene97471	686	mtr-miR2616	22	-31.4	0.027828	211
MS.gene005052	1559	mtr-miR2616	22	-33.4	0.037446	212
MS.gene007236	233	mtr-miR2616	22	-27.3	0.037861	22
MS.gene009005	752	mtr-miR2616	22	-33.9	0.009815	83
MS.gene010585	617	mtr-miR2616	22	-35.4	0.003383	107
MS.gene012471	736	mtr-miR2616	22	-34.9	0.005877	474
MS.gene013432	902	mtr-miR2616	22	-33.1	0.019146	284
MS.gene015104	1250	mtr-miR2616	22	-34.4	0.017431	324
MS.gene015235	837	mtr-miR2616	22	-31.5	0.035927	555
MS.gene019285	725	mtr-miR2616	22	-34.9	0.005726	594
MS.gene026949	1871	mtr-miR2616	22	-34.3	0.03269	217
MS.gene028233	950	mtr-miR2616	22	-33	0.021723	228
MS.gene030441	530	mtr-miR2616	22	-31.7	0.015818	186
MS.gene032972	461	mtr-miR2616	22	-30.1	0.027868	13
MS.gene035842	446	mtr-miR2616	22	-28.9	0.04859	102
MS.gene038936	551	mtr-miR2616	22	-31.5	0.018696	148
MS.gene042155	779	mtr-miR2616	22	-34.2	0.009025	89
MS.gene043913	446	mtr-miR2616	22	-28.9	0.04859	102
MS.gene045100	743	mtr-miR2616	22	-33.4	0.012204	20
MS.gene045833	665	mtr-miR2616	22	-31.8	0.021898	239
MS.gene045836	665	mtr-miR2616	22	-31.8	0.021898	239
MS.gene045986	665	mtr-miR2616	22	-31.8	0.021898	239
MS.gene049403	902	mtr-miR2616	22	-33.1	0.019146	284
MS.gene049881	647	mtr-miR2616	22	-30.8	0.033834	183
MS.gene050380	725	mtr-miR2616	22	-34.9	0.005726	594
MS.gene052221	743	mtr-miR2616	22	-33.4	0.012204	20
MS.gene052865	821	mtr-miR2616	22	-32.3	0.023921	140
MS.gene054209	905	mtr-miR2616	22	-31.8	0.035118	243
MS.gene055476	470	mtr-miR2616	22	-33	0.006778	363
MS.gene055704	423	mtr-miR2616	22	-32.2	0.008399	232
MS.gene058774	1559	mtr-miR2616	22	-33.4	0.037446	212
MS.gene059540	269	mtr-miR2616	22	-29.8	0.012885	99
MS.gene062566	875	mtr-miR2616	22	-32.5	0.024144	495
MS.gene066863	538	mtr-miR2616	22	-32.2	0.012747	155
MS.gene069486	641	mtr-miR2616	22	-32	0.018758	518
MS.gene070336	608	mtr-miR2616	22	-34.4	0.005363	56
MS.gene072805	725	mtr-miR2616	22	-34.9	0.005726	594
MS.gene20278	837	mtr-miR2624	21	-32.4	0.021055	128
MS.gene47056	404	mtr-miR2624	21	-28.3	0.049439	119
MS.gene60461	203	mtr-miR2624	21	-26.4	0.043076	77
MS.gene68878	215	mtr-miR2624	21	-29.3	0.009725	102
MS.gene005129	1176	mtr-miR2624	21	-35.1	0.010258	40
MS.gene006774	338	mtr-miR2624	21	-28.7	0.030183	157
MS.gene015235	837	mtr-miR2624	21	-32.4	0.021055	128
MS.gene018580	311	mtr-miR2624	21	-27.7	0.044151	93
MS.gene031522	344	mtr-miR2624	21	-28.7	0.031084	157
MS.gene032918	1794	mtr-miR2624	21	-33	0.048676	488
MS.gene050291	1550	mtr-miR2624	21	-32.9	0.041611	1045
MS.gene055632	557	mtr-miR2624	21	-29.6	0.042832	82
MS.gene055728	347	mtr-miR2624	21	-28.9	0.028444	233
MS.gene070592	1803	mtr-miR2624	21	-33	0.049006	488
MS.gene24746	350	mtr-miR2625	22	-29.3	0.027401	177
MS.gene32681	1049	mtr-miR2625	22	-32.8	0.028594	945
MS.gene40825	1811	mtr-miR2625	22	-33.4	0.047469	488
MS.gene43330	1037	mtr-miR2625	22	-35.4	0.008522	877
MS.gene53743	1037	mtr-miR2625	22	-35.4	0.008522	877
MS.gene63043	959	mtr-miR2625	22	-32.1	0.034446	736
MS.gene65682	956	mtr-miR2625	22	-32.1	0.034288	733
MS.gene70675	326	mtr-miR2625	22	-28.9	0.029862	165
MS.gene70676	350	mtr-miR2625	22	-29.3	0.027401	177
MS.gene77223	1408	mtr-miR2625	22	-32.9	0.041748	27
MS.gene85962	1092	mtr-miR2625	22	-32.2	0.03976	1055
MS.gene96659	959	mtr-miR2625	22	-32.1	0.034446	736
MS.gene005618	233	mtr-miR2625	22	-27.6	0.03334	42
MS.gene006224	948	mtr-miR2625	22	-31.5	0.044524	21
MS.gene006225	949	mtr-miR2625	22	-31.5	0.044592	21
MS.gene014884	1052	mtr-miR2625	22	-32.8	0.028715	948
MS.gene022349	326	mtr-miR2625	22	-28.9	0.029862	165
MS.gene022350	350	mtr-miR2625	22	-29.3	0.027401	177
MS.gene53025	632	mtr-miR2629h	24	-32.7	0.016338	343
MS.gene60461	203	mtr-miR2629h	24	-28.9	0.015839	120
MS.gene75572	844	mtr-miR2629h	24	-32.6	0.026878	19
MS.gene79128	1227	mtr-miR2629h	24	-32.6	0.046171	402
MS.gene82327	632	mtr-miR2629h	24	-32.7	0.016338	343
MS.gene026888	260	mtr-miR2629h	24	-29.6	0.017063	42
MS.gene035334	776	mtr-miR2629h	24	-31.9	0.032689	715
MS.gene036484	776	mtr-miR2629h	24	-31.9	0.032689	715
MS.gene041560	776	mtr-miR2629h	24	-31.9	0.032689	715
MS.gene045230	1227	mtr-miR2629h	24	-32.6	0.046171	402
MS.gene054181	350	mtr-miR2629h	24	-28.6	0.046542	35
MS.gene054182	329	mtr-miR2629h	24	-28.6	0.042182	35
MS.gene067035	1227	mtr-miR2629h	24	-32.6	0.046171	402
MS.gene51147	346	mtr-miR2630a	21	-27.1	0.03376	126
MS.gene55680	305	mtr-miR2630a	21	-26.2	0.045083	1
MS.gene59408	635	mtr-miR2630a	21	-28.2	0.049774	558
MS.gene63840	308	mtr-miR2630a	21	-27	0.029254	151
MS.gene64601	308	mtr-miR2630a	21	-27	0.029254	151
MS.gene74772	467	mtr-miR2630a	21	-28.2	0.030552	257
MS.gene95552	407	mtr-miR2630a	21	-27.5	0.03555	46
MS.gene008390	305	mtr-miR2630a	21	-26.2	0.045083	1
MS.gene020291	635	mtr-miR2630a	21	-28.5	0.042638	94
MS.gene025837	869	mtr-miR2630a	21	-29.2	0.048101	626
MS.gene033754	365	mtr-miR2630a	21	-28.9	0.013618	325
MS.gene040022	524	mtr-miR2630a	21	-27.9	0.043169	36
MS.gene055476	470	mtr-miR2630a	21	-28	0.034373	209
MS.gene055960	584	mtr-miR2630a	21	-29.6	0.020986	164
MS.gene068042	620	mtr-miR2630a	21	-29.5	0.024401	225
MS.gene06062	464	mtr-miR2631	21	-33.7	0.004476	203
MS.gene09773	1031	mtr-miR2631	21	-33.5	0.019026	936
MS.gene25192	1964	mtr-miR2631	21	-36.7	0.012158	107
MS.gene39828	1352	mtr-miR2631	21	-32.5	0.044426	755
MS.gene45815	530	mtr-miR2631	21	-29.5	0.045118	100
MS.gene45820	500	mtr-miR2631	21	-29.5	0.04123	70
MS.gene63714	1568	mtr-miR2631	21	-35.3	0.016001	1073
MS.gene69943	1115	mtr-miR2631	21	-31.9	0.04421	999
MS.gene70675	326	mtr-miR2631	21	-29.6	0.019387	175
MS.gene86246	968	mtr-miR2631	21	-33.7	0.015731	557
MS.gene96344	1076	mtr-miR2631	21	-33	0.025514	773
MS.gene98967	1961	mtr-miR2631	21	-37.6	0.008216	106
MS.gene012117	817	mtr-miR2631	21	-31.2	0.038714	335
MS.gene015420	1031	mtr-miR2631	21	-33.5	0.019026	936
MS.gene015422	1031	mtr-miR2631	21	-33.5	0.019026	936
MS.gene022349	326	mtr-miR2631	21	-29.6	0.019387	175
MS.gene023019	887	mtr-miR2631	21	-32.3	0.026285	505
MS.gene026535	1961	mtr-miR2631	21	-36.7	0.01213	107
MS.gene027332	881	mtr-miR2631	21	-32.3	0.026015	499
MS.gene035846	950	mtr-miR2631	21	-31.8	0.036687	259
MS.gene035854	950	mtr-miR2631	21	-31.8	0.036687	259
MS.gene043932	947	mtr-miR2631	21	-31.8	0.036517	256
MS.gene044309	236	mtr-miR2631	21	-27.1	0.041406	16
MS.gene069546	1377	mtr-miR2631	21	-34	0.023467	224
MS.gene069577	464	mtr-miR2631	21	-33.7	0.004476	203
MS.gene24771	548	mtr-miR2632a	22	-30.6	0.016176	407
MS.gene26071	548	mtr-miR2632a	22	-30.6	0.016176	407
MS.gene26695	548	mtr-miR2632a	22	-30.6	0.016176	407
MS.gene012183	548	mtr-miR2632a	22	-30.6	0.016176	407
MS.gene33330	197	mtr-miR2636	21	-24.8	0.038969	2
MS.gene011517	398	mtr-miR2636	21	-27.6	0.026298	213
MS.gene03023	308	mtr-miR2640	22	-27.9	0.046171	107
MS.gene03829	884	mtr-miR2640	22	-31.3	0.04551	366
MS.gene04589	599	mtr-miR2640	22	-30	0.046969	34
MS.gene06995	388	mtr-miR2640	22	-30.6	0.017445	185
MS.gene08614	875	mtr-miR2640	22	-31.3	0.04484	363
MS.gene08865	395	mtr-miR2640	22	-28.6	0.048949	167
MS.gene09227	395	mtr-miR2640	22	-28.6	0.048949	167
MS.gene23124	1538	mtr-miR2640	22	-37.2	0.00742	98
MS.gene33840	1384	mtr-miR2640	22	-32.9	0.042082	1285
MS.gene36035	1427	mtr-miR2640	22	-32.9	0.043909	1209
MS.gene43164	731	mtr-miR2640	22	-31.5	0.031285	665
MS.gene44524	452	mtr-miR2640	22	-29	0.049552	287
MS.gene47055	476	mtr-miR2640	22	-30.8	0.022227	395
MS.gene47056	404	mtr-miR2640	22	-30.1	0.024015	113
MS.gene48763	1306	mtr-miR2640	22	-33.7	0.027241	425
MS.gene58114	410	mtr-miR2640	22	-34.1	0.00328	83
MS.gene60461	203	mtr-miR2640	22	-34.4	0.000657	96
MS.gene66586	632	mtr-miR2640	22	-30.9	0.033229	565
MS.gene68878	215	mtr-miR2640	22	-27.7	0.028402	152
MS.gene79224	599	mtr-miR2640	22	-30.2	0.04271	254
MS.gene82520	653	mtr-miR2640	22	-30.5	0.042206	170
MS.gene82857	840	mtr-miR2640	22	-31.9	0.032046	150
MS.gene82860	830	mtr-miR2640	22	-31.9	0.031475	150
MS.gene83793	1220	mtr-miR2640	22	-32.9	0.035055	481
MS.gene84480	239	mtr-miR2640	22	-28.3	0.02456	115
MS.gene86279	1077	mtr-miR2640	22	-35.6	0.008504	1004
MS.gene90460	452	mtr-miR2640	22	-29	0.049552	356
MS.gene92270	230	mtr-miR2640	22	-31.1	0.005149	26
MS.gene93589	1223	mtr-miR2640	22	-32.9	0.035179	481
MS.gene000756	1159	mtr-miR2640	22	-35.8	0.008856	916
MS.gene000896	1539	mtr-miR2640	22	-37.2	0.007427	98
MS.gene006774	338	mtr-miR2640	22	-31.2	0.010084	58
MS.gene007641	875	mtr-miR2640	22	-31.3	0.04484	363
MS.gene007909	1417	mtr-miR2640	22	-32.9	0.043484	1196
MS.gene008266	365	mtr-miR2640	22	-31.2	0.011568	92
MS.gene012471	736	mtr-miR2640	22	-31.1	0.038113	557
MS.gene018580	311	mtr-miR2640	22	-32.1	0.005425	260
MS.gene023019	887	mtr-miR2640	22	-32.6	0.025189	84
MS.gene026120	239	mtr-miR2640	22	-28.3	0.02456	115
MS.gene028896	1757	mtr-miR2640	22	-35	0.023667	293
MS.gene031522	344	mtr-miR2640	22	-30.9	0.012142	58
MS.gene039090	1913	mtr-miR2640	22	-33.9	0.042649	596
MS.gene041428	1094	mtr-miR2640	22	-33.8	0.020022	507
MS.gene042155	779	mtr-miR2640	22	-37.6	0.001954	450
MS.gene045106	599	mtr-miR2640	22	-30.2	0.04271	254
MS.gene046984	949	mtr-miR2640	22	-31.5	0.046867	665
MS.gene048633	1042	mtr-miR2640	22	-35.8	0.007458	504
MS.gene050859	722	mtr-miR2640	22	-30.9	0.040659	239
MS.gene050913	1804	mtr-miR2640	22	-37.2	0.009497	98
MS.gene052215	599	mtr-miR2640	22	-30.2	0.04271	254
MS.gene053027	830	mtr-miR2640	22	-31.9	0.031475	150
MS.gene055476	470	mtr-miR2640	22	-29.5	0.041233	287
MS.gene069486	641	mtr-miR2640	22	-30.5	0.041043	509
MS.gene072373	599	mtr-miR2640	22	-30	0.046969	34
MS.gene072505	1805	mtr-miR2640	22	-37.2	0.009505	98
MS.gene074179	476	mtr-miR2640	22	-30.8	0.022227	195
MS.gene025714	155	mtr-miR2643a	21	-24	0.044096	136
MS.gene47056	404	mtr-miR2651	21	-26.9	0.045414	118
MS.gene52025	788	mtr-miR2651	21	-29.4	0.034964	334
MS.gene054181	350	mtr-miR2651	21	-26.3	0.049987	222
MS.gene054182	329	mtr-miR2651	21	-26.3	0.045144	222
MS.gene74029	686	mtr-miR2652a	21	-29.8	0.029462	643
MS.gene008230	350	mtr-miR2652a	21	-28	0.025084	151
MS.gene029086	1397	mtr-miR2652a	21	-31.8	0.032584	335
MS.gene043862	341	mtr-miR2652a	21	-26.7	0.048766	241
MS.gene045002	686	mtr-miR2652a	21	-29.8	0.029462	643
MS.gene062492	820	mtr-miR2652a	21	-29.8	0.038828	777
MS.gene064137	218	mtr-miR2652a	21	-25.7	0.040014	183
MS.gene069427	296	mtr-miR2652a	21	-27.9	0.019762	194
MS.gene79443	705	mtr-miR2661	21	-29.6	0.030881	510
MS.gene00249	551	mtr-miR2664a	21	-28.9	0.037882	277
MS.gene03600	676	mtr-miR2664a	21	-30.5	0.023306	25
MS.gene03606	676	mtr-miR2664a	21	-31.2	0.016375	25
MS.gene03615	678	mtr-miR2664a	21	-31.2	0.016455	25
MS.gene03829	884	mtr-miR2664a	21	-32.4	0.01396	537
MS.gene36148	1165	mtr-miR2664a	21	-32.2	0.023713	1135
MS.gene42699	625	mtr-miR2664a	21	-32.2	0.008626	22
MS.gene51003	674	mtr-miR2664a	21	-31.2	0.016295	25
MS.gene51004	674	mtr-miR2664a	21	-31.2	0.016295	25
MS.gene51007	678	mtr-miR2664a	21	-31.2	0.016455	25
MS.gene71607	397	mtr-miR2664a	21	-28.1	0.03385	307
MS.gene86929	397	mtr-miR2664a	21	-28.1	0.03385	307
MS.gene96699	397	mtr-miR2664a	21	-27.9	0.037632	307
MS.gene038936	551	mtr-miR2664a	21	-28.9	0.037882	277
MS.gene056082	323	mtr-miR2664a	21	-28.5	0.019189	85
MS.gene03829	884	mtr-miR2668	22	-33.4	0.009869	665
MS.gene83139	302	mtr-miR2668	22	-29.2	0.01346	229
MS.gene008266	365	mtr-miR2668	22	-29.1	0.019862	214
MS.gene000238	565	mtr-miR2669a	22	-28.3	0.037832	428
MS.gene039314	565	mtr-miR2669a	22	-28.3	0.037832	428
MS.gene047011	500	mtr-miR2669a	22	-28.4	0.029458	403
MS.gene09946	590	mtr-miR2674	21	-30.1	0.02482	148
MS.gene21143	590	mtr-miR2674	21	-30.1	0.02482	148
MS.gene56646	467	mtr-miR2674	21	-29.3	0.025516	260
MS.gene74772	467	mtr-miR2674	21	-31.9	0.006564	363
MS.gene006774	338	mtr-miR2674	21	-28.3	0.0251	111
MS.gene013693	581	mtr-miR2674	21	-29.3	0.036288	224
MS.gene015461	590	mtr-miR2674	21	-30.1	0.02482	148
MS.gene024143	344	mtr-miR2674	21	-29.8	0.011522	284
MS.gene31106	1310	mtr-miR2678	21	-30.9	0.036259	1210
MS.gene03023	308	mtr-miR319a-3p	20	-29.2	0.014805	168
MS.gene08272	1310	mtr-miR319a-3p	20	-32.2	0.034644	34
MS.gene43874	593	mtr-miR319a-3p	20	-31.3	0.015506	257
MS.gene81998	1691	mtr-miR319a-3p	20	-32.3	0.047494	1270
MS.gene82783	296	mtr-miR319a-3p	20	-28.8	0.01711	272
MS.gene84480	239	mtr-miR319a-3p	20	-29.1	0.009704	97
MS.gene87649	487	mtr-miR319a-3p	20	-30.3	0.018484	13
MS.gene007981	512	mtr-miR319a-3p	20	-30.3	0.020104	13
MS.gene026120	239	mtr-miR319a-3p	20	-29.1	0.009704	97
MS.gene028678	686	mtr-miR319a-3p	20	-31.3	0.019711	350
MS.gene031902	487	mtr-miR319a-3p	20	-30.3	0.018484	13
MS.gene032675	296	mtr-miR319a-3p	20	-28.8	0.01711	272
MS.gene053094	296	mtr-miR319a-3p	20	-28.8	0.01711	272
MS.gene056082	323	mtr-miR319a-3p	20	-28.5	0.023458	32
MS.gene064137	218	mtr-miR319a-3p	20	-28.1	0.014342	36
MS.gene09041	1273	mtr-miR319a-5p	21	-32.2	0.033065	839
MS.gene09202	1273	mtr-miR319a-5p	21	-32.2	0.033065	839
MS.gene26825	458	mtr-miR319a-5p	21	-29.4	0.026121	138
MS.gene30913	916	mtr-miR319a-5p	21	-30.3	0.049734	741
MS.gene43874	593	mtr-miR319a-5p	21	-29.6	0.036289	244
MS.gene47126	905	mtr-miR319a-5p	21	-30.6	0.042392	435
MS.gene63840	308	mtr-miR319a-5p	21	-27.2	0.043593	30
MS.gene72748	602	mtr-miR319a-5p	21	-29.2	0.045071	462
MS.gene83687	602	mtr-miR319a-5p	21	-29.2	0.045071	462
MS.gene85536	500	mtr-miR319a-5p	21	-28.8	0.041486	97
MS.gene85537	485	mtr-miR319a-5p	21	-28.8	0.03954	97
MS.gene97383	413	mtr-miR319a-5p	21	-28.8	0.030497	97
MS.gene018580	311	mtr-miR319a-5p	21	-27.5	0.037753	122
MS.gene023403	1273	mtr-miR319a-5p	21	-32.2	0.033065	839
MS.gene028678	686	mtr-miR319a-5p	21	-29.6	0.045379	337
MS.gene030118	458	mtr-miR319a-5p	21	-29.4	0.026121	138
MS.gene037379	923	mtr-miR319a-5p	21	-30.4	0.047967	427
MS.gene039099	1585	mtr-miR319a-5p	21	-34.1	0.019132	1302
MS.gene054026	705	mtr-miR319a-5p	21	-30.8	0.026303	22
MS.gene061236	458	mtr-miR319a-5p	21	-29.4	0.026121	138
MS.gene30913	916	mtr-miR319b-5p	21	-30.1	0.03628	741
MS.gene43330	1037	mtr-miR319b-5p	21	-30.3	0.039587	983
MS.gene53743	1037	mtr-miR319b-5p	21	-30.3	0.039587	983
MS.gene60710	260	mtr-miR319b-5p	21	-25.8	0.046998	175
MS.gene89257	1749	mtr-miR319b-5p	21	-33.8	0.016191	1399
MS.gene93118	1003	mtr-miR319b-5p	21	-31	0.026703	520
MS.gene037376	1004	mtr-miR319b-5p	21	-31	0.026744	520
MS.gene037379	923	mtr-miR319b-5p	21	-34.5	0.004064	426
MS.gene055151	1751	mtr-miR319b-5p	21	-33.8	0.016219	1401
MS.gene24746	350	mtr-miR319c-5p	21	-31.9	0.004323	264
MS.gene31091	1971	mtr-miR319c-5p	21	-33.6	0.032234	630
MS.gene35212	1405	mtr-miR319c-5p	21	-32.2	0.037481	1351
MS.gene36035	1427	mtr-miR319c-5p	21	-33.9	0.017586	125
MS.gene43874	593	mtr-miR319c-5p	21	-31.5	0.013754	244
MS.gene44137	1791	mtr-miR319c-5p	21	-33.7	0.026917	1766
MS.gene45552	1974	mtr-miR319c-5p	21	-33.6	0.032302	633
MS.gene48173	632	mtr-miR319c-5p	21	-30.1	0.030751	513
MS.gene63789	572	mtr-miR319c-5p	21	-31	0.016665	553
MS.gene70152	1268	mtr-miR319c-5p	21	-31.6	0.042618	796
MS.gene70675	326	mtr-miR319c-5p	21	-27.5	0.040152	249
MS.gene70676	350	mtr-miR319c-5p	21	-31.9	0.004323	264
MS.gene72189	464	mtr-miR319c-5p	21	-30.6	0.014266	321
MS.gene73494	573	mtr-miR319c-5p	21	-31	0.016713	554
MS.gene76356	566	mtr-miR319c-5p	21	-29	0.044766	434
MS.gene78383	1971	mtr-miR319c-5p	21	-33.6	0.032234	630
MS.gene84546	1614	mtr-miR319c-5p	21	-33.4	0.02652	504
MS.gene96244	888	mtr-miR319c-5p	21	-30.3	0.046767	432
MS.gene000219	632	mtr-miR319c-5p	21	-30.1	0.030751	513
MS.gene002728	888	mtr-miR319c-5p	21	-30.3	0.046767	432
MS.gene006375	1505	mtr-miR319c-5p	21	-35.4	0.009574	517
MS.gene007909	1417	mtr-miR319c-5p	21	-34.1	0.015868	125
MS.gene013693	581	mtr-miR319c-5p	21	-29.2	0.042189	501
MS.gene015104	1250	mtr-miR319c-5p	21	-33.4	0.018123	858
MS.gene022349	326	mtr-miR319c-5p	21	-27.5	0.040152	249
MS.gene022350	350	mtr-miR319c-5p	21	-31.9	0.004323	264
MS.gene028678	686	mtr-miR319c-5p	21	-31.5	0.017509	337
MS.gene030444	464	mtr-miR319c-5p	21	-30.6	0.014266	321
MS.gene032266	1457	mtr-miR319c-5p	21	-33.9	0.018148	125
MS.gene041996	1997	mtr-miR319c-5p	21	-35	0.017628	1389
MS.gene052053	1974	mtr-miR319c-5p	21	-33.6	0.032302	633
MS.gene061503	1214	mtr-miR319c-5p	21	-31.7	0.038232	710
MS.gene070985	1505	mtr-miR319c-5p	21	-35.4	0.009574	517
MS.gene39419	866	mtr-miR319d-5p	21	-30.2	0.049234	387
MS.gene43330	1037	mtr-miR319d-5p	21	-33.4	0.014182	983
MS.gene43874	593	mtr-miR319d-5p	21	-29.6	0.037212	244
MS.gene47056	404	mtr-miR319d-5p	21	-29.9	0.017012	348
MS.gene50366	332	mtr-miR319d-5p	21	-27.6	0.040906	134
MS.gene53743	1037	mtr-miR319d-5p	21	-33.4	0.014182	983
MS.gene55680	305	mtr-miR319d-5p	21	-27.9	0.030255	21
MS.gene63411	720	mtr-miR319d-5p	21	-29.7	0.047631	417
MS.gene73160	699	mtr-miR319d-5p	21	-31.5	0.018885	148
MS.gene97011	428	mtr-miR319d-5p	21	-29.3	0.025627	139
MS.gene008390	305	mtr-miR319d-5p	21	-27.9	0.030255	21
MS.gene018580	311	mtr-miR319d-5p	21	-30	0.010112	122
MS.gene026503	1424	mtr-miR319d-5p	21	-31.7	0.049934	402
MS.gene028678	686	mtr-miR319d-5p	21	-29.6	0.046503	337
MS.gene037379	923	mtr-miR319d-5p	21	-31.3	0.032104	427
MS.gene039099	1585	mtr-miR319d-5p	21	-34.4	0.017153	1302
MS.gene050732	666	mtr-miR319d-5p	21	-31	0.022354	622
MS.gene03615	678	mtr-miR390	21	-30.7	0.034356	366
MS.gene26841	1382	mtr-miR390	21	-33.4	0.028564	310
MS.gene27731	338	mtr-miR390	21	-28.3	0.037415	42
MS.gene37041	905	mtr-miR390	21	-31.5	0.036442	129
MS.gene42593	338	mtr-miR390	21	-28.3	0.037415	42
MS.gene42699	625	mtr-miR390	21	-30.1	0.040445	452
MS.gene55074	188	mtr-miR390	21	-26	0.047348	129
MS.gene60461	203	mtr-miR390	21	-28.5	0.013685	83
MS.gene65375	1638	mtr-miR390	21	-33.7	0.031911	427
MS.gene65502	266	mtr-miR390	21	-28	0.029242	69
MS.gene70465	1757	mtr-miR390	21	-34.6	0.023779	662
MS.gene74029	686	mtr-miR390	21	-35.8	0.002978	572
MS.gene74031	668	mtr-miR390	21	-31.3	0.02517	575
MS.gene74032	668	mtr-miR390	21	-31.3	0.02517	575
MS.gene74033	650	mtr-miR390	21	-33.2	0.009589	557
MS.gene83408	953	mtr-miR390	21	-32.8	0.021539	12
MS.gene89203	410	mtr-miR390	21	-28.6	0.043652	360
MS.gene97788	494	mtr-miR390	21	-29.6	0.035807	275
MS.gene000201	341	mtr-miR390	21	-29.6	0.019279	38
MS.gene012117	817	mtr-miR390	21	-34.2	0.008709	119
MS.gene022819	920	mtr-miR390	21	-31.5	0.03734	132
MS.gene032514	668	mtr-miR390	21	-31.8	0.019779	575
MS.gene032515	668	mtr-miR390	21	-34.4	0.005607	575
MS.gene043862	341	mtr-miR390	21	-29.6	0.019279	38
MS.gene044997	665	mtr-miR390	21	-34.4	0.005563	572
MS.gene045001	662	mtr-miR390	21	-31.3	0.024814	569
MS.gene045002	686	mtr-miR390	21	-35.8	0.002978	572
MS.gene050647	1601	mtr-miR390	21	-34.6	0.020773	446
MS.gene051113	386	mtr-miR390	21	-32.2	0.006294	307
MS.gene062490	668	mtr-miR390	21	-33.2	0.010043	575
MS.gene062491	668	mtr-miR390	21	-31.8	0.019779	575
MS.gene062492	820	mtr-miR390	21	-32.5	0.019618	706
MS.gene067916	607	mtr-miR390	21	-29.6	0.049204	68
MS.gene23668	923	mtr-miR393b-3p	21	-30.8	0.029631	316
MS.gene39108	302	mtr-miR393b-3p	21	-27.1	0.033681	124
MS.gene77451	840	mtr-miR393b-3p	21	-32.3	0.012267	26
MS.gene001965	905	mtr-miR393b-3p	21	-29.7	0.049694	718
MS.gene014051	302	mtr-miR393b-3p	21	-27.1	0.033681	124
MS.gene054209	905	mtr-miR393b-3p	21	-30.3	0.037094	718
MS.gene058175	968	mtr-miR393b-3p	21	-30	0.047418	935
MS.gene059998	905	mtr-miR393b-3p	21	-29.7	0.049694	718
MS.gene065613	605	mtr-miR393b-3p	21	-30.4	0.018681	521
MS.gene065614	605	mtr-miR393b-3p	21	-30.4	0.018681	521
MS.gene34340	296	mtr-miR395a	21	-26.5	0.049638	221
MS.gene044309	236	mtr-miR395a	21	-27.3	0.021517	162
MS.gene048199	362	mtr-miR395a	21	-28.8	0.020091	45
MS.gene34340	296	mtr-miR395g	21	-26.5	0.048024	221
MS.gene008386	758	mtr-miR395g	21	-29.8	0.038513	70
MS.gene044309	236	mtr-miR395g	21	-27.6	0.017498	162
MS.gene048199	362	mtr-miR395g	21	-27.8	0.03321	45
MS.gene049634	758	mtr-miR395g	21	-29.8	0.038513	70
MS.gene32411	1377	mtr-miR395h	21	-31.3	0.042147	1267
MS.gene34340	296	mtr-miR395h	21	-27.2	0.030524	220
MS.gene008386	758	mtr-miR395h	21	-29.2	0.048452	70
MS.gene035842	446	mtr-miR395h	21	-27.6	0.048435	342
MS.gene043913	446	mtr-miR395h	21	-27.6	0.048435	342
MS.gene044309	236	mtr-miR395h	21	-27.3	0.019282	162
MS.gene048199	362	mtr-miR395h	21	-29.3	0.013696	44
MS.gene049634	758	mtr-miR395h	21	-29.2	0.048452	70
MS.gene23885	416	mtr-miR395k	21	-28.4	0.034596	357
MS.gene32411	1377	mtr-miR395k	21	-32	0.037001	1268
MS.gene027906	416	mtr-miR395k	21	-28.4	0.034596	357
MS.gene044309	236	mtr-miR395k	21	-27.6	0.02007	162
MS.gene048199	362	mtr-miR395k	21	-28.7	0.023402	45
MS.gene08720	842	mtr-miR396a-3p	21	-30.6	0.034706	124
MS.gene39419	866	mtr-miR396a-3p	21	-30.7	0.034504	124
MS.gene43469	1540	mtr-miR396a-3p	21	-33.1	0.026246	1232
MS.gene62276	359	mtr-miR396a-3p	21	-27.7	0.039265	138
MS.gene000076	905	mtr-miR396a-3p	21	-33.7	0.008615	555
MS.gene008266	365	mtr-miR396a-3p	21	-31.2	0.006222	278
MS.gene012782	1540	mtr-miR396a-3p	21	-33.1	0.026246	1232
MS.gene038236	149	mtr-miR396a-3p	21	-25.9	0.022706	96
MS.gene051769	560	mtr-miR396a-3p	21	-32	0.008876	115
MS.gene061517	1079	mtr-miR396a-3p	21	-31.2	0.037711	321
MS.gene062571	842	mtr-miR396a-3p	21	-30.6	0.034706	124
MS.gene89939	941	mtr-miR396a-5p	21	-30.3	0.029671	614
MS.gene015931	1651	mtr-miR396a-5p	21	-31.4	0.039845	471
MS.gene22782	205	mtr-miR396b-3p	21	-25.1	0.041726	154
MS.gene050739	205	mtr-miR396b-3p	21	-25.1	0.041726	154
MS.gene89939	941	mtr-miR396b-5p	21	-29.7	0.044842	615
MS.gene00873	551	mtr-miR396c	21	-28.6	0.032625	457
MS.gene008266	365	mtr-miR396c	21	-26.9	0.041582	280
MS.gene09946	590	mtr-miR397-5p	21	-30.8	0.014712	410
MS.gene21143	590	mtr-miR397-5p	21	-30.8	0.014712	410
MS.gene79220	599	mtr-miR397-5p	21	-32.4	0.0066	45
MS.gene79222	599	mtr-miR397-5p	21	-29.2	0.034321	45
MS.gene002827	1370	mtr-miR397-5p	21	-31.6	0.036981	55
MS.gene015461	590	mtr-miR397-5p	21	-30.8	0.014712	410
MS.gene045108	599	mtr-miR397-5p	21	-29.2	0.034321	45
MS.gene045110	599	mtr-miR397-5p	21	-32.4	0.0066	45
MS.gene02320	500	mtr-miR398a-3p	21	-30.9	0.016173	56
MS.gene39108	302	mtr-miR398a-3p	21	-28.4	0.025031	124
MS.gene40257	1247	mtr-miR398a-3p	21	-31.7	0.045316	672
MS.gene55680	305	mtr-miR398a-3p	21	-27.3	0.045603	55
MS.gene56007	1706	mtr-miR398a-3p	21	-33.3	0.03441	375
MS.gene65285	1706	mtr-miR398a-3p	21	-33.3	0.03441	375
MS.gene72024	1247	mtr-miR398a-3p	21	-31.7	0.045316	672
MS.gene74056	701	mtr-miR398a-3p	21	-32	0.016393	567
MS.gene95929	1438	mtr-miR398a-3p	21	-34.6	0.01494	1275
MS.gene002309	500	mtr-miR398a-3p	21	-30.9	0.016173	56
MS.gene005041	931	mtr-miR398a-3p	21	-31	0.041063	443
MS.gene008230	350	mtr-miR398a-3p	21	-30	0.013879	244
MS.gene008390	305	mtr-miR398a-3p	21	-27.3	0.045603	55
MS.gene014051	302	mtr-miR398a-3p	21	-28.4	0.025031	124
MS.gene014611	1247	mtr-miR398a-3p	21	-31.7	0.045316	672
MS.gene023096	1594	mtr-miR398a-3p	21	-32.3	0.048751	1566
MS.gene025441	1614	mtr-miR398a-3p	21	-33.5	0.029098	1337
MS.gene036795	1850	mtr-miR398a-3p	21	-33.8	0.030926	1795
MS.gene044968	701	mtr-miR398a-3p	21	-32	0.016393	567
MS.gene071035	560	mtr-miR398a-3p	21	-31.1	0.01768	311
MS.gene27370	663	mtr-miR398a-5p	22	-30	0.039001	251
MS.gene02320	500	mtr-miR398b	21	-30.5	0.02523	56
MS.gene29089	1901	mtr-miR398b	21	-33.7	0.042211	134
MS.gene39108	302	mtr-miR398b	21	-27.7	0.045567	125
MS.gene55680	305	mtr-miR398b	21	-27.8	0.043981	54
MS.gene56007	1706	mtr-miR398b	21	-33.8	0.034835	374
MS.gene58114	410	mtr-miR398b	21	-29	0.038592	84
MS.gene65285	1706	mtr-miR398b	21	-33.8	0.034835	374
MS.gene74056	701	mtr-miR398b	21	-31	0.033752	568
MS.gene76537	587	mtr-miR398b	21	-31.3	0.022117	351
MS.gene95929	1438	mtr-miR398b	21	-34.1	0.023923	1276
MS.gene002309	500	mtr-miR398b	21	-30.5	0.02523	56
MS.gene006495	1937	mtr-miR398b	21	-33.7	0.043299	134
MS.gene008230	350	mtr-miR398b	21	-29.4	0.024279	245
MS.gene008390	305	mtr-miR398b	21	-27.8	0.043981	54
MS.gene011696	524	mtr-miR398b	21	-29.5	0.044335	205
MS.gene014051	302	mtr-miR398b	21	-27.7	0.045567	125
MS.gene016527	992	mtr-miR398b	21	-31.3	0.049062	275
MS.gene020291	635	mtr-miR398b	21	-30.7	0.03344	226
MS.gene023096	1594	mtr-miR398b	21	-34.1	0.027771	1565
MS.gene025441	1614	mtr-miR398b	21	-35.1	0.018241	1330
MS.gene031128	755	mtr-miR398b	21	-31	0.037772	733
MS.gene031804	1904	mtr-miR398b	21	-34.6	0.028763	134
MS.gene044968	701	mtr-miR398b	21	-31	0.033752	568
MS.gene052329	1913	mtr-miR398b	21	-34.6	0.028954	134
MS.gene058219	1575	mtr-miR398b	21	-33.2	0.040443	251
MS.gene071035	560	mtr-miR398b	21	-31.5	0.018584	311
MS.gene49472	572	mtr-miR399a	21	-29.1	0.039834	510
MS.gene64601	308	mtr-miR399a	21	-28.1	0.024241	13
MS.gene008266	365	mtr-miR399a	21	-31.1	0.006431	188
MS.gene024859	572	mtr-miR399a	21	-29.1	0.039834	510
MS.gene039178	886	mtr-miR399a	21	-33.6	0.008646	28
MS.gene039179	1387	mtr-miR399a	21	-33.8	0.016096	28
MS.gene047656	408	mtr-miR399a	21	-28.3	0.035014	56
MS.gene058169	180	mtr-miR399a	21	-29.9	0.003116	63
MS.gene058178	643	mtr-miR399a	21	-30.2	0.027572	93
MS.gene062846	1394	mtr-miR399a	21	-33.8	0.016221	28
MS.gene062847	886	mtr-miR399a	21	-33.6	0.008646	28
MS.gene063433	889	mtr-miR399a	21	-33.6	0.008695	28
MS.gene065588	892	mtr-miR399a	21	-33.6	0.008744	30
MS.gene071845	621	mtr-miR399a	21	-29.9	0.030322	504
MS.gene04994	413	mtr-miR399b	21	-28.4	0.047532	376
MS.gene08484	1597	mtr-miR399b	21	-32.8	0.044233	616
MS.gene23668	923	mtr-miR399b	21	-30.9	0.047942	658
MS.gene26825	458	mtr-miR399b	21	-29.2	0.037493	61
MS.gene35052	677	mtr-miR399b	21	-30.5	0.036504	251
MS.gene35784	740	mtr-miR399b	21	-32.6	0.015322	242
MS.gene49472	572	mtr-miR399b	21	-29.8	0.040095	492
MS.gene52289	485	mtr-miR399b	21	-29.7	0.032015	354
MS.gene56284	488	mtr-miR399b	21	-29.5	0.035712	190
MS.gene57901	428	mtr-miR399b	21	-28.5	0.047812	186
MS.gene63840	308	mtr-miR399b	21	-28.3	0.031004	39
MS.gene64601	308	mtr-miR399b	21	-27.7	0.04242	1
MS.gene65502	266	mtr-miR399b	21	-27.1	0.045615	149
MS.gene72578	384	mtr-miR399b	21	-28.9	0.032818	27
MS.gene77512	1623	mtr-miR399b	21	-34.8	0.018732	1217
MS.gene81065	1625	mtr-miR399b	21	-32.8	0.045304	616
MS.gene82783	296	mtr-miR399b	21	-28.8	0.022258	254
MS.gene83793	1220	mtr-miR399b	21	-32.1	0.04139	618
MS.gene85536	500	mtr-miR399b	21	-30.4	0.023731	26
MS.gene85537	485	mtr-miR399b	21	-29.5	0.035364	98
MS.gene93589	1223	mtr-miR399b	21	-32.1	0.041535	618
MS.gene97383	413	mtr-miR399b	21	-30.4	0.017233	26
MS.gene000623	249	mtr-miR399b	21	-28.6	0.018128	83
MS.gene008266	365	mtr-miR399b	21	-29.4	0.023327	184
MS.gene012422	428	mtr-miR399b	21	-28.5	0.047812	186
MS.gene024859	572	mtr-miR399b	21	-29.8	0.040095	492
MS.gene028404	677	mtr-miR399b	21	-30.5	0.036504	251
MS.gene029039	740	mtr-miR399b	21	-32.6	0.015322	242
MS.gene030118	458	mtr-miR399b	21	-29.2	0.037493	61
MS.gene032675	296	mtr-miR399b	21	-28.8	0.022258	254
MS.gene033414	1310	mtr-miR399b	21	-32	0.047856	213
MS.gene053094	296	mtr-miR399b	21	-28.8	0.022258	254
MS.gene058169	180	mtr-miR399b	21	-30.5	0.003382	65
MS.gene058178	643	mtr-miR399b	21	-30	0.042903	91
MS.gene061236	458	mtr-miR399b	21	-29.2	0.037493	61
MS.gene071845	621	mtr-miR399b	21	-30.5	0.031945	506
MS.gene34340	296	mtr-miR399c	21	-26.7	0.048363	190
MS.gene64601	308	mtr-miR399c	21	-30.5	0.006534	11
MS.gene66237	1668	mtr-miR399c	21	-32.1	0.045926	181
MS.gene72077	1536	mtr-miR399c	21	-32.1	0.040938	181
MS.gene008266	365	mtr-miR399c	21	-29.2	0.017821	189
MS.gene039178	886	mtr-miR399c	21	-30.3	0.042925	30
MS.gene050380	725	mtr-miR399c	21	-29.5	0.046925	626
MS.gene058169	180	mtr-miR399c	21	-26.8	0.019002	65
MS.gene058178	643	mtr-miR399c	21	-31.5	0.014352	91
MS.gene062847	886	mtr-miR399c	21	-30.3	0.042925	30
MS.gene063433	889	mtr-miR399c	21	-30.3	0.043141	30
MS.gene065588	892	mtr-miR399c	21	-30.3	0.043356	32
MS.gene072805	725	mtr-miR399c	21	-29.5	0.046925	626
MS.gene04994	413	mtr-miR399d	21	-28.4	0.043515	376
MS.gene35052	677	mtr-miR399d	21	-30.8	0.028813	251
MS.gene35784	740	mtr-miR399d	21	-32.6	0.013869	242
MS.gene49472	572	mtr-miR399d	21	-29.8	0.03664	492
MS.gene52289	485	mtr-miR399d	21	-29.7	0.029188	354
MS.gene57901	428	mtr-miR399d	21	-28.8	0.037599	185
MS.gene63840	308	mtr-miR399d	21	-28.6	0.024105	39
MS.gene64601	308	mtr-miR399d	21	-27.7	0.038787	1
MS.gene65502	266	mtr-miR399d	21	-27.1	0.041741	149
MS.gene72578	384	mtr-miR399d	21	-28.9	0.029928	27
MS.gene74779	1766	mtr-miR399d	21	-32.8	0.046481	413
MS.gene77512	1623	mtr-miR399d	21	-33.5	0.030343	1218
MS.gene82783	296	mtr-miR399d	21	-28.8	0.02022	254
MS.gene83793	1220	mtr-miR399d	21	-32.1	0.037836	618
MS.gene85536	500	mtr-miR399d	21	-30.4	0.021571	26
MS.gene85537	485	mtr-miR399d	21	-29.5	0.032275	98
MS.gene93589	1223	mtr-miR399d	21	-32.1	0.037969	618
MS.gene97383	413	mtr-miR399d	21	-30.4	0.015616	26
MS.gene000623	249	mtr-miR399d	21	-28.1	0.021584	84
MS.gene008266	365	mtr-miR399d	21	-29.7	0.01813	184
MS.gene012422	428	mtr-miR399d	21	-28.8	0.037599	185
MS.gene024859	572	mtr-miR399d	21	-29.8	0.03664	492
MS.gene028404	677	mtr-miR399d	21	-30.8	0.028813	251
MS.gene029039	740	mtr-miR399d	21	-32.6	0.013869	242
MS.gene032675	296	mtr-miR399d	21	-28.8	0.02022	254
MS.gene033414	1310	mtr-miR399d	21	-32.4	0.036575	212
MS.gene053094	296	mtr-miR399d	21	-28.8	0.02022	254
MS.gene058169	180	mtr-miR399d	21	-30.5	0.003019	65
MS.gene058178	643	mtr-miR399d	21	-30.3	0.033909	91
MS.gene071845	621	mtr-miR399d	21	-30.5	0.029124	506
MS.gene45147	518	mtr-miR399j	21	-28.6	0.04731	397
MS.gene64601	308	mtr-miR399j	21	-29.2	0.014477	13
MS.gene65502	266	mtr-miR399j	21	-28.2	0.019193	147
MS.gene65503	308	mtr-miR399j	21	-28.2	0.02486	147
MS.gene72189	464	mtr-miR399j	21	-28.5	0.041888	234
MS.gene002624	839	mtr-miR399j	21	-30.7	0.035201	729
MS.gene030444	464	mtr-miR399j	21	-28.5	0.041888	234
MS.gene64601	308	mtr-miR399k	21	-31.6	0.002763	11
MS.gene89256	956	mtr-miR399k	21	-30.4	0.037375	708
MS.gene94266	966	mtr-miR399k	21	-30.4	0.037961	718
MS.gene039178	886	mtr-miR399k	21	-30.2	0.036768	30
MS.gene062847	886	mtr-miR399k	21	-30.2	0.036768	30
MS.gene063433	889	mtr-miR399k	21	-30.2	0.036956	30
MS.gene065588	892	mtr-miR399k	21	-30.2	0.037144	32
MS.gene01605	1190	mtr-miR399l	21	-32.7	0.026117	99
MS.gene03111	1190	mtr-miR399l	21	-32.7	0.026117	99
MS.gene20346	1535	mtr-miR399l	21	-32.6	0.040222	1120
MS.gene35784	740	mtr-miR399l	21	-30.2	0.041627	242
MS.gene46292	401	mtr-miR399l	21	-29.7	0.020026	66
MS.gene49472	572	mtr-miR399l	21	-29.8	0.033388	511
MS.gene54347	497	mtr-miR399l	21	-28.8	0.044974	284
MS.gene63840	308	mtr-miR399l	21	-27.4	0.042903	39
MS.gene64601	308	mtr-miR399l	21	-29.2	0.016456	11
MS.gene72077	1536	mtr-miR399l	21	-32.1	0.049426	181
MS.gene77512	1623	mtr-miR399l	21	-32.4	0.046668	1217
MS.gene97788	494	mtr-miR399l	21	-28.8	0.044551	284
MS.gene000336	497	mtr-miR399l	21	-28.8	0.044974	284
MS.gene002619	1186	mtr-miR399l	21	-32.7	0.025986	99
MS.gene008266	365	mtr-miR399l	21	-30.8	0.009545	189
MS.gene008895	445	mtr-miR399l	21	-29.7	0.023863	66
MS.gene024859	572	mtr-miR399l	21	-29.8	0.033388	511
MS.gene029039	740	mtr-miR399l	21	-30.2	0.041627	242
MS.gene036709	1039	mtr-miR399l	21	-30.9	0.049226	139
MS.gene051907	765	mtr-miR399l	21	-31.1	0.028394	448
MS.gene058169	180	mtr-miR399l	21	-28.1	0.011112	65
MS.gene058178	643	mtr-miR399l	21	-33.8	0.005668	91
MS.gene063432	1682	mtr-miR399l	21	-33.5	0.030089	840
MS.gene08484	1597	mtr-miR399q	21	-33	0.030505	617
MS.gene22735	335	mtr-miR399q	21	-27.4	0.043193	194
MS.gene35784	740	mtr-miR399q	21	-29.6	0.048798	242
MS.gene36035	1427	mtr-miR399q	21	-33.1	0.024738	1234
MS.gene54927	312	mtr-miR399q	21	-32.3	0.002693	8
MS.gene55074	188	mtr-miR399q	21	-26.7	0.023247	81
MS.gene56795	1355	mtr-miR399q	21	-34.9	0.009887	1141
MS.gene63840	308	mtr-miR399q	21	-29.5	0.012074	40
MS.gene81065	1625	mtr-miR399q	21	-33	0.031274	617
MS.gene89203	410	mtr-miR399q	21	-28.4	0.035551	331
MS.gene90496	1364	mtr-miR399q	21	-34.9	0.009991	1150
MS.gene97383	413	mtr-miR399q	21	-28	0.044266	25
MS.gene007909	1417	mtr-miR399q	21	-31.8	0.044403	1221
MS.gene011517	398	mtr-miR399q	21	-30.5	0.011224	154
MS.gene029039	740	mtr-miR399q	21	-29.6	0.048798	242
MS.gene032266	1457	mtr-miR399q	21	-31.8	0.046169	1261
MS.gene050990	1625	mtr-miR399q	21	-32.3	0.042889	617
MS.gene051925	1948	mtr-miR399q	21	-33.5	0.032308	924
MS.gene058169	180	mtr-miR399q	21	-27.5	0.01351	65
MS.gene058178	643	mtr-miR399q	21	-31.4	0.016101	92
MS.gene45147	518	mtr-miR399r	21	-28.3	0.04991	397
MS.gene49472	572	mtr-miR399r	21	-28.7	0.047511	511
MS.gene64601	308	mtr-miR399r	21	-28.3	0.021165	13
MS.gene65502	266	mtr-miR399r	21	-26.4	0.046502	147
MS.gene002624	839	mtr-miR399r	21	-30.4	0.036763	729
MS.gene024859	572	mtr-miR399r	21	-28.7	0.047511	511
MS.gene02166	1483	mtr-miR399s-5p	22	-33.7	0.031895	1150
MS.gene05944	641	mtr-miR399s-5p	22	-33.7	0.008654	99
MS.gene20131	641	mtr-miR399s-5p	22	-33.7	0.008654	99
MS.gene24901	1346	mtr-miR399s-5p	22	-33.6	0.029012	42
MS.gene44638	1572	mtr-miR399s-5p	22	-33	0.046898	658
MS.gene48010	1436	mtr-miR399s-5p	22	-32.8	0.045179	1067
MS.gene50922	1215	mtr-miR399s-5p	22	-33.6	0.024983	56
MS.gene54147	1370	mtr-miR399s-5p	22	-33.8	0.027243	1089
MS.gene57891	1373	mtr-miR399s-5p	22	-34.1	0.023933	808
MS.gene71391	956	mtr-miR399s-5p	22	-31.6	0.043408	656
MS.gene75597	281	mtr-miR399s-5p	22	-28.5	0.028826	121
MS.gene76537	587	mtr-miR399s-5p	22	-30	0.044491	431
MS.gene77349	633	mtr-miR399s-5p	22	-31.7	0.022067	523
MS.gene82066	1000	mtr-miR399s-5p	22	-31.9	0.040428	491
MS.gene82520	653	mtr-miR399s-5p	22	-30.1	0.049767	22
MS.gene83139	302	mtr-miR399s-5p	22	-28.2	0.038007	235
MS.gene99100	1685	mtr-miR399s-5p	22	-35.4	0.018252	726
MS.gene001012	1235	mtr-miR399s-5p	22	-33.6	0.025591	56
MS.gene001965	905	mtr-miR399s-5p	22	-32.1	0.031727	439
MS.gene005052	1559	mtr-miR399s-5p	22	-33.9	0.031372	539
MS.gene005618	233	mtr-miR399s-5p	22	-30.5	0.007091	190
MS.gene009611	767	mtr-miR399s-5p	22	-31.6	0.031334	152
MS.gene009614	1685	mtr-miR399s-5p	22	-35.4	0.018252	726
MS.gene013693	581	mtr-miR399s-5p	22	-31	0.027096	440
MS.gene017279	1694	mtr-miR399s-5p	22	-35.4	0.018395	726
MS.gene024822	843	mtr-miR399s-5p	22	-32.8	0.020695	167
MS.gene038259	1436	mtr-miR399s-5p	22	-32.8	0.045179	1067
MS.gene041646	869	mtr-miR399s-5p	22	-35	0.007785	369
MS.gene041807	542	mtr-miR399s-5p	22	-29.7	0.045514	385
MS.gene041813	542	mtr-miR399s-5p	22	-29.7	0.045514	385
MS.gene042315	542	mtr-miR399s-5p	22	-29.7	0.045514	385
MS.gene049058	641	mtr-miR399s-5p	22	-33.7	0.008654	99
MS.gene051316	263	mtr-miR399s-5p	22	-27.9	0.035264	98
MS.gene058774	1559	mtr-miR399s-5p	22	-33.9	0.031372	539
MS.gene061268	542	mtr-miR399s-5p	22	-29.7	0.045514	385
MS.gene062736	1415	mtr-miR399s-5p	22	-32.8	0.044268	1250
MS.gene06995	388	mtr-miR408-3p	21	-31.9	0.007207	199
MS.gene07448	1577	mtr-miR408-3p	21	-32.8	0.04382	462
MS.gene08614	875	mtr-miR408-3p	21	-30.7	0.049065	735
MS.gene38629	645	mtr-miR408-3p	21	-29.8	0.047142	399
MS.gene43330	1037	mtr-miR408-3p	21	-35.3	0.007453	713
MS.gene48173	632	mtr-miR408-3p	21	-30.1	0.040152	212
MS.gene53743	1037	mtr-miR408-3p	21	-35.3	0.007453	713
MS.gene53829	383	mtr-miR408-3p	21	-28.2	0.047041	71
MS.gene56397	1812	mtr-miR408-3p	21	-34.9	0.021245	1445
MS.gene64831	964	mtr-miR408-3p	21	-32	0.030975	270
MS.gene65837	1450	mtr-miR408-3p	21	-33	0.035669	1222
MS.gene70675	326	mtr-miR408-3p	21	-28.2	0.036219	162
MS.gene72186	530	mtr-miR408-3p	21	-30.9	0.020542	117
MS.gene74053	782	mtr-miR408-3p	21	-33.5	0.010995	519
MS.gene81726	956	mtr-miR408-3p	21	-31.5	0.038557	561
MS.gene83524	948	mtr-miR408-3p	21	-33.3	0.016481	106
MS.gene90375	948	mtr-miR408-3p	21	-33.3	0.016481	106
MS.gene97684	310	mtr-miR408-3p	21	-27.9	0.038947	138
MS.gene99100	1685	mtr-miR408-3p	21	-32.8	0.047987	1421
MS.gene000219	632	mtr-miR408-3p	21	-30.1	0.040152	212
MS.gene004927	1577	mtr-miR408-3p	21	-32.8	0.04382	462
MS.gene006774	338	mtr-miR408-3p	21	-28	0.042618	230
MS.gene007641	875	mtr-miR408-3p	21	-30.7	0.049065	735
MS.gene011926	851	mtr-miR408-3p	21	-32.6	0.019324	575
MS.gene015554	710	mtr-miR408-3p	21	-33.7	0.008497	575
MS.gene019284	710	mtr-miR408-3p	21	-33.7	0.008497	575
MS.gene021995	962	mtr-miR408-3p	21	-31.4	0.04075	104
MS.gene022349	326	mtr-miR408-3p	21	-28.2	0.036219	162
MS.gene025855	674	mtr-miR408-3p	21	-31.6	0.021529	611
MS.gene030441	530	mtr-miR408-3p	21	-30.9	0.020542	117
MS.gene030749	1630	mtr-miR408-3p	21	-33.4	0.035265	817
MS.gene031522	344	mtr-miR408-3p	21	-28	0.043852	230
MS.gene036406	425	mtr-miR408-3p	21	-30	0.022368	5
MS.gene038093	308	mtr-miR408-3p	21	-30.2	0.011496	63
MS.gene039769	1490	mtr-miR408-3p	21	-33	0.037069	1262
MS.gene041428	1094	mtr-miR408-3p	21	-31.7	0.042788	857
MS.gene042792	638	mtr-miR408-3p	21	-30.2	0.038821	120
MS.gene050381	710	mtr-miR408-3p	21	-33.7	0.008497	575
MS.gene056857	830	mtr-miR408-3p	21	-30.5	0.04987	561
MS.gene060598	832	mtr-miR408-3p	21	-30.8	0.04351	47
MS.gene063668	1725	mtr-miR408-3p	21	-33	0.045423	1658
MS.gene065613	605	mtr-miR408-3p	21	-30.9	0.025451	136
MS.gene067489	942	mtr-miR408-3p	21	-33.3	0.016317	106
MS.gene067494	218	mtr-miR408-3p	21	-29.9	0.007041	39
MS.gene072806	710	mtr-miR408-3p	21	-33.7	0.008497	575
MS.gene21429	1927	mtr-miR408-5p	21	-33.2	0.036055	243
MS.gene37041	905	mtr-miR408-5p	21	-30.3	0.046536	154
MS.gene66416	203	mtr-miR408-5p	21	-25.6	0.049306	2
MS.gene74087	414	mtr-miR408-5p	21	-27.8	0.048873	108
MS.gene022819	920	mtr-miR408-5p	21	-30.3	0.047667	157
MS.gene047011	500	mtr-miR408-5p	21	-34.9	0.0017	346
MS.gene26841	1382	mtr-miR4414a-3p	21	-32.6	0.039486	328
MS.gene44265	968	mtr-miR4414a-3p	21	-31.6	0.037193	728
MS.gene57228	978	mtr-miR4414a-3p	21	-31.1	0.047529	460
MS.gene58114	410	mtr-miR4414a-3p	21	-29.2	0.031362	84
MS.gene60461	203	mtr-miR4414a-3p	21	-26.9	0.031964	132
MS.gene74033	650	mtr-miR4414a-3p	21	-31	0.026934	483
MS.gene75085	899	mtr-miR4414a-3p	21	-31	0.044056	140
MS.gene78680	1415	mtr-miR4414a-3p	21	-32.5	0.042675	576
MS.gene80368	1430	mtr-miR4414a-3p	21	-32.8	0.037911	736
MS.gene81726	956	mtr-miR4414a-3p	21	-32.6	0.022949	912
MS.gene006774	338	mtr-miR4414a-3p	21	-28.1	0.040151	96
MS.gene012545	1016	mtr-miR4414a-3p	21	-32	0.033215	844
MS.gene016067	860	mtr-miR4414a-3p	21	-31.1	0.039396	429
MS.gene031522	344	mtr-miR4414a-3p	21	-28.1	0.04132	96
MS.gene044997	665	mtr-miR4414a-3p	21	-31	0.027917	498
MS.gene051907	765	mtr-miR4414a-3p	21	-30.7	0.039932	479
MS.gene055964	590	mtr-miR4414a-3p	21	-29.5	0.047926	105
MS.gene07213	1840	mtr-miR4414a-5p	21	-33.2	0.036198	1643
MS.gene08865	395	mtr-miR4414a-5p	21	-28	0.042948	132
MS.gene09227	395	mtr-miR4414a-5p	21	-28	0.042948	132
MS.gene20731	1728	mtr-miR4414a-5p	21	-33.9	0.02421	1531
MS.gene23668	923	mtr-miR4414a-5p	21	-30.6	0.043638	759
MS.gene37041	905	mtr-miR4414a-5p	21	-30.4	0.046609	70
MS.gene44720	1537	mtr-miR4414a-5p	21	-36.9	0.005069	492
MS.gene44723	1730	mtr-miR4414a-5p	21	-35.4	0.012106	492
MS.gene49886	1485	mtr-miR4414a-5p	21	-35.4	0.009556	492
MS.gene49887	1485	mtr-miR4414a-5p	21	-33.4	0.023895	492
MS.gene54347	497	mtr-miR4414a-5p	21	-31	0.01338	142
MS.gene60720	1299	mtr-miR4414a-5p	21	-33.1	0.02248	491
MS.gene60721	1291	mtr-miR4414a-5p	21	-33.1	0.022273	491
MS.gene60722	1291	mtr-miR4414a-5p	21	-33.1	0.022273	491
MS.gene68878	215	mtr-miR4414a-5p	21	-26.4	0.036599	132
[truncated: 2,161 more rows]

## Sheet: Table S5B
Supplementary Table 5B miRNA targets predicted by psRNATarget
miRNA	Target	Expectation	UPE$	miRNA_start	miRNA_end	Target_start	Target_end	miRNA_aligned_fragment	alignment	Target_aligned_fragment	Inhibition	Multiplicity
mtr-miR156e	MS.gene001948	0	-1	1	21	818	838	UUGACAGAAGAUAGAGAGCAC	:::::::::::::::::::::	GUGCUCUCUAUCUUCUGUCAA	Cleavage	1
mtr-miR172a	MS.gene54819	0	-1	1	21	1199	1219	AGAAUCCUGAUGAUGCUGCAG	:::::::::::::::::::::	CUGCAGCAUCAUCAGGAUUCU	Cleavage	1
mtr-miR172a	MS.gene31343	0	-1	1	21	1244	1264	AGAAUCCUGAUGAUGCUGCAG	:::::::::::::::::::::	CUGCAGCAUCAUCAGGAUUCU	Cleavage	1
mtr-miR2678	MS.gene042820	0	-1	1	21	86	106	UGAAAUUGUUGCGAGUGUCUU	:::::::::::::::::::::	AAGACACUCGCAACAAUUUCA	Cleavage	1
mtr-miR2678	MS.gene83284	0	-1	1	21	86	106	UGAAAUUGUUGCGAGUGUCUU	:::::::::::::::::::::	AAGACACUCGCAACAAUUUCA	Cleavage	1
mtr-miR156g-5p	MS.gene001948	0.5	-1	1	21	818	838	UUGACAGAAGAUAGAGGGCAC	::::.::::::::::::::::	GUGCUCUCUAUCUUCUGUCAA	Cleavage	1
mtr-miR160a	MS.gene056152	0.5	-1	1	21	1374	1394	UGCCUGGCUCCCUGUAUGCCA	::::::.::::::::::::::	UGGCAUGCAGGGAGCCAGGCA	Cleavage	1
mtr-miR172b	MS.gene54819	0.5	-1	1	21	1199	1219	AGAAUCUUGAUGAUGCUGCAU	:::::::::::::.::::::	CUGCAGCAUCAUCAGGAUUCU	Cleavage	1
mtr-miR172b	MS.gene31343	0.5	-1	1	21	1244	1264	AGAAUCUUGAUGAUGCUGCAU	:::::::::::::.::::::	CUGCAGCAUCAUCAGGAUUCU	Cleavage	1
mtr-miR172d-3p	MS.gene54819	0.5	-1	1	20	1200	1219	AGAAUCUUGAUGAUGCUGCA	:::::::::::::.::::::	UGCAGCAUCAUCAGGAUUCU	Cleavage	1
mtr-miR172d-3p	MS.gene31343	0.5	-1	1	20	1245	1264	AGAAUCUUGAUGAUGCUGCA	:::::::::::::.::::::	UGCAGCAUCAUCAGGAUUCU	Cleavage	1
mtr-miR2678	MS.gene69007	0.5	-1	1	21	92	112	UGAAAUUGUUGCGAGUGUCUU	::::.::::::::::::::::	AAGAUACUCGCAACAAUUUCA	Cleavage	1
mtr-miR2678	MS.gene68992	0.5	-1	1	21	86	106	UGAAAUUGUUGCGAGUGUCUU	::::.::::::::::::::::	AAGAUACUCGCAACAAUUUCA	Cleavage	1
mtr-miR2678	MS.gene061479	0.5	-1	1	21	86	106	UGAAAUUGUUGCGAGUGUCUU	::::.::::::::::::::::	AAGAUACUCGCAACAAUUUCA	Cleavage	1
mtr-miR2678	MS.gene059603	0.5	-1	1	21	86	106	UGAAAUUGUUGCGAGUGUCUU	::::.::::::::::::::::	AAGAUACUCGCAACAAUUUCA	Cleavage	1
mtr-miR397-5p	MS.gene048082	0.5	-1	1	21	669	689	UCAUUGAGUGCAGCGUUGAUG	.:::::.::::::::::::::	UAUCAAUGCUGCACUCAAUGA	Cleavage	1
mtr-miR397-5p	MS.gene73256	0.5	-1	1	21	669	689	UCAUUGAGUGCAGCGUUGAUG	.:::::.::::::::::::::	UAUCAAUGCUGCACUCAAUGA	Cleavage	1
mtr-miR397-5p	MS.gene037658	0.5	-1	1	21	669	689	UCAUUGAGUGCAGCGUUGAUG	.:::::.::::::::::::::	UAUCAAUGCUGCACUCAAUGA	Cleavage	1
mtr-miR397-5p	MS.gene92589	0.5	-1	1	21	669	689	UCAUUGAGUGCAGCGUUGAUG	.:::::.::::::::::::::	UAUCAAUGCUGCACUCAAUGA	Cleavage	1
novel-miR106	MS.gene23399	0.5	-1	1	24	1356	1379	AGUUUACACCAUCAGAGACUGAGA	::. ::::.::::::::::::::	CCUUUGUCUUUGAUGGUGUAAACU	Cleavage	1
novel-miR106	MS.gene23395	0.5	-1	1	24	1361	1384	AGUUUACACCAUCAGAGACUGAGA	::. ::::.::::::::::::::	CCUUUGUCUUUGAUGGUGUAAACU	Cleavage	1
mtr-miR160c	MS.gene056152	1	-1	1	21	1374	1394	UGCCUGGCUCCCUGAAUGCCA	:::::: ::::::::::::::	UGGCAUGCAGGGAGCCAGGCA	Cleavage	1
mtr-miR164a	MS.gene063386	1	-1	1	21	605	625	UGGAGAAGCAGGGCACGUGCA	::: ::::::::::::::::	AGCAAGUGCCCUGCUUCUCCA	Cleavage	1
mtr-miR164a	MS.gene067531	1	-1	1	21	629	649	UGGAGAAGCAGGGCACGUGCA	.:::::.::::::::::::	CUUACGUGUCCUGCUUCUCCA	Cleavage	1
mtr-miR164a	MS.gene03529	1	-1	1	21	629	649	UGGAGAAGCAGGGCACGUGCA	.:::::.::::::::::::	CUUACGUGUCCUGCUUCUCCA	Cleavage	1
mtr-miR164d	MS.gene063386	1	-1	1	21	605	625	UGGAGAAGCAGGGCACAUGCU	:::: ::::::::::::::::	AGCAAGUGCCCUGCUUCUCCA	Cleavage	1
mtr-miR171h	MS.gene036020	1	-1	1	21	422	442	CGAGCCGAAUCAAUAUCACUC	:::::::::::::::::::	AAGUGAUAUUGAUUCGGCUCA	Cleavage	1
mtr-miR171h	MS.gene94080	1	-1	1	21	422	442	CGAGCCGAAUCAAUAUCACUC	:::::::::::::::::::	AAGUGAUAUUGAUUCGGCUCA	Cleavage	1
mtr-miR171h	MS.gene73917	1	-1	1	21	422	442	CGAGCCGAAUCAAUAUCACUC	:::::::::::::::::::	AAGUGAUAUUGAUUCGGCUCA	Cleavage	1
mtr-miR171h	MS.gene74009	1	-1	1	21	140	160	CGAGCCGAAUCAAUAUCACUC	:::::::::::::::::::	AAGUGAUAUUGAUUCGGCUCA	Cleavage	1
mtr-miR171h	MS.gene053769	1	-1	1	21	137	157	CGAGCCGAAUCAAUAUCACUC	:::::::::::::::::::	AAGUGAUAUUGAUUCGGCUCA	Cleavage	1
mtr-miR172a	MS.gene007473	1	-1	1	21	1277	1297	AGAAUCCUGAUGAUGCUGCAG	::::::::::::::::::::	CUGCAGCAUCAUCAGGAUUCC	Cleavage	1
mtr-miR172a	MS.gene20030	1	-1	1	21	1277	1297	AGAAUCCUGAUGAUGCUGCAG	::::::::::::::::::::	CUGCAGCAUCAUCAGGAUUCC	Cleavage	1
mtr-miR172a	MS.gene22472	1	-1	1	21	1277	1297	AGAAUCCUGAUGAUGCUGCAG	::::::::::::::::::::	CUGCAGCAUCAUCAGGAUUCC	Cleavage	1
mtr-miR395a	MS.gene006381	1	-1	1	21	334	354	AUGAAGUGUUUGGGGGAACUC	:::::::.::::::.::::::	GAGUUCCUCCAAACGCUUCAU	Cleavage	1
mtr-miR395h	MS.gene006381	1	-1	1	21	334	354	AUGAAGUGUUUGGGGGAACUU	.::::::.::::::.::::::	GAGUUCCUCCAAACGCUUCAU	Cleavage	1
mtr-miR5254	MS.gene64556	1	-1	1	21	2329	2349	AGGAGGUGGAAGCAUUUGUGA	::.::::::::::::::.:	AAACGAAUGCUUCCACCUCUU	Cleavage	3
mtr-miR530	MS.gene058075	1	-1	1	21	91	111	UGCAUUUGCACCUGCACUUUC	: :::::::::::::::::	UCAUGUGCAGGUGCAAAUGCA	Cleavage	2
novel-miR106	MS.gene46775	1	-1	1	24	1317	1340	AGUUUACACCAUCAGAGACUGAGA	::. ::::.:::::::::.::::	CCUUUGUCUUUGAUGGUGUGAACU	Cleavage	1
novel-miR106	MS.gene60481	1	-1	1	24	1397	1420	AGUUUACACCAUCAGAGACUGAGA	::. ::::.:::::::::.::::	CCUUUGUCUUUGAUGGUGUGAACU	Cleavage	1
novel-miR106	MS.gene86725	1	-1	1	24	1397	1420	AGUUUACACCAUCAGAGACUGAGA	::. ::::.:::::::::.::::	CCUUUGUCUUUGAUGGUGUGAACU	Cleavage	1
novel-miR160	MS.gene055829	1	-1	1	22	1937	1958	UCUCUAAAUGGAAGUGUCCAUU	:: : :::::::::::::::::	AAAGUACACUUCCAUUUAGAGA	Cleavage	1
mtr-miR156a	MS.gene001948	1.5	-1	1	21	817	837	UGACAGAAGAGAGAGAGCACA	:::::::::: ::::::::::	UGUGCUCUCUAUCUUCUGUCA	Translation	1
mtr-miR172b	MS.gene22472	1.5	-1	1	21	1277	1297	AGAAUCUUGAUGAUGCUGCAU	:::::::::::::.:::::	CUGCAGCAUCAUCAGGAUUCC	Cleavage	1
mtr-miR172b	MS.gene007473	1.5	-1	1	21	1277	1297	AGAAUCUUGAUGAUGCUGCAU	:::::::::::::.:::::	CUGCAGCAUCAUCAGGAUUCC	Cleavage	1
mtr-miR172b	MS.gene20030	1.5	-1	1	21	1277	1297	AGAAUCUUGAUGAUGCUGCAU	:::::::::::::.:::::	CUGCAGCAUCAUCAGGAUUCC	Cleavage	1
mtr-miR172d-3p	MS.gene20030	1.5	-1	1	20	1278	1297	AGAAUCUUGAUGAUGCUGCA	:::::::::::::.:::::	UGCAGCAUCAUCAGGAUUCC	Cleavage	1
mtr-miR172d-3p	MS.gene007473	1.5	-1	1	20	1278	1297	AGAAUCUUGAUGAUGCUGCA	:::::::::::::.:::::	UGCAGCAUCAUCAGGAUUCC	Cleavage	1
mtr-miR172d-3p	MS.gene22472	1.5	-1	1	20	1278	1297	AGAAUCUUGAUGAUGCUGCA	:::::::::::::.:::::	UGCAGCAUCAUCAGGAUUCC	Cleavage	1
mtr-miR395k	MS.gene006381	1.5	-1	1	21	334	354	UUGAAGCGUUUGGGGGAACUC	:::::::.::::::::::::	GAGUUCCUCCAAACGCUUCAU	Cleavage	1
mtr-miR7696a-3p	MS.gene72957	1.5	-1	1	21	1093	1113	UUGAAUUAUGAGAACUUGAAG	::::::: ::::::::::::.	CUUCAAGCUCUCAUAAUUCAG	Cleavage	1
mtr-miR7696c-3p	MS.gene72957	1.5	-1	1	21	1095	1115	UUUUGAAUUAUGAGAACUUGA	::::: ::::::::::::.::	UCAAGCUCUCAUAAUUCAGAA	Cleavage	1
mtr-miR7696c-5p	MS.gene41453	1.5	-1	1	21	5160	5180	AAGUUCUCAUAAUUCAAAAAG	::::.:::::::::::::	UCAUUUGGAUUAUGAGAACUU	Cleavage	1
mtr-miR7696d-5p	MS.gene41453	1.5	-1	1	21	5160	5180	AAGUUCUCAUAAUUCAAAACG	::::.:::::::::::::	UCAUUUGGAUUAUGAGAACUU	Cleavage	1
novel-miR155	MS.gene97006	1.5	-1	1	24	242	265	CAAAGGAGAGUUGCCCUGUGGCUG	:: ..::::::::.::.:.:::::	CACUUACAGGGCAGCUUUUCUUUG	Cleavage	1
novel-miR155	MS.gene020365	1.5	-1	1	24	242	265	CAAAGGAGAGUUGCCCUGUGGCUG	:: ..::::::::.::.:.:::::	CACUUACAGGGCAGCUUUUCUUUG	Cleavage	1
novel-miR155	MS.gene23489	1.5	-1	1	24	242	265	CAAAGGAGAGUUGCCCUGUGGCUG	:: ..::::::::.::.:.:::::	CACUUACAGGGCAGCUUUUCUUUG	Cleavage	1
novel-miR155	MS.gene018707	1.5	-1	1	24	242	265	CAAAGGAGAGUUGCCCUGUGGCUG	:: ..::::::::.::.:.:::::	CACUUACAGGGCAGCUUUUCUUUG	Cleavage	1
novel-miR60	MS.gene048972	1.5	-1	1	21	1192	1212	UCAUUGGUUCAUGUUUGCUCU	:::::::::::::::::.	AAUGCAAACAUGAACCAAUGG	Cleavage	1
mtr-miR1507-3p	MS.gene014122	2	-1	1	22	883	904	CCUCGUUCCAUACAUCAUCUAG	:::::::::::::::::.:: :	CUAGAUGAUGUAUGGAAUGAUG	Cleavage	1
mtr-miR164d	MS.gene03529	2	-1	1	21	629	649	UGGAGAAGCAGGGCACAUGCU	.: :::.::::::::::::	CUUACGUGUCCUGCUUCUCCA	Cleavage	1
mtr-miR164d	MS.gene067531	2	-1	1	21	629	649	UGGAGAAGCAGGGCACAUGCU	.: :::.::::::::::::	CUUACGUGUCCUGCUUCUCCA	Cleavage	1
mtr-miR172a	MS.gene89639	2	-1	1	21	271	291	AGAAUCCUGAUGAUGCUGCAG	:::.::.:::::::::::	CGCCAGUAUUAUCAGGAUUCU	Cleavage	1
mtr-miR2588a	MS.gene31293	2	-1	1	21	276	296	UAACACUGUGCAACUAAGUCC	:: :::::::::::::::	AUACAUAGUUGCACAGUGUUU	Cleavage	1
mtr-miR2588a	MS.gene028722	2	-1	1	21	387	407	UAACACUGUGCAACUAAGUCC	:: :::::::::::::::	AUACAUAGUUGCACAGUGUUU	Cleavage	1
mtr-miR2588a	MS.gene074338	2	-1	1	21	387	407	UAACACUGUGCAACUAAGUCC	:: :::::::::::::::	AUACAUAGUUGCACAGUGUUU	Cleavage	1
mtr-miR2590a	MS.gene32742	2	-1	1	22	654	675	AUCUAAAGGUGAUUAUUGUGCC	:.:::::..::::::::.:.:	UGUACAAUGGUCACCUUUGGGU	Cleavage	1
mtr-miR2612	MS.gene001983	2	-1	1	21	581	601	UGAUAGUGUCAACUAGUACAG	:::::.:::::::::: ::::	CUGUAUUAGUUGACACCAUCA	Cleavage	1
mtr-miR2640	MS.gene23124	2	-1	1	22	96	117	UUCCUUGCCGGAGCUGGACUAC	::.:::::.:::::::::	CCGAUCUAGCUCUGGCAAGGAA	Cleavage	1
mtr-miR2640	MS.gene072505	2	-1	1	22	96	117	UUCCUUGCCGGAGCUGGACUAC	::.:::::.:::::::::	CCGAUCUAGCUCUGGCAAGGAA	Cleavage	1
mtr-miR2640	MS.gene050913	2	-1	1	22	96	117	UUCCUUGCCGGAGCUGGACUAC	::.:::::.:::::::::	CCGAUCUAGCUCUGGCAAGGAA	Cleavage	1
mtr-miR2640	MS.gene000896	2	-1	1	22	96	117	UUCCUUGCCGGAGCUGGACUAC	::.:::::.:::::::::	CCGAUCUAGCUCUGGCAAGGAA	Cleavage	1
mtr-miR2643a	MS.gene060600	2	-1	1	21	589	609	UUUGGGAUCAGAAAUUAGAGA	:.:..:::.::::::::::	AGUUUGGUUUUUGAUCCCAAA	Cleavage	1
mtr-miR2645	MS.gene68816	2	-1	1	21	526	546	UUUCUAGAGAUGAGCAUAUAU	:::::::: :::::.::::	CGAUAUGCUCUUCUCUGGAAA	Translation	1
mtr-miR2645	MS.gene001251	2	-1	1	21	526	546	UUUCUAGAGAUGAGCAUAUAU	:::::::: :::::.::::	CGAUAUGCUCUUCUCUGGAAA	Translation	1
mtr-miR2645	MS.gene74781	2	-1	1	21	1988	2008	UUUCUAGAGAUGAGCAUAUAU	:::: .::::::.::::::	CAAUAUUUUCAUCUUUAGAAA	Cleavage	1
mtr-miR2658	MS.gene045340	2	-1	1	20	34	53	AUGUGACCUUGUAUAUGAUC	: : :::::::::::::::	UACCCUAUACAAGGUCACAU	Cleavage	1
mtr-miR2658	MS.gene77546	2	-1	1	20	34	53	AUGUGACCUUGUAUAUGAUC	: : :::::::::::::::	UACCCUAUACAAGGUCACAU	Cleavage	1
mtr-miR390	MS.gene001093	2	-1	1	21	151	171	AAGCUCAGGAGGGAUAGCGCC	.::: :.::::::::::::	UCUGCUUUUCCUCCUGAGCUU	Cleavage	1
mtr-miR395g	MS.gene006381	2	-1	1	21	334	354	UUGAAGUGUUUGGGGGAACUC	:::::::.::::::.:::::	GAGUUCCUCCAAACGCUUCAU	Cleavage	1
mtr-miR395k	MS.gene062714	2	-1	1	21	86	106	UUGAAGCGUUUGGGGGAACUC	::::::.::::::::::: :	UAGUUCCUCCAAACGCUUCCA	Cleavage	1
mtr-miR396a-5p	MS.gene44537	2	-1	1	21	422	442	UUCCACAGCUUUCUUGAACUU	::: :::::.:::.:::::::	AAGAUCAAGGAAGUUGUGGAA	Cleavage	1
mtr-miR396b-5p	MS.gene44537	2	-1	1	21	422	442	UUCCACAGCUUUCUUGAACUG	:: :::::.:::.:::::::	AAGAUCAAGGAAGUUGUGGAA	Cleavage	1
mtr-miR399b	MS.gene018707	2	-1	1	21	248	268	UGCCAAAGGAGAGCUGCCCUG	::::::::::.:.:::::::	CAGGGCAGCUUUUCUUUGGCU	Cleavage	1
mtr-miR399b	MS.gene23489	2	-1	1	21	248	268	UGCCAAAGGAGAGCUGCCCUG	::::::::::.:.:::::::	CAGGGCAGCUUUUCUUUGGCU	Cleavage	1
mtr-miR399b	MS.gene97006	2	-1	1	21	248	268	UGCCAAAGGAGAGCUGCCCUG	::::::::::.:.:::::::	CAGGGCAGCUUUUCUUUGGCU	Cleavage	1
mtr-miR399b	MS.gene020365	2	-1	1	21	248	268	UGCCAAAGGAGAGCUGCCCUG	::::::::::.:.:::::::	CAGGGCAGCUUUUCUUUGGCU	Cleavage	1
mtr-miR399d	MS.gene97006	2	-1	1	21	248	268	UGCCAAAGGAGAGCUGCCCUA	:::::::::.:.:::::::	CAGGGCAGCUUUUCUUUGGCU	Cleavage	1
mtr-miR399d	MS.gene020365	2	-1	1	21	248	268	UGCCAAAGGAGAGCUGCCCUA	:::::::::.:.:::::::	CAGGGCAGCUUUUCUUUGGCU	Cleavage	1
mtr-miR399d	MS.gene018707	2	-1	1	21	248	268	UGCCAAAGGAGAGCUGCCCUA	:::::::::.:.:::::::	CAGGGCAGCUUUUCUUUGGCU	Cleavage	1
mtr-miR399d	MS.gene23489	2	-1	1	21	248	268	UGCCAAAGGAGAGCUGCCCUA	:::::::::.:.:::::::	CAGGGCAGCUUUUCUUUGGCU	Cleavage	1
mtr-miR399l	MS.gene018708	2	-1	1	21	248	268	UGCCAAAGGAGAGUUGCCCUG	::::::::::.:.:::::::	CAGGGCAACUUUUCUUUGGCU	Cleavage	1
mtr-miR5037a	MS.gene063083	2	-1	1	21	592	612	AACCCUCAAAGGCUUCCACGG	:::::::::::::::::	CAAGGGAAGCCUUUGAGGGUU	Cleavage	3
mtr-miR5037a	MS.gene063083	2	-1	1	21	673	693	AACCCUCAAAGGCUUCCACGG	:::::::::::::::::	GGCGGGAAGCCUUUGAGGGUU	Cleavage	3
mtr-miR5208a	MS.gene75004	2	-1	1	23	542	564	AACAUGGAUGUUGUGAGUUUGUU	::. :::::.:::::::::	UGAUAAUCCACAAUAUCCAUGUU	Cleavage	1
mtr-miR5234	MS.gene47534	2	-1	1	21	945	965	UUUUGUUGUGGAUGGCAGAAG	::::::: ::::::::::.	UAUCUGCCAGCCACAACAAAG	Cleavage	1
mtr-miR5244	MS.gene051807	2	-1	1	21	673	693	UAUCUCAUGAAGAUUGUUGGU	..::: .:::::::::::.::	GUCAAGGAUCUUCAUGAGGUA	Cleavage	1
mtr-miR5254	MS.gene99728	2	-1	1	21	1140	1160	AGGAGGUGGAAGCAUUUGUGA	:.. :::::::::::::::	GAAUGUAUGCUUCCACCUCCU	Cleavage	1
mtr-miR5254	MS.gene77098	2	-1	1	21	1140	1160	AGGAGGUGGAAGCAUUUGUGA	:.. :::::::::::::::	GAAUGUAUGCUUCCACCUCCU	Cleavage	1
mtr-miR5254	MS.gene066769	2	-1	1	21	1240	1260	AGGAGGUGGAAGCAUUUGUGA	:.. :::::::::::::::	GAAUGUAUGCUUCCACCUCCU	Cleavage	1
mtr-miR5261	MS.gene020114	2	-1	1	21	675	695	UCAUUGUAGAUGGCUUUGGCU	:::::::.:::::::::: :	UGCCAAAGUCAUCUACAAUAA	Cleavage	1
mtr-miR5278	MS.gene026547	2	-1	1	24	855	878	GAAAUUAUCUGCAGGAAAUGUGAA	: ::::.:: :::::::::::	UGGAGAUUUUCUACAGAUAAUUUC	Cleavage	1
mtr-miR5278	MS.gene83083	2	-1	1	24	855	878	GAAAUUAUCUGCAGGAAAUGUGAA	: ::::.:: :::::::::::	UGGAGAUUUUCUACAGAUAAUUUC	Cleavage	1
mtr-miR5278	MS.gene25202	2	-1	1	24	855	878	GAAAUUAUCUGCAGGAAAUGUGAA	: ::::.:: :::::::::::	UGGAGAUUUUCUACAGAUAAUUUC	Cleavage	1
mtr-miR5278	MS.gene98958	2	-1	1	24	855	878	GAAAUUAUCUGCAGGAAAUGUGAA	: ::::.:: :::::::::::	UGGAGAUUUUCUACAGAUAAUUUC	Cleavage	1
mtr-miR5284a	MS.gene026949	2	-1	1	24	1058	1081	GAGGGACCAAAAGUGGAAGAAUCU	:::::: .:::::::.::::	CACCUCUUCCUUUUUUGGUUCCUC	Cleavage	1
mtr-miR5284a	MS.gene79023	2	-1	1	24	1058	1081	GAGGGACCAAAAGUGGAAGAAUCU	:::::: .:::::::.::::	CACCUCUUCCUUUUUUGGUUCCUC	Cleavage	1
mtr-miR530	MS.gene70700	2	-1	1	21	529	549	UGCAUUUGCACCUGCACUUUC	: ::::::: ::::::.::::	GCAAGUGCAAGUGCAAGUGCA	Cleavage	1
mtr-miR7696a-3p	MS.gene36743	2	-1	1	21	1030	1050	UUGAAUUAUGAGAACUUGAAG	::::::::::::::: ::::.	CUUCAAGUUCUCAUACUUCAG	Cleavage	1
mtr-miR7696c-3p	MS.gene36743	2	-1	1	21	1032	1052	UUUUGAAUUAUGAGAACUUGA	::::::::::::: ::::.::	UCAAGUUCUCAUACUUCAGAA	Cleavage	1
novel-miR116	MS.gene71029	2	-1	1	24	75	98	ACGGCAUGAUGAAGAUCUUCAGCA	::::.:::::::: ::::::::	GACUGAGGAUCUUCACCAUGCCGU	Cleavage	1
novel-miR148	MS.gene068424	2	-1	1	24	1210	1233	CAAGUCAAUGCUGACGUGGACGCC	.: .:::::::::::::::	CACAAUCUUGUCAGCAUUGACUUG	Cleavage	1
novel-miR155	MS.gene018708	2	-1	1	24	242	265	CAAAGGAGAGUUGCCCUGUGGCUG	:: .. ::::::::::.:.:::::	CACUUUCAGGGCAACUUUUCUUUG	Cleavage	1
novel-miR175	MS.gene044728	2	-1	1	21	723	743	GGGCAUGUCUCUAUUGGCAAG	:::. ::::::::.:::::	UGUGCUUAUAGAGACGUGCCC	Cleavage	1
novel-miR29	MS.gene26771	2	-1	1	24	592	615	AAGAGAUGUGUUAUUUGAACAACC	: :::::::..::::::::	UGCACUACAAAUAAUGCAUCUCUU	Cleavage	1
novel-miR29	MS.gene030171	2	-1	1	24	592	615	AAGAGAUGUGUUAUUUGAACAACC	: :::::::..::::::::	UGCACUACAAAUAAUGCAUCUCUU	Cleavage	1
novel-miR29	MS.gene064135	2	-1	1	24	598	621	AAGAGAUGUGUUAUUUGAACAACC	: :::::::..::::::::	UGCACUACAAAUAAUGCAUCUCUU	Cleavage	1
novel-miR50	MS.gene43592	2	-1	1	24	280	303	CACUUUAGUCCAUGAAUGUAGACU	: :::::::::::: ::.:::	AAGCCACAUUCAUGGACAAAGGUG	Cleavage	1
novel-miR50	MS.gene43593	2	-1	1	24	352	375	CACUUUAGUCCAUGAAUGUAGACU	: :::::::::::: ::.:::	AAGCCACAUUCAUGGACAAAGGUG	Cleavage	1
novel-miR71	MS.gene002532	2	-1	1	23	988	1010	AAUAUCGAGCGUGAGUUAACUCC	::::::::::::.:::.:::	CAAGUUAACUCACGUUCGGUAUG	Cleavage	1
mtr-miR156a	MS.gene07411	2.5	-1	1	21	2109	2129	UGACAGAAGAGAGAGAGCACA	::::::.:::.:::: :::	CCUGCUCUUUCUUUUCUCUCA	Cleavage	1
mtr-miR156a	MS.gene004887	2.5	-1	1	21	2109	2129	UGACAGAAGAGAGAGAGCACA	::::::.:::.:::: :::	CCUGCUCUUUCUUUUCUCUCA	Cleavage	1
mtr-miR156b-5p	MS.gene001948	2.5	-1	1	20	818	837	UGACAGAAGAGAGUGAGCAC	:::::: :: ::::::::::	GUGCUCUCUAUCUUCUGUCA	Translation	1
mtr-miR156h-3p	MS.gene48009	2.5	-1	1	21	1276	1296	GCUCUUUAUUCUUCUGUCAUC	::: :::.::::::.:::.	AUUGAGAGAGGAAUAAGGAGU	Cleavage	1
mtr-miR156j	MS.gene24369	2.5	-1	1	20	731	750	UGACAGAAGAGGGUGAGCAC	::: :.:.::::::.:::::	GUGAUUAUCCUCUUUUGUCA	Cleavage	1
mtr-miR156j	MS.gene67094	2.5	-1	1	20	731	750	UGACAGAAGAGGGUGAGCAC	::: :.:.::::::.:::::	GUGAUUAUCCUCUUUUGUCA	Cleavage	1
mtr-miR159a	MS.gene46723	2.5	-1	1	21	1091	1111	UUUGGAUUGAAGGGAGCUCUA	:::::::::::: :::::	AGAAGCUCCCUUCAAACCAAA	Cleavage	1
mtr-miR166g-5p	MS.gene74920	2.5	-1	1	21	396	416	GGAAUGUUGUCUGGCUCGAGG	:: ::::.::.:::::::.	UAUCAAGCCGGAUAACAUUCU	Cleavage	1
mtr-miR166g-5p	MS.gene43952	2.5	-1	1	21	396	416	GGAAUGUUGUCUGGCUCGAGG	:: ::::.::.:::::::.	UAUCAAGCCGGAUAACAUUCU	Cleavage	1
mtr-miR166g-5p	MS.gene036416	2.5	-1	1	21	396	416	GGAAUGUUGUCUGGCUCGAGG	:: ::::.::.:::::::.	UAUCAAGCCGGAUAACAUUCU	Cleavage	1
mtr-miR169a	MS.gene65435	2.5	-1	1	21	461	481	CAGCCAAGGAUGACUUGCCGA	.::::::: .::.:::::::	AUGGCAAGUGGUCUUUGGCUG	Cleavage	1
mtr-miR169g	MS.gene65435	2.5	-1	1	21	461	481	CAGCCAAGGAUGACUUGCCGG	.::::::: .::.:::::::	AUGGCAAGUGGUCUUUGGCUG	Cleavage	1
mtr-miR172b	MS.gene96797	2.5	-1	1	21	4174	4194	AGAAUCUUGAUGAUGCUGCAU	:::.: : :::::::::::::	AUGUAUCUUCAUCAAGAUUCU	Cleavage	2
mtr-miR172b	MS.gene89639	2.5	-1	1	21	271	291	AGAAUCUUGAUGAUGCUGCAU	:::.::.::::.::::::	CGCCAGUAUUAUCAGGAUUCU	Cleavage	1
mtr-miR172b	MS.gene65862	2.5	-1	1	21	1843	1863	AGAAUCUUGAUGAUGCUGCAU	::.: : :::::::::::::	UUGUAUCUUCAUCAAGAUUCU	Cleavage	1
mtr-miR172b	MS.gene65865	2.5	-1	1	21	1810	1830	AGAAUCUUGAUGAUGCUGCAU	::.: : :::::::::::::	CUGUAUCUUCAUCAAGAUUCU	Cleavage	1
mtr-miR172c-5p	MS.gene055222	2.5	-1	1	21	102	122	GUAGCAUCAUCAAGAUUCACA	: :: :::::::::.::.:.:	UUUGUAUCUUGAUGGUGUUGC	Cleavage	1
mtr-miR172c-5p	MS.gene89340	2.5	-1	1	21	102	122	GUAGCAUCAUCAAGAUUCACA	: :: :::::::::.::.:.:	UUUGUAUCUUGAUGGUGUUGC	Cleavage	1
mtr-miR172c-5p	MS.gene000818	2.5	-1	1	21	102	122	GUAGCAUCAUCAAGAUUCACA	: :: :::::::::.::.:.:	UUUGUAUCUUGAUGGUGUUGC	Cleavage	1
mtr-miR172c-5p	MS.gene46128	2.5	-1	1	21	102	122	GUAGCAUCAUCAAGAUUCACA	: :: :::::::::.::.:.:	UUUGUAUCUUGAUGGUGUUGC	Cleavage	1
mtr-miR172d-3p	MS.gene89639	2.5	-1	1	20	272	291	AGAAUCUUGAUGAUGCUGCA	:::.::.::::.::::::	GCCAGUAUUAUCAGGAUUCU	Cleavage	1
mtr-miR172d-3p	MS.gene65862	2.5	-1	1	20	1844	1863	AGAAUCUUGAUGAUGCUGCA	::.: : :::::::::::::	UGUAUCUUCAUCAAGAUUCU	Cleavage	1
mtr-miR172d-3p	MS.gene65865	2.5	-1	1	20	1811	1830	AGAAUCUUGAUGAUGCUGCA	::.: : :::::::::::::	UGUAUCUUCAUCAAGAUUCU	Cleavage	1
mtr-miR172d-3p	MS.gene96797	2.5	-1	1	20	4175	4194	AGAAUCUUGAUGAUGCUGCA	::.: : :::::::::::::	UGUAUCUUCAUCAAGAUUCU	Cleavage	2
mtr-miR172d-5p	MS.gene93331	2.5	-1	1	24	417	440	AGUGGAGCAUCAUCAAGAUUCACA	:: : :::::::::::::.:	CGGAAACCAUGAUGAUGCUCCAUU	Cleavage	1
mtr-miR172d-5p	MS.gene040762	2.5	-1	1	24	417	440	AGUGGAGCAUCAUCAAGAUUCACA	:: : :::::::::::::.:	CGGAAACCAUGAUGAUGCUCCAUU	Cleavage	1
mtr-miR172d-5p	MS.gene035490	2.5	-1	1	24	420	443	AGUGGAGCAUCAUCAAGAUUCACA	:: : :::::::::::::.:	CGGAAACCAUGAUGAUGCUCCAUU	Cleavage	1
mtr-miR172d-5p	MS.gene073736	2.5	-1	1	24	420	443	AGUGGAGCAUCAUCAAGAUUCACA	:: : :::::::::::::.:	CGGAAACCAUGAUGAUGCUCCAUU	Cleavage	1
mtr-miR172d-5p	MS.gene039080	2.5	-1	1	24	42	65	AGUGGAGCAUCAUCAAGAUUCACA	.:: ::::::::.::::::	CGCAGAUGAUGAUGAUGUUCCACU	Cleavage	1
mtr-miR172d-5p	MS.gene54142	2.5	-1	1	24	42	65	AGUGGAGCAUCAUCAAGAUUCACA	.:: ::::::::.::::::	CGCAGAUGAUGAUGAUGUUCCACU	Cleavage	1
mtr-miR2119	MS.gene02651	2.5	-1	1	21	124	144	UCAAAGGGAGGUGUGGAGUAG	:::::. ::::::::::::	AUACUCUUCACCUCCCUUUGU	Cleavage	1
mtr-miR2119	MS.gene02654	2.5	-1	1	21	124	144	UCAAAGGGAGGUGUGGAGUAG	:::::. ::::::::::::	AUACUCUUCACCUCCCUUUGU	Cleavage	1
mtr-miR2119	MS.gene02655	2.5	-1	1	21	124	144	UCAAAGGGAGGUGUGGAGUAG	:::::. ::::::::::::	AUACUCUUCACCUCCCUUUGU	Cleavage	1
mtr-miR2119	MS.gene013671	2.5	-1	1	21	124	144	UCAAAGGGAGGUGUGGAGUAG	:::::. ::::::::::::	AUACUCUUCACCUCCCUUUGU	Cleavage	1
mtr-miR2119	MS.gene013678	2.5	-1	1	21	124	144	UCAAAGGGAGGUGUGGAGUAG	:::::. ::::::::::::	AUACUCUUCACCUCCCUUUGU	Cleavage	1
mtr-miR2119	MS.gene02488	2.5	-1	1	21	124	144	UCAAAGGGAGGUGUGGAGUAG	:::::. ::::::::::::	AUACUCUUCACCUCCCUUUGU	Cleavage	1
mtr-miR2119	MS.gene81954	2.5	-1	1	21	124	144	UCAAAGGGAGGUGUGGAGUAG	:::::. ::::::::::::	AUACUCUUCACCUCCCUUUGU	Cleavage	1
mtr-miR2119	MS.gene015931	2.5	-1	1	21	860	880	UCAAAGGGAGGUGUGGAGUAG	: :.:::::: ::.:::::::	CAAUUCCACAACUUCCUUUGA	Translation	1
mtr-miR2589	MS.gene071366	2.5	-1	1	22	360	381	GGCAUCCACGUGUGCUUCACCG	.: :::::: ::.:::::::.:	UGUUGAAGCCCAUGUGGAUGUC	Cleavage	1
mtr-miR2592bl-5p	MS.gene006198	2.5	-1	1	22	221	242	UGGCAAGUUUGAAUUUACCUCA	:: :::::::::::::.::	GUAGUGAAAUUCAAACUUGUCA	Cleavage	1
mtr-miR2592bl-5p	MS.gene066241	2.5	-1	1	22	287	308	UGGCAAGUUUGAAUUUACCUCA	:: :::::::::::::.::	GUAGUGAAAUUCAAACUUGUCA	Cleavage	1
mtr-miR2592bl-5p	MS.gene49182	2.5	-1	1	22	181	202	UGGCAAGUUUGAAUUUACCUCA	:: :::::::::::::.::	GUAGCGAAAUUCAAACUUGUCA	Cleavage	1
mtr-miR2592bl-5p	MS.gene60650	2.5	-1	1	22	257	278	UGGCAAGUUUGAAUUUACCUCA	:: :::::::::::::.::	GUAGCGAAAUUCAAACUUGUCA	Cleavage	1
mtr-miR2597	MS.gene82542	2.5	-1	1	21	408	428	UUUGGUACUUCGUCGAUUUGA	: ::::.::.::::::.:::	UGAAAUUGAUGAAGUAUCAAU	Cleavage	1
mtr-miR2600b	MS.gene89705	2.5	-1	1	24	505	528	AAGCAUUGUGGCAUUGUGAUUGGU	:::..:::.:::::::::	GAUUUUCAUGAUGUCACAAUGCUC	Cleavage	1
mtr-miR2600e	MS.gene89705	2.5	-1	1	24	505	528	AAGCAUUGUGGCAUUGUGAUUGGC	:::..:::.:::::::::	GAUUUUCAUGAUGUCACAAUGCUC	Cleavage	1
mtr-miR2603	MS.gene70048	2.5	-1	1	22	2318	2339	UUUGGUAUUGGUCCCUGCACUU	:: ::::.::::::::..:	AUUUGGAGGGGCCAAUACCGGA	Cleavage	1
mtr-miR2616	MS.gene23052	2.5	-1	1	22	165	186	AUUGGGUUUGGUUCGGGCGGAU	.:::: ::::.::::::::	CCUCGCCGGAACUAAACCCAAC	Cleavage	1
mtr-miR2616	MS.gene051912	2.5	-1	1	22	219	240	AUUGGGUUUGGUUCGGGCGGAU	.:::: ::::.::::::::	CCUCGCCGGAACUAAACCCAAC	Cleavage	1
mtr-miR2630a	MS.gene35062	2.5	-1	1	21	19	39	UGGUUUUGGUCCUUGGUAUUU	:: :::::::.:::::::	UCAUUGCAAGGACUAAAACCA	Cleavage	1
mtr-miR2634	MS.gene84701	2.5	-1	1	21	970	990	UUUAUUCUCAGUUUGUUGCUC	::: ::.:::::::::::	CUUCAAGAAGCUGAGAAUAAA	Cleavage	1
mtr-miR2645	MS.gene72957	2.5	-1	1	21	175	195	UUUCUAGAGAUGAGCAUAUAU	: .::: .::::::::.::::	AGGUAUCUUCAUCUCUGGAAA	Cleavage	1
mtr-miR2652a	MS.gene41750	2.5	-1	1	21	421	441	UAUGCAGGGUGCAUAAGGAUU	:: .:::::::::.:::.::	UAUGUUUAUGCACCUUGCGUA	Cleavage	1
mtr-miR2665	MS.gene031741	2.5	-1	1	21	3025	3045	UGAUUUCAGGUCAAGAAUUGA	::::::::::.: :::.:::	GCAAUUCUUGAUCAGAAGUCA	Cleavage	1
mtr-miR2665	MS.gene73845	2.5	-1	1	21	3025	3045	UGAUUUCAGGUCAAGAAUUGA	::::::::::.: :::.:::	GCAAUUCUUGAUCAGAAGUCA	Cleavage	1
mtr-miR393a	MS.gene28274	2.5	-1	1	21	2052	2072	UCCAAAGGGAUCGCAUUGAUC	: :..::::::.::::::::	AACCGGUGCGAUUCCUUUGGA	Cleavage	1
mtr-miR393a	MS.gene92853	2.5	-1	1	21	2637	2657	UCCAAAGGGAUCGCAUUGAUC	: :..::::::.::::::::	AACCGGUGCGAUUCCUUUGGA	Cleavage	1
mtr-miR395g	MS.gene062714	2.5	-1	1	21	86	106	UUGAAGUGUUUGGGGGAACUC	::::::.::::::.:::: :	UAGUUCCUCCAAACGCUUCCA	Cleavage	1
mtr-miR395g	MS.gene34938	2.5	-1	1	21	27	47	UUGAAGUGUUUGGGGGAACUC	::: ..:.::::::::::::	CAGUAUUCUCAAACACUUCAA	Cleavage	1
mtr-miR395g	MS.gene08326	2.5	-1	1	21	27	47	UUGAAGUGUUUGGGGGAACUC	::: ..:.::::::::::::	CAGUAUUCUCAAACACUUCAA	Cleavage	1
mtr-miR396a-3p	MS.gene26122	2.5	-1	1	21	682	702	GCUCAAGAAAGCUGUGGGAGA	.::.::. ::::::::::::	AUUCUCAUUGCUUUCUUGAGC	Cleavage	1
mtr-miR398a-3p	MS.gene025048	2.5	-1	1	21	1266	1286	UGUGUUCUCAGGUCACCCCUU	:: :::::::.:::::::	UUCGGCUGACCUGGGAACACA	Cleavage	1
mtr-miR398a-3p	MS.gene34834	2.5	-1	1	21	1266	1286	UGUGUUCUCAGGUCACCCCUU	:: :::::::.:::::::	UUCGGCUGACCUGGGAACACA	Cleavage	1
mtr-miR398a-3p	MS.gene71133	2.5	-1	1	21	1266	1286	UGUGUUCUCAGGUCACCCCUU	:: :::::::.:::::::	UUCGGCUGACCUGGGAACACA	Cleavage	1
mtr-miR398a-3p	MS.gene025441	2.5	-1	1	21	840	860	UGUGUUCUCAGGUCACCCCUU	:: :::::::.:::::::	UUCGGCUGACCUGGGAACACA	Cleavage	1
mtr-miR399k	MS.gene41787	2.5	-1	1	21	95	115	UGCCAAAGAAGAUUUGCCCUG	: ::: :::::::::::.:	GUGUGCACAUCUUCUUUGGUA	Cleavage	1
mtr-miR399l	MS.gene020365	2.5	-1	1	21	248	268	UGCCAAAGGAGAGUUGCCCUG	:::::::.::.:.:::::::	CAGGGCAGCUUUUCUUUGGCU	Cleavage	1
mtr-miR399l	MS.gene018707	2.5	-1	1	21	248	268	UGCCAAAGGAGAGUUGCCCUG	:::::::.::.:.:::::::	CAGGGCAGCUUUUCUUUGGCU	Cleavage	1
mtr-miR399l	MS.gene23489	2.5	-1	1	21	248	268	UGCCAAAGGAGAGUUGCCCUG	:::::::.::.:.:::::::	CAGGGCAGCUUUUCUUUGGCU	Cleavage	1
mtr-miR399l	MS.gene97006	2.5	-1	1	21	248	268	UGCCAAAGGAGAGUUGCCCUG	:::::::.::.:.:::::::	CAGGGCAGCUUUUCUUUGGCU	Cleavage	1
mtr-miR399q	MS.gene97006	2.5	-1	1	21	248	268	UGCCAAAGGAGAGCUGCUCUU	::.::::::.:.:::::::	CAGGGCAGCUUUUCUUUGGCU	Cleavage	1
mtr-miR399q	MS.gene020365	2.5	-1	1	21	248	268	UGCCAAAGGAGAGCUGCUCUU	::.::::::.:.:::::::	CAGGGCAGCUUUUCUUUGGCU	Cleavage	1
mtr-miR399q	MS.gene23489	2.5	-1	1	21	248	268	UGCCAAAGGAGAGCUGCUCUU	::.::::::.:.:::::::	CAGGGCAGCUUUUCUUUGGCU	Cleavage	1
mtr-miR399q	MS.gene018707	2.5	-1	1	21	248	268	UGCCAAAGGAGAGCUGCUCUU	::.::::::.:.:::::::	CAGGGCAGCUUUUCUUUGGCU	Cleavage	1
mtr-miR399r	MS.gene41787	2.5	-1	1	21	95	115	UGCCAAAGAAGAUUUGCCCCG	: ::: :::::::::::.:	GUGUGCACAUCUUCUUUGGUA	Cleavage	1
mtr-miR5222	MS.gene052416	2.5	-1	1	22	936	957	UUACAGGAGAAGAAUGUAUGGC	::::::::::::..:: ::	UGGAUACAUUCUUCUUUUGGAA	Cleavage	1
mtr-miR5222	MS.gene05495	2.5	-1	1	22	936	957	UUACAGGAGAAGAAUGUAUGGC	::::::::::::..:: ::	UGGAUACAUUCUUCUUUUGGAA	Cleavage	1
mtr-miR5222	MS.gene63453	2.5	-1	1	22	936	957	UUACAGGAGAAGAAUGUAUGGC	::::::::::::..:: ::	UGGAUACAUUCUUCUUUUGGAA	Cleavage	1
mtr-miR5234	MS.gene018117	2.5	-1	1	21	2047	2067	UUUUGUUGUGGAUGGCAGAAG	:::::.:::.: :::::::	GAUCUGCUAUCUAAAACAAAA	Cleavage	2
mtr-miR5242	MS.gene83284	2.5	-1	1	21	1341	1361	UUGUAGAAACAAGCGAUGUCA	: ::::.::::::::.: :::	UCACAUUGCUUGUUUUUUCAA	Cleavage	1
mtr-miR5242	MS.gene54733	2.5	-1	1	21	2196	2216	UUGUAGAAACAAGCGAUGUCA	: :::: :.:::::::::::	UAACAUGGUUUGUUUCUACAC	Cleavage	1
mtr-miR5254	MS.gene06786	2.5	-1	1	21	56	76	AGGAGGUGGAAGCAUUUGUGA	.:..::::::::::::::	CGGCGGAUGCUUCCACCUCCA	Cleavage	1
mtr-miR5261	MS.gene20255	2.5	-1	1	21	989	1009	UCAUUGUAGAUGGCUUUGGCU	:::::::::: :::::::	UACCAAAGCCAUGUACAAUGU	Cleavage	1
mtr-miR5261	MS.gene09553	2.5	-1	1	21	989	1009	UCAUUGUAGAUGGCUUUGGCU	:::::::::: :::::::	UACCAAAGCCAUGUACAAUGU	Cleavage	1
mtr-miR5272f	MS.gene058597	2.5	-1	1	24	1050	1073	GAAUUGAUUAUGUUUGGAUACACU	::...:::::::::::::	GCGUCAUUUGAACAUAAUCAAUUG	Cleavage	2
mtr-miR5272f	MS.gene93968	2.5	-1	1	24	1050	1073	GAAUUGAUUAUGUUUGGAUACACU	: :::::.:::::..::::	AGGCGACCCAAAUAUAAUUGAUUC	Cleavage	2
mtr-miR5272f	MS.gene042918	2.5	-1	1	24	1617	1640	GAAUUGAUUAUGUUUGGAUACACU	: :::::.:::::..::::	AGAUGACCCAAAUAUAAUUGAUUC	Cleavage	3
mtr-miR5281a	MS.gene52061	2.5	-1	1	24	855	878	CUCUUGUAAAUAGGAUCGGAGGGA	:..:.::::.::::::::.:	UGGAUUUGGUCCUGUUUACAAGGG	Cleavage	1
mtr-miR5281a	MS.gene81860	2.5	-1	1	24	132	155	CUCUUGUAAAUAGGAUCGGAGGGA	::: :::::.:::::::::	UGAGUCCAAUCCUGUUUACAAGAA	Cleavage	1
mtr-miR5281a	MS.gene05317	2.5	-1	1	24	143	166	CUCUUGUAAAUAGGAUCGGAGGGA	::: :::::.:::::::::	UGAGUCCAAUCCUGUUUACAAGAA	Cleavage	1
mtr-miR5282	MS.gene60499	2.5	-1	1	24	229	252	GACGGAAUUAGAGAGGGAUUUCAU	.:::.::::::.::::: ::	UUCCGAUCUCUCUCUGAUUCCAUC	Cleavage	1
mtr-miR5286a	MS.gene87288	2.5	-1	1	24	44	67	CAGGACAAACUGGAGGCAAGGGAC	::::.::.::::::: :::	UGAUGUUGCUUCUAGUUUGUACUG	Cleavage	1
mtr-miR5290	MS.gene34834	2.5	-1	1	24	921	944	AAUUUGGAGAGAGAUAGACACAUA	: : :::::::.:.:: :::::::	UUUUUGUCUAUUUUUCGCCAAAUU	Cleavage	1
mtr-miR5291a	MS.gene84197	2.5	-1	1	24	676	699	GUUUGAUGGAUGGAUUGGAUGGAU	:::::::.:::::::...:.	UAUGAUCCAAUUCAUCCAUUGGAU	Cleavage	1
mtr-miR5558-5p	MS.gene69331	2.5	-1	1	21	1617	1637	UUUUCCAAUUCUAAGUCUAUC	: :: .::::::::::::::	UAAAGCUUUAGAAUUGGAAAA	Cleavage	1
mtr-miR5559-5p	MS.gene045397	2.5	-1	1	21	532	552	UACUUGGUGAAUUGUUGGAUC	: .::::::::::::::::	AACUCAACAAUUCACCAAGUC	Cleavage	1
mtr-miR5559-5p	MS.gene069807	2.5	-1	1	21	797	817	UACUUGGUGAAUUGUUGGAUC	:: :::::::.:.::.:::	UCUCGAACAAUUUAUCAGGUA	Cleavage	2
mtr-miR5740	MS.gene04605	2.5	-1	1	21	2053	2073	UGAACAGAAAGAACAUUUGGC	::.: :::::::::::::	GAGAAGUCUUCUUUCUGUUCA	Cleavage	1
mtr-miR7699-5p	MS.gene045397	2.5	-1	1	21	49	69	AUUUAAUGCAUUGAUUACACA	::::: :::::.::::..:	ACUGUAAACAAUGUAUUAGGU	Cleavage	1
novel-miR102	MS.gene062688	2.5	-1	1	24	34	57	AAGGAAGAGAGAGGAUAACAACAU	:: : ::::.::::::::::	UUCAUGGUCUCCUUUCUCUUCCUU	Cleavage	1
novel-miR102	MS.gene062676	2.5	-1	1	24	34	57	AAGGAAGAGAGAGGAUAACAACAU	:: : ::::.::::::::::	UUCAUGGUCUCCUUUCUCUUCCUU	Cleavage	1
novel-miR102	MS.gene042770	2.5	-1	1	24	34	57	AAGGAAGAGAGAGGAUAACAACAU	:: : ::::.::::::::::	UUCAUGGUCUCCUUUCUCUUCCUU	Cleavage	1
novel-miR102	MS.gene042768	2.5	-1	1	24	34	57	AAGGAAGAGAGAGGAUAACAACAU	:: : ::::.::::::::::	UUCAUGGUCUCCUUUCUCUUCCUU	Cleavage	1
novel-miR102	MS.gene042772	2.5	-1	1	24	34	57	AAGGAAGAGAGAGGAUAACAACAU	:: : ::::.::::::::::	UUCAUGGUCUCCUUUCUCUUCCUU	Cleavage	1
novel-miR102	MS.gene068448	2.5	-1	1	24	34	57	AAGGAAGAGAGAGGAUAACAACAU	:: : ::::.::::::::::	UUCAUGGUCUCCUUUCUCUUCCUU	Cleavage	1
novel-miR116	MS.gene069539	2.5	-1	1	24	75	98	ACGGCAUGAUGAAGAUCUUCAGCA	::::.::::::::::: ::.::	GACUGAGGAUCUUCAUCACGCUGU	Cleavage	1
novel-miR116	MS.gene33483	2.5	-1	1	24	908	931	ACGGCAUGAUGAAGAUCUUCAGCA	.: .:::::::.:::::::	GUGGCGAUGUCUUCAUUAUGCCGU	Cleavage	1
novel-miR116	MS.gene037435	2.5	-1	1	24	908	931	ACGGCAUGAUGAAGAUCUUCAGCA	.: .:::::::.:::::::	GUGGCGAUGUCUUCAUUAUGCCGU	Cleavage	1
novel-miR116	MS.gene89902	2.5	-1	1	24	908	931	ACGGCAUGAUGAAGAUCUUCAGCA	.: .:::::::.:::::::	GUGGCGAUGUCUUCAUUAUGCCGU	Cleavage	1
novel-miR116	MS.gene052746	2.5	-1	1	24	2297	2320	ACGGCAUGAUGAAGAUCUUCAGCA	.: .:::::::.:::::::	GUGGCGAUGUCUUCAUUAUGCCGU	Cleavage	1
novel-miR120	MS.gene27363	2.5	-1	1	21	1920	1940	UUUGGCUUUCUUCCUUUCAUG	:::.:: :::.::::::::	UUUGAGAGUAAGGAAGCCAAA	Cleavage	1
novel-miR120	MS.gene24337	2.5	-1	1	21	27	47	UUUGGCUUUCUUCCUUUCAUG	:::.:: :::.::::::::	UUUGAGAGUAAGGAAGCCAAA	Cleavage	1
novel-miR155	MS.gene25691	2.5	-1	1	24	242	265	CAAAGGAGAGUUGCCCUGUGGCUG	.:::: :::::.:.:::::	CUCUAGCAGGCCAACUUUUCUUUG	Cleavage	1
novel-miR155	MS.gene044338	2.5	-1	1	24	242	265	CAAAGGAGAGUUGCCCUGUGGCUG	.:::: :::::.:.:::::	CUCUAGCAGGCCAACUUUUCUUUG	Cleavage	1
novel-miR155	MS.gene70465	2.5	-1	1	24	242	265	CAAAGGAGAGUUGCCCUGUGGCUG	.:::: :::::.:.:::::	CUCUAGCAGGCCAACUUUUCUUUG	Cleavage	1
novel-miR155	MS.gene71303	2.5	-1	1	24	242	265	CAAAGGAGAGUUGCCCUGUGGCUG	.:::: :::::.:.:::::	CUCUAGCAGGCCAACUUUUCUUUG	Cleavage	1
novel-miR16	MS.gene031174	2.5	-1	1	24	1125	1149	ACGAGUAAUGAUAU-UUGAACAACU	: ::::: ::::::::.:::::	UUCUCUUCAAGAUAUCAUUGCUCGU	Cleavage	1
novel-miR16	MS.gene86122	2.5	-1	1	24	1125	1149	ACGAGUAAUGAUAU-UUGAACAACU	: ::::: ::::::::.:::::	UUCUCUUCAAGAUAUCAUUGCUCGU	Cleavage	1
novel-miR160	MS.gene31487	2.5	-1	1	22	1937	1958	UCUCUAAAUGGAAGUGUCCAUU	:: : :::::::::: ::::::	AAAGUACACUUCCAUAUAGAGA	Cleavage	1
novel-miR163	MS.gene75816	2.5	-1	1	22	884	905	UUGGUCCAUGUAAUCGUUAAUC	:.:::::.:::::.::::	AUGAAGCGAUUGCAUGGGCCAA	Cleavage	1
novel-miR163	MS.gene033813	2.5	-1	1	22	884	905	UUGGUCCAUGUAAUCGUUAAUC	:.:::::.:::::.::::	AUGAAGCGAUUGCAUGGGCCAA	Cleavage	1
novel-miR164	MS.gene057477	2.5	-1	1	24	622	645	AAUUUGCUUAUAUUUAGGACCGGA	:.: ::::::.:::::.::	CCUAAUUCCAAAUAUGAGCAAGUU	Cleavage	1
novel-miR179	MS.gene037374	2.5	-1	1	24	266	289	UGAACACUUUCUCUAACACUCACU	: : : :::::::::::::.:	UUGGCGGGGUAGAGAAAGUGUUUA	Cleavage	1
novel-miR184	MS.gene52061	2.5	-1	1	24	859	882	AUUUCUCUUGUAAAUAGGACCGGA	:..::::::.::::::::.: :::	UUUGGUCCUGUUUACAAGGGUAAU	Cleavage	1
novel-miR187	MS.gene33683	2.5	-1	1	24	497	519	AAGAGAGAUUGUCCUUAGCAUCCC	:: :::: :::::::::::.::	CUGAAGCUA-GGACAAUCUCUUUU	Cleavage	1
novel-miR187	MS.gene33429	2.5	-1	1	24	497	519	AAGAGAGAUUGUCCUUAGCAUCCC	:: :::: :::::::::::.::	CUGAAGCUA-GGACAAUCUCUUUU	Cleavage	1
novel-miR193	MS.gene47965	2.5	-1	1	20	130	149	ACGGAGCCGUGUGAUGAUGA	::: :::::.:.:::::.::	UCAACAUCAUAUGGCUCUGU	Cleavage	1
novel-miR193	MS.gene030877	2.5	-1	1	20	142	161	ACGGAGCCGUGUGAUGAUGA	::: :::::.:.:::::.::	UCAACAUCAUAUGGCUCUGU	Cleavage	1
novel-miR193	MS.gene27996	2.5	-1	1	20	142	161	ACGGAGCCGUGUGAUGAUGA	::: :::::.:.:::::.::	UCAACAUCAUAUGGCUCUGU	Cleavage	1
novel-miR195	MS.gene03035	2.5	-1	1	24	80	103	AAAUGUUUACAAAUUUAAAGGACU	:::.:.:::::::.::::	UUGAAUUUGAGUUUGUAAGCAUUA	Cleavage	1
novel-miR195	MS.gene005620	2.5	-1	1	24	80	103	AAAUGUUUACAAAUUUAAAGGACU	:::.:.:::::::.::::	UUGAAUUUGAGUUUGUAAGCAUUA	Cleavage	1
novel-miR195	MS.gene20712	2.5	-1	1	24	80	103	AAAUGUUUACAAAUUUAAAGGACU	:::.:.:::::::.::::	UUGAAUUUGAGUUUGUAAGCAUUA	Cleavage	1
novel-miR198	MS.gene59186	2.5	-1	1	24	723	746	AUGACCAAACUAUUACCUGAAAUU	:: ::::.::::::::::	CUGCAAAGUUAAUGGUUUGGUCAU	Cleavage	1
novel-miR204	MS.gene01868	2.5	-1	1	24	801	824	GGACCAAUUUGAGAAACGUUUGAC	::. .:: ::::::::::::::	AACAGCUGUGUCUCAAAUUGGUCC	Cleavage	1
novel-miR204	MS.gene002905	2.5	-1	1	24	891	914	GGACCAAUUUGAGAAACGUUUGAC	::. .:: ::::::::::::::	AACAGCUGUGUCUCAAAUUGGUCC	Cleavage	1
novel-miR21	MS.gene89074	2.5	-1	1	23	720	742	AGGAGAAUGUAAGGGCAAUAAAU	:.::::::::..:::::::	CAAUGUUGCCCUUGUAUUCUCCG	Cleavage	1
novel-miR27	MS.gene030088	2.5	-1	1	24	936	959	CAUGUGACCAUAUUAGAAUUUCUC	..:: :::::.::::..::::	CUUGGAUGCUAAUGUGGUUGCAUG	Cleavage	1
novel-miR27	MS.gene017160	2.5	-1	1	24	1059	1082	CAUGUGACCAUAUUAGAAUUUCUC	..:: :::::.::::..::::	CUUGGAUGCUAAUGUGGUUGCAUG	Cleavage	1
novel-miR27	MS.gene062320	2.5	-1	1	24	1062	1085	CAUGUGACCAUAUUAGAAUUUCUC	..:: :::::.::::..::::	CUUGGAUGCUAAUGUGGUUGCAUG	Cleavage	1
novel-miR3	MS.gene048634	2.5	-1	1	22	214	235	UGGACUGAAGGGGAGCUCCUUC	::::::::.:.::::::: ::	AAAGGAGCUUCUCUUCAGUGCA	Cleavage	1
novel-miR36	MS.gene053098	2.5	-1	1	24	1595	1618	AUUCUGAGAGAAUUGAUUUAUGUU	::: ::.:::. :::::::::::	AACUAAAGUCAGCUCUCUCAGAAU	Cleavage	1
novel-miR36	MS.gene82777	2.5	-1	1	24	1595	1618	AUUCUGAGAGAAUUGAUUUAUGUU	::: ::.:::. :::::::::::	AACUAAAGUCAGCUCUCUCAGAAU	Cleavage	1
novel-miR36	MS.gene032680	2.5	-1	1	24	1595	1618	AUUCUGAGAGAAUUGAUUUAUGUU	::: ::.:::. :::::::::::	AACUAAAGUCAGCUCUCUCAGAAU	Cleavage	1
novel-miR39	MS.gene82066	2.5	-1	1	23	551	573	CUCUGGUCUCAAAUGUAAGAAAC	::::::::::.::..:::	CGACCUUACAUUUGGGAUUAGAA	Cleavage	1
novel-miR50	MS.gene84327	2.5	-1	1	24	707	730	CACUUUAGUCCAUGAAUGUAGACU	:: ::..::::::::.:..::::	AGGGUAUGUUCAUGGAUUGGAGUG	Cleavage	1
novel-miR53	MS.gene063083	2.5	-1	1	20	593	612	GACCCUCAAAGGCUUCCACU	::::::::::::::::.	AAGGGAAGCCUUUGAGGGUU	Cleavage	3
novel-miR53	MS.gene063083	2.5	-1	1	20	674	693	GACCCUCAAAGGCUUCCACU	::::::::::::::::.	GCGGGAAGCCUUUGAGGGUU	Cleavage	3
novel-miR53	MS.gene85962	2.5	-1	1	20	987	1006	GACCCUCAAAGGCUUCCACU	.:::::.:. ::::::::::	GGUGGAGGUGUUUGAGGGUC	Translation	1
novel-miR57	MS.gene51032	2.5	-1	1	24	299	322	AGGGACCAAAGUAUGUAUUAAGCC	:.:::::::.::::::: ::	UCUCUGAUACAUAUUUUGGUCGCU	Cleavage	1
novel-miR57	MS.gene033172	2.5	-1	1	24	299	322	AGGGACCAAAGUAUGUAUUAAGCC	:.:::::::.::::::: ::	UCUCUGAUACAUAUUUUGGUCGCU	Cleavage	1
novel-miR61	MS.gene019589	2.5	-1	1	24	690	713	CUAAUUGGCCAAUGGUAUAUACCA	: ::.:::::::::::::	AUUACAACACUAUUGGCCAAUUAG	Cleavage	1
novel-miR61	MS.gene069238	2.5	-1	1	24	1101	1124	CUAAUUGGCCAAUGGUAUAUACCA	: ::.:::::::::::::	AUUACAACACUAUUGGCCAAUUAG	Cleavage	1
novel-miR66	MS.gene05031	2.5	-1	1	21	324	344	AGUUCCUCUGAACUCUUCAUC	.:::::::::..::::: ::	UGUGAAGAGUUUGGAGGAUCU	Cleavage	1
novel-miR66	MS.gene049678	2.5	-1	1	21	312	332	AGUUCCUCUGAACUCUUCAUC	.:::::::::..::::: ::	UGUGAAGAGUUUGGAGGAUCU	Cleavage	1
novel-miR66	MS.gene008353	2.5	-1	1	21	303	323	AGUUCCUCUGAACUCUUCAUC	.:::::::::..::::: ::	UGUGAAGAGUUUGGAGGAUCU	Cleavage	1
novel-miR74	MS.gene043834	2.5	-1	1	21	1958	1978	UCUGUAUCUGGUCUUGUGAAC	:::::::.::...:::::.::	GUUCACAGGAUUGGAUACGGA	Cleavage	1
novel-miR76	MS.gene00494	2.5	-1	1	24	311	334	AAAUGUAGGGACCAAUAACAUAUU	:::::::::::::.:::	ACUUGCGUAUUGGUCCCUACGUUU	Cleavage	1
novel-miR76	MS.gene24470	2.5	-1	1	24	347	370	AAAUGUAGGGACCAAUAACAUAUU	:::::::::::::.:::	ACUUGCGUAUUGGUCCCUACGUUU	Cleavage	1
novel-miR88	MS.gene064308	2.5	-1	1	24	275	298	UAUGAGCGUCAGUAAUGUUACUGG	:::::::.:::.: :::::	UGCAAAACAUUAUUGAUGAUCAUA	Cleavage	1
novel-miR89	MS.gene89083	2.5	-1	1	24	2415	2438	UGAUUGGACUCUGUGACAGAUUGC	: :::::.::::::::::. ::	AGAUUCUGUUACAGAGUCCAGCCA	Cleavage	1
novel-miR92	MS.gene044309	2.5	-1	1	23	93	115	AUAUAGCUGUAUCCAAACAAACU	::: :::::::.:::::::::	UGUUGAUUUGGAUGCAGCUAUAU	Cleavage	1
mtr-miR1510a-5p	MS.gene042820	3	-1	1	21	674	694	UUGUCUUACCCAUUCCUCCCA	:::::::::: :: :::::::	UGGGAGGAAUAGGGAAGACAA	Translation	1
mtr-miR1510a-5p	MS.gene83284	3	-1	1	21	674	694	UUGUCUUACCCAUUCCUCCCA	:::::::::: :: :::::::	UGGGAGGAAUAGGGAAGACAA	Translation	1
mtr-miR1510a-5p	MS.gene56626	3	-1	1	21	539	559	UUGUCUUACCCAUUCCUCCCA	:::: :::.:::: :::::::	UGGGUGGAGUGGGGAAGACAA	Cleavage	1
mtr-miR1510b-3p	MS.gene050527	3	-1	1	21	264	284	ACAUGGUCGGUAUCCCUGGAA	: :.: ::::..:::.:::::	UACUAAGGAUGUCGAUCAUGU	Cleavage	1
mtr-miR1510b-3p	MS.gene026025	3	-1	1	21	264	284	ACAUGGUCGGUAUCCCUGGAA	: :.: ::::..:::.:::::	UACUAAGGAUGUCGAUCAUGU	Cleavage	1
mtr-miR156d-3p	MS.gene00590	3	-1	1	23	1378	1400	UGCUCACUCAUCUUUCUGUCAAA	: :..::.::::::::::: :	GAUAAUGGAGAGAUGAGUGAGGA	Cleavage	1
mtr-miR156g-3p	MS.gene032675	3	-1	1	21	164	184	GCUCUCUAGACUUCUGUCAUC	: :: :::::::. :::::::	GUUGCCAGAAGUUAAGAGAGC	Cleavage	1
mtr-miR156g-3p	MS.gene82783	3	-1	1	21	164	184	GCUCUCUAGACUUCUGUCAUC	: :: :::::::. :::::::	GUUGCCAGAAGUUAAGAGAGC	Cleavage	1
mtr-miR156g-3p	MS.gene34340	3	-1	1	21	164	184	GCUCUCUAGACUUCUGUCAUC	: :: :::::::. :::::::	GUUGCCAGAAGUUAAGAGAGC	Cleavage	1
mtr-miR156g-3p	MS.gene053094	3	-1	1	21	164	184	GCUCUCUAGACUUCUGUCAUC	: :: :::::::. :::::::	GUUGCCAGAAGUUAAGAGAGC	Cleavage	1
mtr-miR156i-3p	MS.gene058794	3	-1	1	23	632	654	UGCUCACUUCUCUUUCUGUCAUC	::: :.:::::.::::::	UCCAACAAAGAGAGAGGUGAGCC	Cleavage	1
mtr-miR156j	MS.gene001948	3	-1	1	20	818	837	UGACAGAAGAGGGUGAGCAC	:::::: :. ::::::::::	GUGCUCUCUAUCUUCUGUCA	Translation	1
mtr-miR156j	MS.gene024832	3	-1	1	20	305	323	UGACAGAAGAGGGUGAGCAC	::::: :::.::::.:::::	GUGCU-ACCUUCUUUUGUCA	Cleavage	1
mtr-miR156j	MS.gene001056	3	-1	1	20	305	323	UGACAGAAGAGGGUGAGCAC	::::: :::.::::.:::::	GUGCU-ACCUUCUUUUGUCA	Cleavage	1
mtr-miR156j	MS.gene21807	3	-1	1	20	305	323	UGACAGAAGAGGGUGAGCAC	::::: :::.::::.:::::	GUGCU-ACCUUCUUUUGUCA	Cleavage	1
mtr-miR156j	MS.gene006892	3	-1	1	20	818	837	UGACAGAAGAGGGUGAGCAC	::: .:::::::::: :::	CUGCCUACCCUCUUCUUUCA	Cleavage	1
mtr-miR156j	MS.gene067567	3	-1	1	20	818	837	UGACAGAAGAGGGUGAGCAC	::: .:::::::::: :::	CUGCCUACCCUCUUCUUUCA	Cleavage	1
mtr-miR156j	MS.gene059428	3	-1	1	20	818	837	UGACAGAAGAGGGUGAGCAC	::: .:::::::::: :::	CUGCCUACCCUCUUCUUUCA	Cleavage	1
mtr-miR159b	MS.gene58724	3	-1	1	21	231	251	AUUGGAGUGAAGGGAGCUCCA	:::: ::::::::::.::.	CGGAGAUCCCUUCACUUCAGA	Cleavage	1
mtr-miR159b	MS.gene57719	3	-1	1	21	198	218	AUUGGAGUGAAGGGAGCUCCA	::: ::::::::::.::.	CAGAGAUCCCUUCACUUCAGA	Cleavage	1
mtr-miR160f	MS.gene062928	3	-1	1	21	390	410	GCGUGAAGGGAGUCAAGCAGG	:::::: ::.::::::::	UAGGCUUGAAUCUCUUCACGC	Cleavage	1
mtr-miR160f	MS.gene23355	3	-1	1	21	390	410	GCGUGAAGGGAGUCAAGCAGG	:::::: ::.::::::::	UAGGCUUGAAUCUCUUCACGC	Cleavage	1
mtr-miR160f	MS.gene50707	3	-1	1	21	393	413	GCGUGAAGGGAGUCAAGCAGG	:::::: ::.::::::::	UAGGCUUGAAUCUCUUCACGC	Cleavage	1
mtr-miR164d	MS.gene045833	3	-1	1	21	78	98	UGGAGAAGCAGGGCACAUGCU	::::::.:.::.:::::.	CACAUGUGUCUUGUUUCUCUU	Cleavage	1
mtr-miR164d	MS.gene045986	3	-1	1	21	78	98	UGGAGAAGCAGGGCACAUGCU	::::::.:.::.:::::.	CACAUGUGUCUUGUUUCUCUU	Cleavage	1
mtr-miR164d	MS.gene045836	3	-1	1	21	78	98	UGGAGAAGCAGGGCACAUGCU	::::::.:.::.:::::.	CACAUGUGUCUUGUUUCUCUU	Cleavage	1
mtr-miR164d	MS.gene29268	3	-1	1	21	4497	4517	UGGAGAAGCAGGGCACAUGCU	::: :::..::.::.::::	UACAUCUGCUUUGUUUUUCCA	Cleavage	1
mtr-miR166e-5p	MS.gene76797	3	-1	1	21	93	113	GGAAUGUUGGCUGGCUCGAGG	..:::::..:::::: ::::.	UUUCGAGUUAGCCAAAAUUCU	Cleavage	1
mtr-miR167a	MS.gene37165	3	-1	1	21	1303	1323	UGAAGCUGCCAGCAUGAUCUA	::: .:::::::::.::..	AUGAUAGUGCUGGCAGUUUUG	Cleavage	1
mtr-miR167b-5p	MS.gene37165	3	-1	1	21	1303	1323	UGAAGCUGCCAGCAUGAUCUG	::: .:::::::::.::..	AUGAUAGUGCUGGCAGUUUUG	Cleavage	1
mtr-miR169d-3p	MS.gene24415	3	-1	1	22	1150	1171	GGCAGGUCAUCCUUCGGCUAUA	::. .: ::::::::::::::	GAUGAUCCAAGGAUGACCUGCC	Cleavage	1
mtr-miR169h	MS.gene006331	3	-1	1	22	764	785	UGAGCCAAAGAUGACUUGCCGG	:::::. :::::::::::	AAAUCAAGUUUUCUUUGGCUCA	Cleavage	1
mtr-miR169h	MS.gene34457	3	-1	1	22	764	785	UGAGCCAAAGAUGACUUGCCGG	:::::. :::::::::::	AAAUCAAGUUUUCUUUGGCUCA	Cleavage	1
mtr-miR171a	MS.gene49930	3	-1	1	21	1154	1174	UGAUUGAGUCGUGCCAAUAUC	::::::::: :::::::::	AAUAUUGGCAGUACUCAAUCA	Translation	1
mtr-miR171a	MS.gene63453	3	-1	1	21	1154	1174	UGAUUGAGUCGUGCCAAUAUC	::::::::: :::::::::	AAUAUUGGCAGUACUCAAUCA	Translation	1
mtr-miR171a	MS.gene05495	3	-1	1	21	1154	1174	UGAUUGAGUCGUGCCAAUAUC	::::::::: :::::::::	AAUAUUGGCAGUACUCAAUCA	Translation	1
mtr-miR171a	MS.gene052416	3	-1	1	21	1154	1174	UGAUUGAGUCGUGCCAAUAUC	::::::::: :::::::::	AAUAUUGGCAGUACUCAAUCA	Translation	1
mtr-miR171a	MS.gene33682	3	-1	1	21	149	169	UGAUUGAGUCGUGCCAAUAUC	::::::::.::: .:.:::	UCUAUUGGCAUGACGUAGUCA	Cleavage	1
mtr-miR171a	MS.gene068296	3	-1	1	21	149	169	UGAUUGAGUCGUGCCAAUAUC	::::::::.::: .:.:::	UCUAUUGGCAUGACGUAGUCA	Cleavage	1
mtr-miR171a	MS.gene33428	3	-1	1	21	149	169	UGAUUGAGUCGUGCCAAUAUC	::::::::.::: .:.:::	UCUAUUGGCAUGACGUAGUCA	Cleavage	1
mtr-miR171f	MS.gene051959	3	-1	1	21	2656	2676	UUGAGCCGUGCCAAUAUCACG	::::.::::::.: .::::	AAUGAUGUUGGCAUGAUUCAA	Cleavage	1
mtr-miR172c-5p	MS.gene039273	3	-1	1	21	930	950	GUAGCAUCAUCAAGAUUCACA	:::.:::::::::::. :.	AAUGAGUCUUGAUGAUGUAAU	Cleavage	1
mtr-miR172c-5p	MS.gene56603	3	-1	1	21	930	950	GUAGCAUCAUCAAGAUUCACA	:::.:::::::::::. :.	AAUGAGUCUUGAUGAUGUAAU	Cleavage	1
mtr-miR172c-5p	MS.gene56604	3	-1	1	21	930	950	GUAGCAUCAUCAAGAUUCACA	:::.:::::::::::. :.	AAUGAGUCUUGAUGAUGUAAU	Cleavage	1
mtr-miR172c-5p	MS.gene95984	3	-1	1	21	930	950	GUAGCAUCAUCAAGAUUCACA	:::.:::::::::::. :.	AAUGAGUCUUGAUGAUGUAAU	Cleavage	1
mtr-miR172c-5p	MS.gene83626	3	-1	1	21	306	326	GUAGCAUCAUCAAGAUUCACA	:::::::::: ::::: ::	AAUGAAUCUUGAGGAUGCAAC	Cleavage	1
mtr-miR172c-5p	MS.gene22518	3	-1	1	21	306	326	GUAGCAUCAUCAAGAUUCACA	:::::::::: ::::: ::	AAUGAAUCUUGAGGAUGCAAC	Cleavage	1
mtr-miR172d-5p	MS.gene006631	3	-1	1	24	747	770	AGUGGAGCAUCAUCAAGAUUCACA	::::::::.::.:::::	UAGUUCUCUUGAUGGUGUUCCACA	Cleavage	1
mtr-miR2086-3p	MS.gene64556	3	-1	1	21	1190	1210	GACAUGAAUGCAGAACUGGAA	::.::: :.::::::..::::	UUUCAGCUUUGCAUUUGUGUC	Cleavage	1
mtr-miR2086-3p	MS.gene013865	3	-1	1	21	762	782	GACAUGAAUGCAGAACUGGAA	:..::::: ::::.:::::	AGCUGGUUCUUCAUUUAUGUC	Translation	1
mtr-miR2089-5p	MS.gene89644	3	-1	1	22	427	448	UUACCUAUUCCACCAAUUCCAU	:::::::::::: ::: ::	UGUGAAUUGGUGGAAAAGGGAA	Cleavage	1
mtr-miR2111l	MS.gene009861	3	-1	1	21	424	444	AUCCUUGGAAUGCAGAUUAUC	:.::.::.:::.::::::	UCUGAUUUGUAUUUCAAGGAA	Cleavage	1
mtr-miR2118	MS.gene31487	3	-1	1	22	1663	1684	UUACCGAUUCCACCCAUUCCUA	:::::::::::::: :::	AUUGAAUGGGUGGAAUCCCUAA	Cleavage	1
mtr-miR2118	MS.gene055829	3	-1	1	22	1663	1684	UUACCGAUUCCACCCAUUCCUA	:::::::::::::: :::	AUUGAAUGGGUGGAAUCCCUAA	Cleavage	1
mtr-miR2119	MS.gene011576	3	-1	1	21	240	260	UCAAAGGGAGGUGUGGAGUAG	::.::::::::.:::::	GUUAUCUACACCUCCUUUUGA	Cleavage	1
mtr-miR2119	MS.gene030455	3	-1	1	21	3117	3137	UCAAAGGGAGGUGUGGAGUAG	:::::::::: ::::: ::	UGACUCCACACCACCCUUGGA	Cleavage	1
mtr-miR2587a	MS.gene49118	3	-1	1	22	583	604	UUGACCGUUCAUAUGAACCCUG	..:::: ::::::.:: :::::	UGGGGUGCAUAUGGACAGUCAA	Cleavage	1
mtr-miR2587a	MS.gene006262	3	-1	1	22	583	604	UUGACCGUUCAUAUGAACCCUG	..:::: ::::::.:: :::::	UGGGGUGCAUAUGGACAGUCAA	Cleavage	1
mtr-miR2587a	MS.gene006264	3	-1	1	22	583	604	UUGACCGUUCAUAUGAACCCUG	..:::: ::::::.:: :::::	UGGGGUGCAUAUGGACAGUCAA	Cleavage	1
mtr-miR2587a	MS.gene061157	3	-1	1	22	583	604	UUGACCGUUCAUAUGAACCCUG	..:::: ::::::.:: :::::	UGGGGUGCAUAUGGACAGUCAA	Cleavage	1
mtr-miR2587a	MS.gene34140	3	-1	1	22	715	736	UUGACCGUUCAUAUGAACCCUG	..:::: ::::::.:: :::::	UGGGGUGCAUAUGGACAGUCAA	Cleavage	1
mtr-miR2587a	MS.gene69100	3	-1	1	22	738	759	UUGACCGUUCAUAUGAACCCUG	: ::::.::.::::.: ::::	AAAGGUUUAUGUGAAUGAUCAA	Cleavage	1
mtr-miR2587a	MS.gene23938	3	-1	1	22	741	762	UUGACCGUUCAUAUGAACCCUG	: ::::.::.::::.: ::::	AAAGGUUUAUGUGAAUGAUCAA	Cleavage	1
mtr-miR2589	MS.gene83191	3	-1	1	22	663	684	GGCAUCCACGUGUGCUUCACCG	::::::::.:.:: :::::.	UAGUGAAGCAUAUGUUGAUGCU	Cleavage	1
mtr-miR2589	MS.gene018288	3	-1	1	22	660	681	GGCAUCCACGUGUGCUUCACCG	::::::::.:.:: :::::.	UAGUGAAGCAUAUGUUGAUGCU	Cleavage	1
mtr-miR2589	MS.gene056231	3	-1	1	22	455	476	GGCAUCCACGUGUGCUUCACCG	:::::: .::::::::: ::	ACGUGAAGAGCACGUGGAUACC	Cleavage	1
mtr-miR2592b-3p	MS.gene23932	3	-1	1	21	771	791	AAAUGCUUGAGUCCUGUUGUU	:::::::::.::.::::	UCUCACAGGACUCGAGUAUUU	Cleavage	2
mtr-miR2597	MS.gene066130	3	-1	1	21	409	429	UUUGGUACUUCGUCGAUUUGA	:::::::::::. :::.:.::	UCAAAUCGACGGUGUAUCGAA	Cleavage	1
mtr-miR2598	MS.gene024143	3	-1	1	21	281	301	CUAAGGGUGAUUAUUCUGCCA	::::.: :::::::.::.:	GAGCAGGAAAAUCACCUUUGG	Cleavage	1
mtr-miR2600b	MS.gene019044	3	-1	1	24	192	215	AAGCAUUGUGGCAUUGUGAUUGGU	::::::::..:::.:::::: :::	ACCAAUCAUGAUGUCACAAUACUU	Cleavage	1
mtr-miR2600b	MS.gene89410	3	-1	1	24	849	872	AAGCAUUGUGGCAUUGUGAUUGGU	::::::::..:::.:::::: :::	ACCAAUCAUGAUGUCACAAUACUU	Cleavage	1
mtr-miR2600b	MS.gene76166	3	-1	1	24	1326	1349	AAGCAUUGUGGCAUUGUGAUUGGU	::::::::..:::.:::::: :::	ACCAAUCAUGAUGUCACAAUACUU	Cleavage	1
mtr-miR2600b	MS.gene21096	3	-1	1	24	1687	1710	AAGCAUUGUGGCAUUGUGAUUGGU	:: :::::::::.:::: ::	CAGUAUGACAAUGCCAUAAUGGUU	Cleavage	1
mtr-miR2600b	MS.gene011221	3	-1	1	24	290	313	AAGCAUUGUGGCAUUGUGAUUGGU	:::::: :::::.:::::	ACUCUGCACAAUACCACAGUGCUU	Cleavage	1
mtr-miR2600b	MS.gene056474	3	-1	1	24	349	372	AAGCAUUGUGGCAUUGUGAUUGGU	.:: ::::::..::::::::	AAAGAUACCAAUGCUGCAAUGCUU	Cleavage	1
mtr-miR2600b	MS.gene47868	3	-1	1	24	856	879	AAGCAUUGUGGCAUUGUGAUUGGU	:::.:: ::..::::::::	GGAGCUCAUAAGGCUGCAAUGCUU	Cleavage	1
mtr-miR2600e	MS.gene019044	3	-1	1	24	192	215	AAGCAUUGUGGCAUUGUGAUUGGC	:::::::..:::.:::::: :::	ACCAAUCAUGAUGUCACAAUACUU	Cleavage	1
mtr-miR2600e	MS.gene89410	3	-1	1	24	849	872	AAGCAUUGUGGCAUUGUGAUUGGC	:::::::..:::.:::::: :::	ACCAAUCAUGAUGUCACAAUACUU	Cleavage	1
mtr-miR2600e	MS.gene76166	3	-1	1	24	1326	1349	AAGCAUUGUGGCAUUGUGAUUGGC	:::::::..:::.:::::: :::	ACCAAUCAUGAUGUCACAAUACUU	Cleavage	1
mtr-miR2600e	MS.gene21096	3	-1	1	24	1687	1710	AAGCAUUGUGGCAUUGUGAUUGGC	:: :::::::::.:::: ::	CAGUAUGACAAUGCCAUAAUGGUU	Cleavage	1
mtr-miR2600e	MS.gene011221	3	-1	1	24	290	313	AAGCAUUGUGGCAUUGUGAUUGGC	:::::: :::::.:::::	ACUCUGCACAAUACCACAGUGCUU	Cleavage	1
mtr-miR2600e	MS.gene056474	3	-1	1	24	349	372	AAGCAUUGUGGCAUUGUGAUUGGC	.:: ::::::..::::::::	AAAGAUACCAAUGCUGCAAUGCUU	Cleavage	1
mtr-miR2600e	MS.gene47868	3	-1	1	24	856	879	AAGCAUUGUGGCAUUGUGAUUGGC	:::.:: ::..::::::::	GGAGCUCAUAAGGCUGCAAUGCUU	Cleavage	1
mtr-miR2603	MS.gene04016	3	-1	1	22	737	758	UUUGGUAUUGGUCCCUGCACUU	:: : ::::::::::: :::.:	AAUUACAGGGACCAAUUCCAGA	Cleavage	1
mtr-miR2616	MS.gene09440	3	-1	1	22	147	168	AUUGGGUUUGGUUCGGGCGGAU	:::::. :::.:::::::::	CUCCGCUGGAAUCAAACCCAAC	Cleavage	1
mtr-miR2616	MS.gene018428	3	-1	1	22	147	168	AUUGGGUUUGGUUCGGGCGGAU	:::::. :::.:::::::::	CUCCGCUGGAAUCAAACCCAAC	Cleavage	1
mtr-miR2629h	MS.gene043116	3	-1	1	24	1598	1621	GCAGAAGAUCCUCGGCAGUUAACU	:: : :::::::::::::	UGAACACAGGCGAGGAUCUUCUGG	Cleavage	1
mtr-miR2630a	MS.gene21852	3	-1	1	21	1203	1223	UGGUUUUGGUCCUUGGUAUUU	.:::.:::::.::::::..	CGAUAUCAAGGGCCAAAAUUU	Cleavage	1
mtr-miR2630a	MS.gene058094	3	-1	1	21	1203	1223	UGGUUUUGGUCCUUGGUAUUU	.:::.:::::.::::::..	CGAUAUCAAGGGCCAAAAUUU	Cleavage	1
mtr-miR2632a	MS.gene21058	3	-1	1	22	101	122	CCUGAAGUUACUAAUCCUUCCA	:::::.::::::..::.::	AAGAAGGGUUAGUAGUUUUAGU	Cleavage	1
mtr-miR2634	MS.gene79223	3	-1	1	21	36	56	UUUAUUCUCAGUUUGUUGCUC	::: .:.::::::::::::	CAGCUGCGAACUGAGAAUAAU	Cleavage	1
mtr-miR2634	MS.gene045107	3	-1	1	21	36	56	UUUAUUCUCAGUUUGUUGCUC	::: .:.::::::::::::	CAGCUGCGAACUGAGAAUAAU	Cleavage	1
mtr-miR2634	MS.gene97150	3	-1	1	21	637	657	UUUAUUCUCAGUUUGUUGCUC	:.: :::::.:::::::.::	GGGAUACAAAUUGAGAAUGAA	Cleavage	1
mtr-miR2634	MS.gene046333	3	-1	1	21	796	816	UUUAUUCUCAGUUUGUUGCUC	:.: :::::.:::::::.::	GGGAUACAAAUUGAGAAUGAA	Cleavage	1
mtr-miR2634	MS.gene52051	3	-1	1	21	796	816	UUUAUUCUCAGUUUGUUGCUC	:.: :::::.:::::::.::	GGGAUACAAAUUGAGAAUGAA	Cleavage	1
mtr-miR2634	MS.gene80157	3	-1	1	21	1380	1400	UUUAUUCUCAGUUUGUUGCUC	.:::: :::.::::.:::..	UGGCAAGAAAUUGAGGAUAGG	Cleavage	1
mtr-miR2636	MS.gene037373	3	-1	1	21	512	532	UUUGGUUAGUGUGCUGAAUAU	: ::::::::... :::::::	AGAUUCAGCAUGUCAACCAAA	Cleavage	1
mtr-miR2636	MS.gene93121	3	-1	1	21	512	532	UUUGGUUAGUGUGCUGAAUAU	: ::::::::... :::::::	AGAUUCAGCAUGUCAACCAAA	Cleavage	1
mtr-miR2636	MS.gene063692	3	-1	1	21	136	156	UUUGGUUAGUGUGCUGAAUAU	::::: ..:::::::..::	UCAUUCAAUGCACUAACUGAA	Cleavage	1
mtr-miR2636	MS.gene015702	3	-1	1	21	130	150	UUUGGUUAGUGUGCUGAAUAU	::::: ..:::::::..::	UCAUUCAAUGCACUAACUGAA	Cleavage	1
mtr-miR2636	MS.gene20958	3	-1	1	21	824	844	UUUGGUUAGUGUGCUGAAUAU	: ::: :::::::::::::	AGAUUGCACACACUAACCAAA	Cleavage	1
mtr-miR2643a	MS.gene29268	3	-1	1	21	1336	1356	UUUGGGAUCAGAAAUUAGAGA	: :: :.::::::::::..:.	UGUCAAGUUUCUGAUCCUGAG	Cleavage	1
mtr-miR2645	MS.gene54958	3	-1	1	21	145	165	UUUCUAGAGAUGAGCAUAUAU	: ::. :::::::::.::::	AGAUGGACUCAUCUCUGGAAA	Cleavage	1
mtr-miR2661	MS.gene030963	3	-1	1	21	605	625	UAGGUUUGAGAAAAUGGGCAG	:..::::::.::.::..::	UGGUUCAUUUUUUCGAAUUUA	Cleavage	1
mtr-miR2665	MS.gene60602	3	-1	1	21	391	411	UGAUUUCAGGUCAAGAAUUGA	:: :.:::::.:::::::	CAAAGUUUUGACUUGAAAUCU	Cleavage	1
mtr-miR2666	MS.gene89064	3	-1	1	21	776	796	CGAAAGUGAGGAUAUCAAGGA	:: ::.::::::::::.:	AAGUUUAUGUCCUCACUUUUG	Cleavage	1
mtr-miR2668	MS.gene95779	3	-1	1	22	612	633	UUCAUCCUUGCAAUUAGGGGUC	::..: :::::::::::::	UUCCUUUUCUUGCAAGGAUGAA	Cleavage	1
mtr-miR2668	MS.gene006428	3	-1	1	22	186	207	UUCAUCCUUGCAAUUAGGGGUC	::..: :::::::::::::	UUCCUUUUCUUGCAAGGAUGAA	Cleavage	1
mtr-miR2669a	MS.gene039314	3	-1	1	22	427	448	AAAGUUCAGUCUUCAUAGUAUC	:.:.:::::.:::::.::	AGAAUUGUGAAGGCUGAAUUUG	Cleavage	1
mtr-miR2669a	MS.gene000238	3	-1	1	22	427	448	AAAGUUCAGUCUUCAUAGUAUC	:.:.:::::.:::::.::	AGAAUUGUGAAGGCUGAAUUUG	Cleavage	1
mtr-miR2676a	MS.gene056546	3	-1	1	21	335	355	CAUUGUUUGGAUAAUAAUUUG	:.::: :::::.:::::.::	CGAAUGAUUAUUCAAACGAUU	Cleavage	2
mtr-miR2676a	MS.gene81038	3	-1	1	21	78	98	CAUUGUUUGGAUAAUAAUUUG	.::.::.:::::::.:::	UUUGUUGUUGUCCAAACGAUG	Cleavage	1
mtr-miR2676a	MS.gene54150	3	-1	1	21	299	319	CAUUGUUUGGAUAAUAAUUUG	::: ::::: :::.:::::	UCAAUAAUUAUACAAGCAAUG	Translation	1
mtr-miR319b-5p	MS.gene54714	3	-1	1	21	401	421	GAGCUUUCUUUAGUCCACUCA	::::: .::.::::.:::.	AAAGUGGUUUAGAGAAGGCUU	Cleavage	1
mtr-miR319c-5p	MS.gene074396	3	-1	1	21	704	724	GGAGUUCCUUGCAGCCCAAAG	:::::.:::::::::::	ACUUGGGUUGCAAGGAACUGA	Cleavage	1
mtr-miR319d-5p	MS.gene53345	3	-1	1	21	3811	3831	AGAGCUCUCUUCAGUCCACUC	: : ::::::::::::::	AUAUUGUCUGAAGAGAGCUCU	Cleavage	1
mtr-miR390	MS.gene95819	3	-1	1	21	40	60	AAGCUCAGGAGGGAUAGCGCC	:.:::.:::.:::::.::	GAAGUUAUUCCUUCUGAGUUU	Cleavage	1
mtr-miR390	MS.gene83980	3	-1	1	21	40	60	AAGCUCAGGAGGGAUAGCGCC	:.:::.:::.:::::.::	GAAGUUAUUCCUUCUGAGUUU	Cleavage	1
mtr-miR393b-3p	MS.gene87685	3	-1	1	21	666	686	UUUGGGAUCAUGCUAUCCCUU	: :::: ::.:::::..:::.	AUGGGAAAGUAUGAUUUCAAG	Cleavage	1
mtr-miR393b-3p	MS.gene036942	3	-1	1	21	666	686	UUUGGGAUCAUGCUAUCCCUU	: :::: ::.:::::..:::.	AUGGGAAAGUAUGAUUUCAAG	Cleavage	1
mtr-miR395a	MS.gene64736	3	-1	1	21	136	156	AUGAAGUGUUUGGGGGAACUC	.::::::::::::::: ::	UGGUUCCCCCAAACACUAGAU	Cleavage	1
mtr-miR395g	MS.gene049634	3	-1	1	21	71	91	UUGAAGUGUUUGGGGGAACUC	::::.: :::::::::::	UGUUUCCUCGAAACACUUCAA	Cleavage	1
mtr-miR395g	MS.gene008386	3	-1	1	21	71	91	UUGAAGUGUUUGGGGGAACUC	::::.: :::::::::::	UGUUUCCUCGAAACACUUCAA	Cleavage	1
mtr-miR395g	MS.gene057477	3	-1	1	21	50	70	UUGAAGUGUUUGGGGGAACUC	:: :.::::::: ::::::	CUGUCCUCCCAAACCCUUCAA	Cleavage	1
mtr-miR395h	MS.gene64736	3	-1	1	21	136	156	AUGAAGUGUUUGGGGGAACUU	.::::::::::::::: ::	UGGUUCCCCCAAACACUAGAU	Cleavage	1
mtr-miR395k	MS.gene057477	3	-1	1	21	50	70	UUGAAGCGUUUGGGGGAACUC	:: :.::::::: ::::::	CUGUCCUCCCAAACCCUUCAA	Cleavage	1
mtr-miR396a-5p	MS.gene52025	3	-1	1	21	169	189	UUCCACAGCUUUCUUGAACUU	: ::: :::.:::::: ::::	ACGUUGAAGGAAGCUGAGGAA	Cleavage	1
mtr-miR396b-5p	MS.gene52025	3	-1	1	21	169	189	UUCCACAGCUUUCUUGAACUG	::: :::.:::::: ::::	ACGUUGAAGGAAGCUGAGGAA	Cleavage	1
mtr-miR397-5p	MS.gene21143	3	-1	1	21	411	431	UCAUUGAGUGCAGCGUUGAUG	.:::..::::::::.: :::	GGUCAGUGCUGCACUUACUGA	Cleavage	1
mtr-miR397-5p	MS.gene015461	3	-1	1	21	411	431	UCAUUGAGUGCAGCGUUGAUG	.:::..::::::::.: :::	GGUCAGUGCUGCACUUACUGA	Cleavage	1
mtr-miR397-5p	MS.gene09946	3	-1	1	21	411	431	UCAUUGAGUGCAGCGUUGAUG	.:::..::::::::.: :::	GGUCAGUGCUGCACUUACUGA	Cleavage	1
mtr-miR397-5p	MS.gene018243	3	-1	1	21	960	980	UCAUUGAGUGCAGCGUUGAUG	: ::... ::::.::::::::	CUUCGGUUCUGCGCUCAAUGA	Cleavage	1
mtr-miR397-5p	MS.gene37165	3	-1	1	21	960	980	UCAUUGAGUGCAGCGUUGAUG	: ::... ::::.::::::::	CUUCGGUUCUGCGCUCAAUGA	Cleavage	1
mtr-miR398b	MS.gene71133	3	-1	1	21	1266	1286	UGUGUUCUCAGGUCGCCCCUG	:: .::::::.:::::::	UUCGGCUGACCUGGGAACACA	Cleavage	1
mtr-miR398b	MS.gene025048	3	-1	1	21	1266	1286	UGUGUUCUCAGGUCGCCCCUG	:: .::::::.:::::::	UUCGGCUGACCUGGGAACACA	Cleavage	1
mtr-miR398b	MS.gene34834	3	-1	1	21	1266	1286	UGUGUUCUCAGGUCGCCCCUG	:: .::::::.:::::::	UUCGGCUGACCUGGGAACACA	Cleavage	1
mtr-miR398b	MS.gene025441	3	-1	1	21	840	860	UGUGUUCUCAGGUCGCCCCUG	:: .::::::.:::::::	UUCGGCUGACCUGGGAACACA	Cleavage	1
mtr-miR399a	MS.gene41787	3	-1	1	21	95	115	UGCCAAAGGAGAUUUGCCCAG	:: ::: ::::.::::::.:	GUGUGCACAUCUUCUUUGGUA	Cleavage	1
mtr-miR399b	MS.gene018708	3	-1	1	21	248	268	UGCCAAAGGAGAGCUGCCCUG	::::::: ::.:.:::::::	CAGGGCAACUUUUCUUUGGCU	Cleavage	1
mtr-miR399c	MS.gene41787	3	-1	1	21	95	115	UGCCAAAGGAGAUUUGCCCUG	: ::: ::::.::::::.:	GUGUGCACAUCUUCUUUGGUA	Cleavage	1
mtr-miR399d	MS.gene018708	3	-1	1	21	248	268	UGCCAAAGGAGAGCUGCCCUA	:::::: ::.:.:::::::	CAGGGCAACUUUUCUUUGGCU	Cleavage	1
mtr-miR399j	MS.gene018708	3	-1	1	21	248	268	CGCCAAAGAAGAUUUGCCCCG	: :::::: :.:::::::::	CAGGGCAACUUUUCUUUGGCU	Cleavage	1
mtr-miR399k	MS.gene018708	3	-1	1	21	248	268	UGCCAAAGAAGAUUUGCCCUG	:::::::: :.:::::::::	CAGGGCAACUUUUCUUUGGCU	Cleavage	1
mtr-miR399l	MS.gene23490	3	-1	1	21	248	268	UGCCAAAGGAGAGUUGCCCUG	:::: :::::.:.:::::::	CAGGACAACUUUUCUUUGGCU	Cleavage	1
mtr-miR399r	MS.gene018708	3	-1	1	21	248	268	UGCCAAAGAAGAUUUGCCCCG	: :::::: :.:::::::::	CAGGGCAACUUUUCUUUGGCU	Cleavage	1
mtr-miR408-5p	MS.gene048633	3	-1	1	21	24	44	ACAGGGAACAUGCAGAGCAUG	:::: ::::::::..:::	GCUGCUAAGCAUGUUCUUUGU	Cleavage	1
mtr-miR4414a-5p	MS.gene70729	3	-1	1	21	1155	1175	AGCUGCUGACUCGUUGGUUCA	:::: :::: .::::::::::	UGAAACAACAGGUCAGCAGCU	Cleavage	1
mtr-miR4414a-5p	MS.gene044196	3	-1	1	21	1155	1175	AGCUGCUGACUCGUUGGUUCA	:::: :::: .::::::::::	UGAAACAACAGGUCAGCAGCU	Cleavage	1
mtr-miR4414a-5p	MS.gene72271	3	-1	1	21	1155	1175	AGCUGCUGACUCGUUGGUUCA	:::: :::: .::::::::::	UGAAACAACAGGUCAGCAGCU	Cleavage	1
mtr-miR4414a-5p	MS.gene25809	3	-1	1	21	1155	1175	AGCUGCUGACUCGUUGGUUCA	:::: :::: .::::::::::	UGAAACAACAGGUCAGCAGCU	Cleavage	1
mtr-miR5205b	MS.gene67380	3	-1	1	24	322	345	CUUAUAAUUAGGGACGGAGGGAGU	: :..::::::..::.:::::.:	AGUUUCUCCGUUUCUGAUUAUGAU	Cleavage	1
mtr-miR5205b	MS.gene032580	3	-1	1	24	277	300	CUUAUAAUUAGGGACGGAGGGAGU	: ..:::.: :::::.::.:.::	UCAUUCUCUGGCCCUAGUUGUGAG	Cleavage	1
mtr-miR5205c	MS.gene67380	3	-1	1	24	322	345	CUUAUAAUUAGGGACGGAGGUAGU	: : .::::::..::.:::::.:	AGUUUCUCCGUUUCUGAUUAUGAU	Cleavage	1
mtr-miR5205c	MS.gene032580	3	-1	1	24	277	300	CUUAUAAUUAGGGACGGAGGUAGU	.:::.: :::::.::.:.::	UCAUUCUCUGGCCCUAGUUGUGAG	Cleavage	1
mtr-miR5213-5p	MS.gene83284	3	-1	1	22	76	97	UACGUGUGUCUUCACCUCUGAA	::.:::::::::::::: :: :	UUUAGAGGUGAAGACACUCGCA	Cleavage	1
mtr-miR5213-5p	MS.gene042820	3	-1	1	22	76	97	UACGUGUGUCUUCACCUCUGAA	::.:::::::::::::: :: :	UUUAGAGGUGAAGACACUCGCA	Cleavage	1
mtr-miR5214-3p	MS.gene52206	3	-1	1	22	2106	2127	UGAUAGAGCUAGACCAUCGGAG	:::::::.:::.:::::	CGGGAAUGGUCUGGCUUUAUCA	Cleavage	1
mtr-miR5222	MS.gene058774	3	-1	1	22	481	502	UUACAGGAGAAGAAUGUAUGGC	.::::.::::::::..: :::	CUCAUAUAUUCUUCUUUUUUAA	Cleavage	1
mtr-miR5222	MS.gene058775	3	-1	1	22	481	502	UUACAGGAGAAGAAUGUAUGGC	.::::.::::::::..: :::	CUCAUAUAUUCUUCUUUUUUAA	Cleavage	1
mtr-miR5222	MS.gene005054	3	-1	1	22	481	502	UUACAGGAGAAGAAUGUAUGGC	.::::.::::::::..: :::	CUCAUAUAUUCUUCUUUUUUAA	Cleavage	1
mtr-miR5222	MS.gene005052	3	-1	1	22	481	502	UUACAGGAGAAGAAUGUAUGGC	.::::.::::::::..: :::	CUCAUAUAUUCUUCUUUUUUAA	Cleavage	1
mtr-miR5234	MS.gene34032	3	-1	1	21	704	724	UUUUGUUGUGGAUGGCAGAAG	:: :::..:::.::::::::.	CUGCUGUUAUCUACAACAAAG	Cleavage	1
mtr-miR5234	MS.gene54792	3	-1	1	21	704	724	UUUUGUUGUGGAUGGCAGAAG	:: :::..:::.::::::::.	CUGCUGUUAUCUACAACAAAG	Cleavage	1
mtr-miR5235a	MS.gene01855	3	-1	1	21	975	995	AUAAGGUCAAUGAUUGGCGUG	...::::.:.:::::..::.:	UGUGCCAGUUAUUGAUUUUGU	Cleavage	1
mtr-miR5235a	MS.gene023262	3	-1	1	21	330	350	AUAAGGUCAAUGAUUGGCGUG	::. : ::::::::::.::::	CAUACAAAUCAUUGACUUUAU	Cleavage	1
mtr-miR5235a	MS.gene00873	3	-1	1	21	270	290	AUAAGGUCAAUGAUUGGCGUG	...::::.:.:::::..::.:	UGUGCCAGUUAUUGAUUUUGU	Cleavage	1
mtr-miR5235a	MS.gene029364	3	-1	1	21	513	533	AUAAGGUCAAUGAUUGGCGUG	:.:: ::::::::.:::::	GAUGCAAAUCAUUGGCCUUAC	Cleavage	1
mtr-miR5235a	MS.gene065099	3	-1	1	21	513	533	AUAAGGUCAAUGAUUGGCGUG	:.:: ::::::::.:::::	GAUGCAAAUCAUUGGCCUUAC	Cleavage	1
mtr-miR5235a	MS.gene75001	3	-1	1	21	261	281	AUAAGGUCAAUGAUUGGCGUG	:.:: ::::::::.:::::	GAUGCAAAUCAUUGGCCUUAC	Cleavage	1
mtr-miR5243	MS.gene069743	3	-1	1	21	1278	1298	UGGGCAGAGAAAUCGUGAGGC	: ::.:::::.:.:::.::	UGCCCAUGAUUUUUUUGCUCA	Cleavage	1
mtr-miR5244	MS.gene002188	3	-1	1	21	3277	3297	UAUCUCAUGAAGAUUGUUGGU	...::::::::.:::::: :	UUUGACAAUCUUUAUGAGAAA	Cleavage	1
mtr-miR5248	MS.gene47126	3	-1	1	21	699	719	UUUUUAGUUGGCAUGCAUUCA	: : .:::.::::::::::	CAAUUCUAUGUCAACUAAAAA	Cleavage	1
mtr-miR5251	MS.gene51032	3	-1	1	21	1444	1464	AGUAGAUCUAGUUGGUGUCUU	::.::.:.::.:::.:.::	UUGAUACUAGCUGGAUUUGCU	Cleavage	1
mtr-miR5251	MS.gene033172	3	-1	1	21	1444	1464	AGUAGAUCUAGUUGGUGUCUU	::.::.:.::.:::.:.::	UUGAUACUAGCUGGAUUUGCU	Cleavage	1
mtr-miR5252	MS.gene050959	3	-1	1	21	295	315	UGAGAGCUCACUGAAGUCUGC	:.::: ::.::::::::::	UCGGACGUCGGUGAGCUCUCC	Cleavage	1
mtr-miR5254	MS.gene064139	3	-1	1	21	3815	3835	AGGAGGUGGAAGCAUUUGUGA	.::::.::::::.:: ::.:	AUACAAGUGCUUCUACAUCUU	Cleavage	1
mtr-miR5254	MS.gene26775	3	-1	1	21	3815	3835	AGGAGGUGGAAGCAUUUGUGA	.::::.::::::.:: ::.:	AUACAAGUGCUUCUACAUCUU	Cleavage	1
mtr-miR5254	MS.gene68634	3	-1	1	21	3815	3835	AGGAGGUGGAAGCAUUUGUGA	.::::.::::::.:: ::.:	AUACAAGUGCUUCUACAUCUU	Cleavage	1
mtr-miR5254	MS.gene68631	3	-1	1	21	4085	4105	AGGAGGUGGAAGCAUUUGUGA	.::::.::::::.:: ::.:	AUACAAGUGCUUCUACAUCUU	Cleavage	1
mtr-miR5254	MS.gene58109	3	-1	1	19	1	19	AGGAGGUGGAAGCAUUUGU	:.. :::::::.::.::::	AUGUAUGCUUCUACUUCCU	Cleavage	1
mtr-miR5254	MS.gene030654	3	-1	1	19	1	19	AGGAGGUGGAAGCAUUUGU	:.. :::::::.::.::::	AUGUAUGCUUCUACUUCCU	Cleavage	1
mtr-miR5261	MS.gene072119	3	-1	1	21	237	257	UCAUUGUAGAUGGCUUUGGCU	:::.:.::: .::::::::::	AGCUAGAGCAGUCUACAAUGA	Cleavage	1
mtr-miR5261	MS.gene05052	3	-1	1	21	2163	2183	UCAUUGUAGAUGGCUUUGGCU	:::.:.::.::::::..:::.	AGCUAGAGUCAUCUAUGAUGG	Cleavage	2
mtr-miR5261	MS.gene011175	3	-1	1	21	2223	2243	UCAUUGUAGAUGGCUUUGGCU	:::.:.::: .::::::::::	AGCUAGAGCAGUCUACAAUGA	Cleavage	1
mtr-miR5269a	MS.gene70857	3	-1	1	24	781	805	AAAGUGGUGGAACA-UACAUUGAUU	:: ::::. ::::::::::.:::	CUUCUAUGUGGUGUUCCACCAUUUU	Cleavage	1
mtr-miR5269a	MS.gene038179	3	-1	1	24	781	805	AAAGUGGUGGAACA-UACAUUGAUU	:: ::::. ::::::::::.:::	CUUCUAUGUGGUGUUCCACCAUUUU	Cleavage	1
mtr-miR5272a	MS.gene74781	3	-1	1	24	1942	1965	GAAUUGAUUUAUGUUUGGAUACAC	: ::::.::.:::.:::::: ::	UUAUAUCUAAGCAUGAAUCAAAUC	Cleavage	2
mtr-miR5272a	MS.gene059563	3	-1	1	24	79	102	GAAUUGAUUUAUGUUUGGAUACAC	::::::::::::: :::: :	UCAAAUCCAAACAUAAACCAAUCC	Cleavage	1
mtr-miR5272a	MS.gene20326	3	-1	1	24	614	637	GAAUUGAUUUAUGUUUGGAUACAC	::. ::..::::.:::::::	CUAAAUUGAAGUAUAAGUCAAUUC	Cleavage	1
mtr-miR5272a	MS.gene005752	3	-1	1	24	614	637	GAAUUGAUUUAUGUUUGGAUACAC	::. ::..::::.:::::::	CUAAAUUGAAGUAUAAGUCAAUUC	Cleavage	1
mtr-miR5272f	MS.gene037041	3	-1	1	24	871	894	GAAUUGAUUAUGUUUGGAUACACU	::::.:::.:::.:: ::::	GCAAUAUCUAAAUAUAGUCCAUUC	Cleavage	1
mtr-miR5272f	MS.gene93968	3	-1	1	24	996	1019	GAAUUGAUUAUGUUUGGAUACACU	: :::::.:::::...:::	UGAUGAACCAAAUAUAAUUGGUUC	Cleavage	2
mtr-miR5272f	MS.gene042918	3	-1	1	24	1509	1532	GAAUUGAUUAUGUUUGGAUACACU	: :::::.:::::...:::	UGAUGAACCAAAUAUAAUUGGUUC	Cleavage	3
mtr-miR5273	MS.gene29089	3	-1	1	24	1466	1489	UAGGGGCUGUAGUUUGAGAAGAGG	.:: ::: ::.::::.::.:::.	GUUCAUCUAAAGCUACGGCUCCUG	Cleavage	1
mtr-miR5273	MS.gene031804	3	-1	1	24	1469	1492	UAGGGGCUGUAGUUUGAGAAGAGG	.:: ::: ::.::::.::.:::.	GUUCAUCUAAAGCUACGGCUCCUG	Cleavage	1
mtr-miR5273	MS.gene052329	3	-1	1	24	1478	1501	UAGGGGCUGUAGUUUGAGAAGAGG	.:: ::: ::.::::.::.:::.	GUUCAUCUAAAGCUACGGCUCCUG	Cleavage	1
mtr-miR5273	MS.gene006495	3	-1	1	24	1502	1525	UAGGGGCUGUAGUUUGAGAAGAGG	.:: ::: ::.::::.::.:::.	GUUCAUCUAAAGCUACGGCUCCUG	Cleavage	1
mtr-miR5276	MS.gene23352	3	-1	1	24	532	555	AGGGGGAGCACCUUGCUGGGGCAU	:::::::::::::: ...:	UACUACCAGCAAGGUGCUCGUUUU	Cleavage	1
mtr-miR5276	MS.gene062925	3	-1	1	24	532	555	AGGGGGAGCACCUUGCUGGGGCAU	:::::::::::::: ...:	UACUACCAGCAAGGUGCUCGUUUU	Cleavage	1
mtr-miR5277	MS.gene53345	3	-1	1	24	3338	3361	AGGUUGUUUCUUGAAGUGCAAGGC	.: :: ::::::::::::::..	UUCCUGAACUUCAAGAAACAAUUA	Cleavage	1
mtr-miR5277	MS.gene015815	3	-1	1	24	1019	1042	AGGUUGUUUCUUGAAGUGCAAGGC	::::: :::::::.::::	GAUACUCACUUGAAGAAACGACCU	Cleavage	1
mtr-miR5278	MS.gene83079	3	-1	1	24	855	878	GAAAUUAUCUGCAGGAAAUGUGAA	: :::: .: :::::::::::	UGGAGAUUUAUUUCAGAUAAUUUC	Cleavage	1
mtr-miR5281b	MS.gene032285	3	-1	1	24	1418	1441	UCUUAUAAAUAGGACCGGAGGGAG	::..:: :::.::::::::.	GUGGCUUUGGACCUGUUUAUAAGG	Cleavage	1
mtr-miR5281b	MS.gene36055	3	-1	1	24	1475	1498	UCUUAUAAAUAGGACCGGAGGGAG	::..:: :::.::::::::.	GUGGCUUUGGACCUGUUUAUAAGG	Cleavage	1
mtr-miR5281b	MS.gene007886	3	-1	1	24	1706	1729	UCUUAUAAAUAGGACCGGAGGGAG	::..:: :::.::::::::.	GUGGCUUUGGACCUGUUUAUAAGG	Cleavage	1
mtr-miR5281b	MS.gene044196	3	-1	1	24	2191	2214	UCUUAUAAAUAGGACCGGAGGGAG	:: :::.::::::::.::	GAGAUCCCAGUCUUAUUUAUAGGA	Cleavage	1
mtr-miR5281b	MS.gene70729	3	-1	1	24	2191	2214	UCUUAUAAAUAGGACCGGAGGGAG	:: :::.::::::::.::	GAGAUCCCAGUCUUAUUUAUAGGA	Cleavage	1
mtr-miR5281b	MS.gene72271	3	-1	1	24	2185	2208	UCUUAUAAAUAGGACCGGAGGGAG	:: :::.::::::::.::	GAGAUCCCAGUCUUAUUUAUAGGA	Cleavage	1
mtr-miR5281b	MS.gene25809	3	-1	1	24	2185	2208	UCUUAUAAAUAGGACCGGAGGGAG	:: :::.::::::::.::	GAGAUCCCAGUCUUAUUUAUAGGA	Cleavage	1
mtr-miR5290	MS.gene020258	3	-1	1	24	698	721	AAUUUGGAGAGAGAUAGACACAUA	:::: .:::.:::::::::::	AUUGUGAUUAUUUCUCUCCAAAUA	Cleavage	1
mtr-miR5290	MS.gene37014	3	-1	1	24	698	721	AAUUUGGAGAGAGAUAGACACAUA	:::: .:::.:::::::::::	AUUGUGAUUAUUUCUCUCCAAAUA	Cleavage	1
mtr-miR5290	MS.gene011186	3	-1	1	24	698	721	AAUUUGGAGAGAGAUAGACACAUA	:::: .:::.:::::::::::	AUUGUGAUUAUUUCUCUCCAAAUA	Cleavage	1
mtr-miR5290	MS.gene025441	3	-1	1	24	495	518	AAUUUGGAGAGAGAUAGACACAUA	: : :::::.:.:.:: :::::::	UUUUUGUCUGUUUUUCGCCAAAUU	Cleavage	1
mtr-miR5290	MS.gene025048	3	-1	1	24	921	944	AAUUUGGAGAGAGAUAGACACAUA	: : :::::.:.:.:: :::::::	UUUUUGUCUGUUUUUCGCCAAAUU	Cleavage	1
mtr-miR5290	MS.gene71133	3	-1	1	24	921	944	AAUUUGGAGAGAGAUAGACACAUA	: : :::::.:.:.:: :::::::	UUUUUGUCUGUUUUUCGCCAAAUU	Cleavage	1
mtr-miR5290	MS.gene022296	3	-1	1	24	422	445	AAUUUGGAGAGAGAUAGACACAUA	:::.::::::::::.::	AUAGCAUCUGUCUCUCUCCAGAUG	Cleavage	1
mtr-miR5291a	MS.gene69836	3	-1	1	24	506	529	GUUUGAUGGAUGGAUUGGAUGGAU	:..::.::::::::::.:	GGUACCCUGAUUCAUCCAUCAAGC	Cleavage	1
mtr-miR5291a	MS.gene92083	3	-1	1	24	506	529	GUUUGAUGGAUGGAUUGGAUGGAU	:..::.::::::::::.:	GGUACCCUGAUUCAUCCAUCAAGC	Cleavage	1
mtr-miR5291a	MS.gene073188	3	-1	1	24	506	529	GUUUGAUGGAUGGAUUGGAUGGAU	:..::.::::::::::.:	GGUACCCUGAUUCAUCCAUCAAGC	Cleavage	1
mtr-miR5292b	MS.gene066720	3	-1	1	24	118	140	GAUUCAGAUGAUAGCAACAAAGAG	:::::::: ::::::::::	GAGGCUGUUGCUA-CAUCUGAAUC	Translation	1
mtr-miR5292b	MS.gene052562	3	-1	1	24	118	140	GAUUCAGAUGAUAGCAACAAAGAG	:::::::: ::::::::::	GAGGCUGUUGCUA-CAUCUGAAUC	Translation	1
mtr-miR5295a	MS.gene99458	3	-1	1	24	488	511	UCGGCUCUGGGAAUGAAAAGAGGC	:. .::::.::: ::::.::.::	ACUAUUUUUUAUUGCCAGGGCUGA	Translation	1
mtr-miR5298b	MS.gene82630	3	-1	1	24	102	124	UGAUGGAGAUGAUAUGAAGAUGAA	:::::: .::::::.:::::	GGGCUCUUCA-GUCAUCUUCAUCA	Cleavage	1
mtr-miR5298b	MS.gene21993	3	-1	1	24	102	124	UGAUGGAGAUGAUAUGAAGAUGAA	:::::: .::::::.:::::	GGGCUCUUCA-GUCAUCUUCAUCA	Cleavage	1
mtr-miR5298b	MS.gene070166	3	-1	1	24	102	124	UGAUGGAGAUGAUAUGAAGAUGAA	:::::: .::::::.:::::	GGGUUCUUCA-GUCAUCUUCAUCA	Cleavage	1
mtr-miR5298b	MS.gene027192	3	-1	1	24	102	124	UGAUGGAGAUGAUAUGAAGAUGAA	:::::: .::::::.:::::	GGGUUCUUCA-GUCAUCUUCAUCA	Cleavage	1
mtr-miR530	MS.gene87750	3	-1	1	21	181	201	UGCAUUUGCACCUGCACUUUC	::: ::::::::::::::	AAAACAGCAGGUGCAAAUGCU	Cleavage	1
mtr-miR5558-5p	MS.gene003089	3	-1	1	21	315	335	UUUUCCAAUUCUAAGUCUAUC	:.: :::: ::::::::::	AUUGGUCUUACAAUUGGAAAA	Translation	1
mtr-miR5558-5p	MS.gene048200	3	-1	1	21	1219	1239	UUUUCCAAUUCUAAGUCUAUC	:.: :::: ::::::::::	AUUGGUCUUACAAUUGGAAAA	Translation	1
mtr-miR5558-5p	MS.gene047283	3	-1	1	21	1219	1239	UUUUCCAAUUCUAAGUCUAUC	:.: :::: ::::::::::	AUUGGUCUUACAAUUGGAAAA	Translation	1
mtr-miR5559-5p	MS.gene30949	3	-1	1	21	928	948	UACUUGGUGAAUUGUUGGAUC	:::::::: :::::::: :	AUUCCAACAACUCACCAAGAA	Translation	1
mtr-miR5559-5p	MS.gene052129	3	-1	1	21	1033	1053	UACUUGGUGAAUUGUUGGAUC	:::::::: :::::::: :	AUUCCAACAACUCACCAAGAA	Translation	1
mtr-miR5559-5p	MS.gene45482	3	-1	1	21	1033	1053	UACUUGGUGAAUUGUUGGAUC	:::::::: :::::::: :	AUUCCAACAACUCACCAAGAA	Translation	1
mtr-miR5559-5p	MS.gene31165	3	-1	1	21	1033	1053	UACUUGGUGAAUUGUUGGAUC	:::::::: :::::::: :	AUUCCAACAACUCACCAAGAA	Translation	1
mtr-miR5742	MS.gene49313	3	-1	1	21	608	628	CCACAUCAAUGGUCGUUGGAU	::.:::.::::::::::	AGAAAAUGACUAUUGAUGUGG	Cleavage	1
mtr-miR5742	MS.gene057714	3	-1	1	21	1614	1634	CCACAUCAAUGGUCGUUGGAU	::::.::::::: :::::	UACCAAUGACCAUUCAUGUGU	Cleavage	1
mtr-miR5745a	MS.gene038512	3	-1	1	24	1026	1049	CGUGACAACACAUCAUUGGAUGCA	:: .::...:::::::::::::.	UGAGUCUGGUGAUGUGUUGUCAUC	Cleavage	1
mtr-miR5752a	MS.gene055159	3	-1	1	21	92	112	CAUUGUUUGGUUUAGUACAAA	:::::: ::::.::::::	GGGGUACUACACCAGACAAUG	Cleavage	1
mtr-miR5752a	MS.gene94254	3	-1	1	21	92	112	CAUUGUUUGGUUUAGUACAAA	:::::: ::::.::::::	GGGGUACUACACCAGACAAUG	Cleavage	1
mtr-miR5752a	MS.gene46066	3	-1	1	21	92	112	CAUUGUUUGGUUUAGUACAAA	:::::: ::::.::::::	GGGGUACUACACCAGACAAUG	Cleavage	1
mtr-miR5752a	MS.gene75589	3	-1	1	21	1322	1342	CAUUGUUUGGUUUAGUACAAA	::..::::.:::.:::::	AAGGUGUUAAAUCAAGCAAUG	Cleavage	1
mtr-miR7696a-3p	MS.gene70545	3	-1	1	21	404	423	UUGAAUUAUGAGAACUUGAAG	::::::::::::: :::::::	CUUCAAGUUCUCA-AAUUCAA	Cleavage	1
mtr-miR7696a-3p	MS.gene010447	3	-1	1	21	713	732	UUGAAUUAUGAGAACUUGAAG	::::::::::::: :::::::	CUUCAAGUUCUCA-AAUUCAA	Cleavage	1
mtr-miR7696a-3p	MS.gene005482	3	-1	1	21	41	61	UUGAAUUAUGAGAACUUGAAG	::: :::::::::::::	ACUCACAUUCUCAUAAUUCAU	Cleavage	1
mtr-miR7696a-5p	MS.gene41453	3	-1	1	21	5162	5182	UCAAGUUCUCAUAAUUCAAAA	::::.:::::::::::::	AUUUGGAUUAUGAGAACUUAC	Cleavage	2
mtr-miR7696a-5p	MS.gene89074	3	-1	1	21	565	585	UCAAGUUCUCAUAAUUCAAAA	:: :::::::::::.:::.	CUUGCAAUUAUGAGAAUUUGG	Cleavage	1
mtr-miR7696c-3p	MS.gene41453	3	-1	1	21	2814	2834	UUUUGAAUUAUGAGAACUUGA	:::::::.:: :::::.:.	AAAAGUUCUUAUUAUUCAGAG	Cleavage	1
mtr-miR7699-3p	MS.gene82097	3	-1	1	21	1015	1036	UGUAAUCAAUGCAUU-AAAUGC	: :::: :::::.::::::.::	GAAUUUGAAUGCGUUGAUUGCA	Cleavage	1
mtr-miR7699-5p	MS.gene09432	3	-1	1	21	239	259	AUUUAAUGCAUUGAUUACACA	::.: :::::::::::.:	AAAGUGACCAAUGCAUUAAGU	Cleavage	1
mtr-miR7701-3p	MS.gene038217	3	-1	1	21	843	863	UUAGGUUCAUUCAAUUAAUGA	: .: ::::::.:::::.:.:	UGGUAAAUUGAGUGAACUUGA	Cleavage	1
novel-miR100	MS.gene046916	3	-1	1	24	1363	1386	UUUAUCCGAAACAAACUCGAAACU	:::: ::::::::: ::.::	UGCCUCGACUUUGUUUCGAAUGAA	Cleavage	1
novel-miR102	MS.gene73051	3	-1	1	24	1068	1091	AAGGAAGAGAGAGGAUAACAACAU	:::::.: ::.:.:::::.::	UGUUUGUUGUGCUUUUUCUUCUUU	Cleavage	1
novel-miR102	MS.gene78033	3	-1	1	24	900	923	AAGGAAGAGAGAGGAUAACAACAU	:::::.: ::.:.:::::.::	UGUUUGUUGUGCUUUUUCUUCUUU	Cleavage	1
novel-miR102	MS.gene90114	3	-1	1	24	892	915	AAGGAAGAGAGAGGAUAACAACAU	: : :::::::::.:::::.:	GGGAUAUUAUCCUCUUUCUUCUUC	Cleavage	1
novel-miR102	MS.gene09863	3	-1	1	24	286	309	AAGGAAGAGAGAGGAUAACAACAU	:::.::.::::::::::	GGUCUUCUAUUCUUUCUCUUCCUU	Cleavage	1
novel-miR102	MS.gene018569	3	-1	1	24	286	309	AAGGAAGAGAGAGGAUAACAACAU	:::.::.::::::::::	GGUCUUCUAUUCUUUCUCUUCCUU	Cleavage	1
novel-miR102	MS.gene069030	3	-1	1	24	1317	1340	AAGGAAGAGAGAGGAUAACAACAU	: ::::::::.:: .:::.::	GAAUGGUUAUCCUUUCAUUUCUUU	Cleavage	1
novel-miR103	MS.gene46723	3	-1	1	22	1	22	AGAAAUGCUAAGGACAAACUCU	: .: ::::::::.:: :::::	AUGGCUUGUCCUUGGCCUUUCU	Cleavage	1
novel-miR106	MS.gene31106	3	-1	1	24	302	325	AGUUUACACCAUCAGAGACUGAGA	::. :: :.::::::::: ::::	CCUUUGUAUUUGAUGGUGUCAACU	Cleavage	1
novel-miR106	MS.gene001664	3	-1	1	24	1221	1244	AGUUUACACCAUCAGAGACUGAGA	::. :: :.::::::::: ::::	CCUUUGUAUUUGAUGGUGUCAACU	Cleavage	1
novel-miR106	MS.gene45542	3	-1	1	24	1298	1321	AGUUUACACCAUCAGAGACUGAGA	::. :: :.::::::::: ::::	CCUUUGUAUUUGAUGGUGUCAACU	Cleavage	1
novel-miR106	MS.gene78396	3	-1	1	24	1298	1321	AGUUUACACCAUCAGAGACUGAGA	::. :: :.::::::::: ::::	CCUUUGUAUUUGAUGGUGUCAACU	Cleavage	1
novel-miR106	MS.gene052066	3	-1	1	24	1298	1321	AGUUUACACCAUCAGAGACUGAGA	::. :: :.::::::::: ::::	CCUUUGUAUUUGAUGGUGUCAACU	Cleavage	1
novel-miR106	MS.gene062062	3	-1	1	24	542	565	AGUUUACACCAUCAGAGACUGAGA	::::.::.::::::..::	AGAUUGUCUUUGGUGGUGUGGACA	Cleavage	1
novel-miR11	MS.gene45950	3	-1	1	21	21	41	AGGGCUUCUCUUUCUUGGCAG	:::::.::::::::.::	GAAGCAAGAGAGAGAAGCUCU	Cleavage	1
novel-miR11	MS.gene94730	3	-1	1	21	57	77	AGGGCUUCUCUUUCUUGGCAG	:::::.::::::::.::	GAAGCAAGAGAGAGAAGCUCU	Cleavage	1
novel-miR11	MS.gene055045	3	-1	1	21	78	98	AGGGCUUCUCUUUCUUGGCAG	:::::.::::::::.::	GAAGCAAGAGAGAGAAGCUCU	Cleavage	1
novel-miR11	MS.gene45965	3	-1	1	21	72	92	AGGGCUUCUCUUUCUUGGCAG	:::::.::::::::.::	GAAGCAAGAGAGAGAAGCUCU	Cleavage	1
novel-miR11	MS.gene94727	3	-1	1	21	72	92	AGGGCUUCUCUUUCUUGGCAG	:::::.::::::::.::	GAAGCAAGAGAGAGAAGCUCU	Cleavage	1
novel-miR11	MS.gene022751	3	-1	1	21	842	862	AGGGCUUCUCUUUCUUGGCAG	::::: ::.::::.::..:	UGGCCAAAAAGGAGAGGCUUU	Cleavage	1
novel-miR11	MS.gene52275	3	-1	1	21	1039	1059	AGGGCUUCUCUUUCUUGGCAG	::::: ::.::::.::..:	UGGCCAAAAAGGAGAGGCUUU	Cleavage	1
novel-miR111	MS.gene96459	3	-1	1	24	1757	1780	AUACAUCACUUAAACAAUGAACCU	.: :::: ::::::::::::::	GGUUUCAAAAUUUAAGUGAUGUAU	Cleavage	3
novel-miR111	MS.gene96459	3	-1	1	24	3317	3340	AUACAUCACUUAAACAAUGAACCU	.: :::: ::::::::::::::	GGUUUCAAAAUUUAAGUGAUGUAU	Cleavage	3
novel-miR111	MS.gene96459	3	-1	1	24	179	202	AUACAUCACUUAAACAAUGAACCU	:::: ::::::::::::::	GUUUUCAAAAUUUAAGUGAUGUAU	Cleavage	3
novel-miR111	MS.gene96458	3	-1	1	24	4931	4954	AUACAUCACUUAAACAAUGAACCU	.: :::: ::::::::::::::	GGUUUCAAAAUUUAAGUGAUGUAU	Cleavage	1
novel-miR112	MS.gene002532	3	-1	1	24	988	1011	AAAUGCCGAACGUGAGUUAACUCC	:::::::::::::::::.::	CAAGUUAACUCACGUUCGGUAUGC	Cleavage	1
novel-miR113	MS.gene015082	3	-1	1	24	752	775	CUCCGAUCUCAAAUGUAAGAAACU	::: :. ::::::::.::::	UGGCUCUAAUUUUUGAGAUUGGAG	Cleavage	1
novel-miR116	MS.gene009429	3	-1	1	24	534	557	ACGGCAUGAUGAAGAUCUUCAGCA	::::::::::.::::.:	AUUAACAGAUCUUCAUUAUGCUGG	Cleavage	1
novel-miR119	MS.gene02036	3	-1	1	21	967	987	CAAGGCAGCAGGAUCUAACUC	:::::.::::.:::: :.:::	GAGUUGGAUCUUGCUACUUUG	Cleavage	1
novel-miR119	MS.gene74597	3	-1	1	21	1003	1023	CAAGGCAGCAGGAUCUAACUC	:::::.::::.:::: :.:::	GAGUUGGAUCUUGCUACUUUG	Cleavage	1
novel-miR119	MS.gene003233	3	-1	1	21	1003	1023	CAAGGCAGCAGGAUCUAACUC	:::::.::::.:::: :.:::	GAGUUGGAUCUUGCUACUUUG	Cleavage	1
novel-miR119	MS.gene072119	3	-1	1	21	751	771	CAAGGCAGCAGGAUCUAACUC	:::::.:..::::::.::	UUGUUAGGUUUUGCUGCUUUU	Cleavage	1
novel-miR119	MS.gene011175	3	-1	1	21	2737	2757	CAAGGCAGCAGGAUCUAACUC	:::::.:..::::::.::	UUGUUAGGUUUUGCUGCUUUU	Cleavage	1
novel-miR119	MS.gene024102	3	-1	1	21	121	141	CAAGGCAGCAGGAUCUAACUC	:::.:.:: :::::.::::	CUGUUGGGUCAUGCUGUCUUG	Translation	1
novel-miR119	MS.gene059351	3	-1	1	21	425	445	CAAGGCAGCAGGAUCUAACUC	:::.:.:: :::::.::::	CUGUUGGGUCAUGCUGUCUUG	Translation	1
novel-miR119	MS.gene033551	3	-1	1	21	425	445	CAAGGCAGCAGGAUCUAACUC	:::.:.:: :::::.::::	CUGUUGGGUCAUGCUGUCUUG	Translation	1
novel-miR119	MS.gene024104	3	-1	1	21	425	445	CAAGGCAGCAGGAUCUAACUC	:::.:.:: :::::.::::	CUGUUGGGUCAUGCUGUCUUG	Translation	1
novel-miR120	MS.gene50743	3	-1	1	20	1	21	UUUGGCUUUCU-UCCUUUCAU	::::::::: :::::::::::	AUGAAAGGAGAGAAAGCCAAA	Translation	3
novel-miR120	MS.gene23315	3	-1	1	20	1	21	UUUGGCUUUCU-UCCUUUCAU	::::::::: :::::::::::	AUGAAAGGAGAGAAAGCCAAA	Translation	2
novel-miR120	MS.gene028644	3	-1	1	21	2851	2871	UUUGGCUUUCUUCCUUUCAUG	:::::: ::: .::::::::	GAUGAAAAGAAAGAAGCCAAA	Translation	1
novel-miR120	MS.gene40805	3	-1	1	21	1155	1175	UUUGGCUUUCUUCCUUUCAUG	..: :::::.:: ::::::::	UGUAAAAGGGAGCAAGCCAAA	Cleavage	1
novel-miR120	MS.gene40095	3	-1	1	21	817	837	UUUGGCUUUCUUCCUUUCAUG	::::::::::..:.:::.	AGGGAAAGGAAGAGGGUCAAG	Cleavage	2
novel-miR120	MS.gene005139	3	-1	1	21	1018	1038	UUUGGCUUUCUUCCUUUCAUG	: :::::::.::::.::. ::	CUUGAAAGGGAGAAGGCUCAA	Cleavage	1
novel-miR120	MS.gene44007	3	-1	1	21	1018	1038	UUUGGCUUUCUUCCUUUCAUG	: :::::::.::::.::. ::	CUUGAAAGGGAGAAGGCUCAA	Cleavage	1
novel-miR120	MS.gene69935	3	-1	1	21	1018	1038	UUUGGCUUUCUUCCUUUCAUG	: :::::::.::::.::. ::	CUUGAAAGGGAGAAGGCUCAA	Cleavage	1
novel-miR120	MS.gene70819	3	-1	1	21	1018	1038	UUUGGCUUUCUUCCUUUCAUG	: :::::::.::::.::. ::	CUUGAAAGGGAGAAGGCUCAA	Cleavage	1
novel-miR120	MS.gene005294	3	-1	1	21	582	602	UUUGGCUUUCUUCCUUUCAUG	..: :::::.:: ::::::::	UGUAAAAGGGAGCAAGCCAAA	Cleavage	1
novel-miR120	MS.gene87956	3	-1	1	21	820	840	UUUGGCUUUCUUCCUUUCAUG	:::::::: :::::...::	UUUGAAAGGAUGAAAGUUGAA	Translation	1
novel-miR120	MS.gene014603	3	-1	1	21	2733	2753	UUUGGCUUUCUUCCUUUCAUG	.::: :::::::.:::: ::	AGUGACAGGAAGAGAGCCUAA	Cleavage	1
novel-miR120	MS.gene69071	3	-1	1	21	2733	2753	UUUGGCUUUCUUCCUUUCAUG	.::: :::::::.:::: ::	AGUGACAGGAAGAGAGCCUAA	Cleavage	1
novel-miR120	MS.gene40247	3	-1	1	21	2733	2753	UUUGGCUUUCUUCCUUUCAUG	.::: :::::::.:::: ::	AGUGACAGGAAGAGAGCCUAA	Cleavage	1
novel-miR120	MS.gene40699	3	-1	1	21	2733	2753	UUUGGCUUUCUUCCUUUCAUG	.::: :::::::.:::: ::	AGUGACAGGAAGAGAGCCUAA	Cleavage	1
novel-miR120	MS.gene44436	3	-1	1	21	2060	2080	UUUGGCUUUCUUCCUUUCAUG	:: ::: :::::.::::::	GUUGCAAGAAAGAAGGCCAAA	Cleavage	1
novel-miR124	MS.gene62008	3	-1	1	21	302	322	UCUCUGUCUUUGUAAGCCACU	::.::::::.:.:::.::	UUAGGUUUACAAGGGCAGGGA	Cleavage	1
novel-miR124	MS.gene02722	3	-1	1	21	383	403	UCUCUGUCUUUGUAAGCCACU	: :::: :.:::.::.::::.	AUUGGCGUGCAAGGAUAGAGG	Cleavage	1
novel-miR124	MS.gene28357	3	-1	1	21	1479	1499	UCUCUGUCUUUGUAAGCCACU	: : :::::::::..::::	CAUAGAUUACAAAGAUGGAGA	Cleavage	1
novel-miR125	MS.gene08736	3	-1	1	24	636	659	AUAUGAGGUUUGCUAGGAUACACC	: ::.::::::::::: :::	UCAGAAUUCUAGCAAACCUGAUAC	Cleavage	1
novel-miR125	MS.gene08672	3	-1	1	24	636	659	AUAUGAGGUUUGCUAGGAUACACC	: ::.::::::::::: :::	UCAGAAUUCUAGCAAACCUGAUAC	Cleavage	1
novel-miR125	MS.gene050097	3	-1	1	24	768	791	AUAUGAGGUUUGCUAGGAUACACC	: ::.::::::::::: :::	UCAGAAUUCUAGCAAACCUGAUAC	Cleavage	1
novel-miR125	MS.gene058304	3	-1	1	24	495	518	AUAUGAGGUUUGCUAGGAUACACC	:::: ::::::::::::	GGAUCUUCCUUGCAAACCUCAUAG	Cleavage	1
novel-miR125	MS.gene00086	3	-1	1	24	501	524	AUAUGAGGUUUGCUAGGAUACACC	:::: ::::::::::::	GGAUCUUCCUUGCAAACCUCAUAG	Cleavage	1
novel-miR125	MS.gene67862	3	-1	1	24	504	527	AUAUGAGGUUUGCUAGGAUACACC	:::: ::::::::::::	GGAUCUUCCUUGCAAACCUCAUAG	Cleavage	1
novel-miR125	MS.gene55921	3	-1	1	24	504	527	AUAUGAGGUUUGCUAGGAUACACC	:::: ::::::::::::	GGAUCUUCCUUGCAAACCUCAUAG	Cleavage	1
novel-miR128	MS.gene059820	3	-1	1	24	1575	1598	GACGAGAUCUUCGCUAAAUUCCAU	::::.:.::::::.::: :	UUAUUAUUUGGUGAAGAUUUCGGC	Cleavage	1
novel-miR13	MS.gene57273	3	-1	1	24	2030	2053	AUUCUUGCAUUGGACAUUCAUCUC	::::: : :::::::::.::	CUCCUGAAUAUGCAAUGCAAGGAU	Cleavage	1
novel-miR131	MS.gene56692	3	-1	1	24	236	259	AAAUGUUAGGAACACUCUCUUUCU	: .:: : : ::::::::::::::	ACGAACAUAAUGUUCCUAACAUUU	Cleavage	1
novel-miR131	MS.gene80641	3	-1	1	24	236	259	AAAUGUUAGGAACACUCUCUUUCU	: .:: : : ::::::::::::::	AAGAAUAUAAUGUUCCUAACAUUU	Cleavage	1
novel-miR131	MS.gene29588	3	-1	1	24	455	478	AAAUGUUAGGAACACUCUCUUUCU	: .:: : : ::::::::::::::	ACGAACAUAAUGUUCCUAACAUUU	Cleavage	1
novel-miR135	MS.gene045836	3	-1	1	24	70	93	AAACGAGACAUAUUUGUAGGGACU	: :: :: ::.:::::.::::	UUCCACUUCACAUGUGUCUUGUUU	Cleavage	1
novel-miR135	MS.gene045986	3	-1	1	24	70	93	AAACGAGACAUAUUUGUAGGGACU	: :: :: ::.:::::.::::	UUCCACUUCACAUGUGUCUUGUUU	Cleavage	1
novel-miR135	MS.gene045833	3	-1	1	24	70	93	AAACGAGACAUAUUUGUAGGGACU	: :: :: ::.:::::.::::	UUCCACUUCACAUGUGUCUUGUUU	Cleavage	1
novel-miR14	MS.gene23932	3	-1	1	24	2272	2295	UUCAUGAACCAAACGAGUCGAACU	::::: :: :::::::.::::.	GAUUCGAGUCUUUUGGUUUAUGAG	Cleavage	1
novel-miR140	MS.gene01306	3	-1	1	24	1235	1258	UCCCAUCAGGAUAAUUUCUAACCC	:::::.:::::::::::::	AUAUUAGAGAUUAUCCUGAUGGUG	Cleavage	1
novel-miR144	MS.gene36616	3	-1	1	24	2388	2411	AUUUGAGAAACGUUUGACAAAGAC	::::: .: ::::::::::	AGCCAUGUCAUGCAUUUCUCAAAU	Translation	1
novel-miR146	MS.gene51177	3	-1	1	24	316	339	GGGAUUUGUUAGAACACACCCACU	:::: ::::::::::.:.	UCUUUGUGUACUCUAACAAAUUCU	Cleavage	1
novel-miR146	MS.gene033455	3	-1	1	24	316	339	GGGAUUUGUUAGAACACACCCACU	:::: ::::::::::.:.	UCUUUGUGUACUCUAACAAAUUCU	Cleavage	1
novel-miR146	MS.gene058714	3	-1	1	24	316	339	GGGAUUUGUUAGAACACACCCACU	:::: ::::::::::.:.	UCUUUGUGUACUCUAACAAAUUCU	Cleavage	1
novel-miR147	MS.gene52407	3	-1	1	24	441	464	AUUCUCAAAUUAGUCUCUGACUUU	:::::..::: .::.:::::::::	AAAGUUGGAGCUUAGUUUGAGAAU	Cleavage	1
novel-miR154	MS.gene46723	3	-1	1	21	1092	1112	UAUUGGAUUGAAGGGAGCUCC	: :::::::::::: :::: :	GAAGCUCCCUUCAAACCAAAA	Cleavage	1
novel-miR154	MS.gene36618	3	-1	1	21	590	610	UAUUGGAUUGAAGGGAGCUCC	: ::.:::::.:::..:::	CAAACUUCCUUCGAUCUGAUA	Cleavage	1
novel-miR154	MS.gene011082	3	-1	1	21	569	589	UAUUGGAUUGAAGGGAGCUCC	: ::.:::::.:::..:::	CAAACUUCCUUCGAUCUGAUA	Cleavage	1
novel-miR154	MS.gene047761	3	-1	1	21	583	603	UAUUGGAUUGAAGGGAGCUCC	:: :.:.::.::::::.::	AAAGGUUCUUUUAAUCCAGUA	Cleavage	1
novel-miR155	MS.gene23490	3	-1	1	24	242	265	CAAAGGAGAGUUGCCCUGUGGCUG	:: .. :::: :::::.:.:::::	CACUUUCAGGACAACUUUUCUUUG	Cleavage	1
novel-miR159	MS.gene056862	3	-1	1	22	1225	1246	UCUCGUUCCAUAUAUCGUCUAA	::::::::::::: : :::	GCUGACGAUAUAUGGAUCAAGA	Cleavage	1
novel-miR164	MS.gene95092	3	-1	1	24	597	620	AAUUUGCUUAUAUUUAGGACCGGA	.::::::::::: :::::	AGGGAAUCUAAAUAUAAGGAAAUU	Cleavage	1
novel-miR164	MS.gene042080	3	-1	1	24	600	623	AAUUUGCUUAUAUUUAGGACCGGA	.::::::::::: :::::	AGGGAAUCUAAAUAUAAGGAAAUU	Cleavage	1
novel-miR164	MS.gene012747	3	-1	1	24	597	620	AAUUUGCUUAUAUUUAGGACCGGA	.::::::::::: :::::	AGGGAAUCUAAAUAUAAGGAAAUU	Cleavage	1
novel-miR164	MS.gene43435	3	-1	1	24	600	623	AAUUUGCUUAUAUUUAGGACCGGA	.::::::::::: :::::	AGGGAAUCUAAAUAUAAGGAAAUU	Cleavage	1
novel-miR166	MS.gene048407	3	-1	1	21	155	175	UUACAUUGAUGUCGAAGAUCA	: : .::: ::::::::::::	UUAAUUUCAACAUCAAUGUAA	Cleavage	1
novel-miR175	MS.gene053536	3	-1	1	21	828	848	GGGCAUGUCUCUAUUGGCAAG	: :.:::::.:::::::..	AAUCCUAAUAGGGACAUGCUU	Cleavage	1
novel-miR179	MS.gene87951	3	-1	1	24	228	251	UGAACACUUUCUCUAACACUCACU	: :::: :.:::.::::::::	UUUAAGUGGUGGAGGAAGUGUUCC	Cleavage	1
novel-miR179	MS.gene52407	3	-1	1	24	1919	1942	UGAACACUUUCUCUAACACUCACU	:::::.:.:.:: ::::::	CUUCUGUGUUGGGGGAAAUGUUCA	Cleavage	1
novel-miR182	MS.gene94080	3	-1	1	21	423	443	UUGAGCCGCGUCAAUAUCUCG	: ::::::::. ::::::::	AGUGAUAUUGAUUCGGCUCAA	Cleavage	1
novel-miR182	MS.gene036020	3	-1	1	21	423	443	UUGAGCCGCGUCAAUAUCUCG	: ::::::::. ::::::::	AGUGAUAUUGAUUCGGCUCAA	Cleavage	1
novel-miR182	MS.gene73917	3	-1	1	21	423	443	UUGAGCCGCGUCAAUAUCUCG	: ::::::::. ::::::::	AGUGAUAUUGAUUCGGCUCAA	Cleavage	1
novel-miR182	MS.gene74009	3	-1	1	21	141	161	UUGAGCCGCGUCAAUAUCUCG	: ::::::::. ::::::::	AGUGAUAUUGAUUCGGCUCAA	Cleavage	1
novel-miR182	MS.gene053769	3	-1	1	21	138	158	UUGAGCCGCGUCAAUAUCUCG	: ::::::::. ::::::::	AGUGAUAUUGAUUCGGCUCAA	Cleavage	1
novel-miR182	MS.gene60808	3	-1	1	21	2233	2253	UUGAGCCGCGUCAAUAUCUCG	:: :.:::..:.:::::::	AUAGCUGUUGGUGUGGCUCAA	Cleavage	1
novel-miR182	MS.gene33968	3	-1	1	21	2224	2244	UUGAGCCGCGUCAAUAUCUCG	:: :.:::..:.:::::::	AUAGCUGUUGGUGUGGCUCAA	Cleavage	1
novel-miR184	MS.gene025909	3	-1	1	24	1553	1576	AUUUCUCUUGUAAAUAGGACCGGA	:::: :::.::::: ::::	UGUUUUCCUUUUUGCAAGAAAAAU	Cleavage	1
novel-miR184	MS.gene99728	3	-1	1	24	234	257	AUUUCUCUUGUAAAUAGGACCGGA	:: :: ::.::::::::.:	AUUCCUCAUAGUUGCAAGAGAAGU	Cleavage	1
novel-miR184	MS.gene77098	3	-1	1	24	234	257	AUUUCUCUUGUAAAUAGGACCGGA	:: :: ::.::::::::.:	AUUCCUCAUAGUUGCAAGAGAAGU	Cleavage	1
novel-miR184	MS.gene066769	3	-1	1	24	334	357	AUUUCUCUUGUAAAUAGGACCGGA	:: :: ::.::::::::.:	AUUCCUCAUAGUUGCAAGAGAAGU	Cleavage	1
novel-miR186	MS.gene06839	3	-1	1	24	313	336	AUACAUUGAAGGACUAUUGUGACU	:::::::::::::: : ::	AAAUUCAAUAGUCCUUCAAGGAAU	Cleavage	1
novel-miR186	MS.gene62120	3	-1	1	24	287	310	AUACAUUGAAGGACUAUUGUGACU	::: :::.::::::: :::	AUGUUCAAGAGUUCUUCAAUCUAU	Cleavage	1
novel-miR186	MS.gene59001	3	-1	1	24	299	322	AUACAUUGAAGGACUAUUGUGACU	::: :::.::::::: :::	AUGUUCAAGAGUUCUUCAAUCUAU	Cleavage	1
novel-miR186	MS.gene75392	3	-1	1	24	299	322	AUACAUUGAAGGACUAUUGUGACU	::: :::.::::::: :::	AUGUUCAAGAGUUCUUCAAUCUAU	Cleavage	1
novel-miR186	MS.gene96173	3	-1	1	24	299	322	AUACAUUGAAGGACUAUUGUGACU	::: :::.::::::: :::	AUGUUCAAGAGUUCUUCAAUCUAU	Cleavage	1
novel-miR188	MS.gene051959	3	-1	1	21	2656	2676	UUGAGCCGUGCCAAUAUCACA	::::.::::::.: .::::	AAUGAUGUUGGCAUGAUUCAA	Cleavage	1
novel-miR194	MS.gene57088	3	-1	1	24	1045	1068	AAACGUGUUCUUGAGUUGUGACCA	::.:::::.::::::::	GGGAAGAAAUUCAAGGACACGUUU	Cleavage	1
novel-miR194	MS.gene54669	3	-1	1	24	925	948	AAACGUGUUCUUGAGUUGUGACCA	::.:::::.::::::::	GGGAAGAAAUUCAAGGACACGUUU	Cleavage	1
novel-miR194	MS.gene94950	3	-1	1	24	167	190	AAACGUGUUCUUGAGUUGUGACCA	:: :::..::::::....::::	AGGAAACAGUUCAAGAGUGUGUUU	Cleavage	1
novel-miR195	MS.gene032285	3	-1	1	24	1349	1372	AAAUGUUUACAAAUUUAAAGGACU	:. ::::. :::::.:.:.:::	CAUUAUUUAGUUUUGUGAGCGUUU	Cleavage	1
novel-miR2	MS.gene37165	3	-1	1	22	1302	1323	UGAAGCUGCCAGCAUGAUCUGA	::: .:::::::::.::..	UAUGAUAGUGCUGGCAGUUUUG	Cleavage	1
novel-miR203	MS.gene069743	3	-1	1	22	2347	2368	UUGAUAAUAUUACACCAGCAGC	: :::: :::. :::::::::	ACAGCUGCUGUGUUAUUAUCAA	Translation	2
novel-miR204	MS.gene32207	3	-1	1	24	678	701	GGACCAAUUUGAGAAACGUUUGAC	: ::.::: .:::::::::::	ACCUAAUGUUGUUCAAAUUGGUCA	Cleavage	1
novel-miR204	MS.gene052559	3	-1	1	24	678	701	GGACCAAUUUGAGAAACGUUUGAC	: ::.::: .:::::::::::	ACCUAAUGUUGUUCAAAUUGGUCA	Cleavage	1
novel-miR204	MS.gene32208	3	-1	1	24	678	701	GGACCAAUUUGAGAAACGUUUGAC	: ::.::: .:::::::::::	ACCUAAUGUUGUUCAAAUUGGUCA	Cleavage	1
novel-miR204	MS.gene052560	3	-1	1	24	678	701	GGACCAAUUUGAGAAACGUUUGAC	: ::.::: .:::::::::::	ACCUAAUGUUGUUCAAAUUGGUCA	Cleavage	1
novel-miR204	MS.gene066723	3	-1	1	24	678	701	GGACCAAUUUGAGAAACGUUUGAC	: ::.::: .:::::::::::	ACCUAAUGUUGUUCAAAUUGGUCA	Cleavage	1
novel-miR205	MS.gene018708	3	-1	1	21	248	268	CGCCAAAGGAGAGUCGCCCUG	:::::: :::.:.:::::::	CAGGGCAACUUUUCUUUGGCU	Cleavage	1
novel-miR21	MS.gene36730	3	-1	1	23	11	33	AGGAGAAUGUAAGGGCAAUAAAU	::: ::::.::.::::.::.:	UGUUACUGCCUUUGCAUUUUCUU	Cleavage	1
novel-miR21	MS.gene011080	3	-1	1	23	2	24	AGGAGAAUGUAAGGGCAAUAAAU	::: ::::.::.::::.::.:	UGUUACUGCCUUUGCAUUUUCUU	Cleavage	1
novel-miR21	MS.gene06278	3	-1	1	23	1626	1648	AGGAGAAUGUAAGGGCAAUAAAU	::::::..::.:::::::.	CAGUAUUGCUUUUGCAUUCUCUG	Cleavage	1
novel-miR22	MS.gene023076	3	-1	1	21	1584	1604	CCUCCGGUCACUGUUAUAAGC	: .::.:.:::.:::::::	AGUGGUAGCGGUGGCCGGAGG	Cleavage	1
novel-miR24	MS.gene011469	3	-1	1	24	132	155	UUACCCCGAAGAAGUUUGAUCACU	.::::..::.::::::: ::	UAAUGUCAAGUUUUUUCGGGGGAA	Cleavage	1
novel-miR3	MS.gene62278	3	-1	1	22	65	86	UGGACUGAAGGGGAGCUCCUUC	:. :: ::::.:::::::: ::	GGUGGCGCUCUCCUUCAGUGCA	Cleavage	1
novel-miR30	MS.gene74088	3	-1	1	24	249	272	UCCGGAUUAACUGAGUCAUUUGCU	..::::.: :.:::.:::.:::	CUUGAAUGGCACGGUUGAUCUGGA	Cleavage	1
novel-miR32	MS.gene072010	3	-1	1	24	3530	3553	UUCUUACAUUUGAGAUCGGAGGGA	: .: :: ::.:.:::::::::..	UAUCCCCUAUUUUAAAUGUAAGGG	Cleavage	1
novel-miR36	MS.gene86318	3	-1	1	24	1338	1361	AUUCUGAGAGAAUUGAUUUAUGUU	.: . .::::.: :::::.:::::	GAGGAGAAUCGAAUCUCUUAGAAU	Cleavage	1
novel-miR36	MS.gene54094	3	-1	1	24	1338	1361	AUUCUGAGAGAAUUGAUUUAUGUU	.: . .::::.: :::::.:::::	GAGGAGAAUCGAAUCUCUUAGAAU	Cleavage	1
novel-miR36	MS.gene021599	3	-1	1	24	1338	1361	AUUCUGAGAGAAUUGAUUUAUGUU	.: . .::::.: :::::.:::::	GAGGAGAAUCGAAUCUCUUAGAAU	Cleavage	1
novel-miR38	MS.gene35174	3	-1	1	23	830	852	AGAGUAGUGAUAUUUGUACAACU	: :::: :::::::::.:.:	CUGUUUACAUAUAUCACUAUUUU	Cleavage	1
novel-miR40	MS.gene36619	3	-1	1	24	1626	1648	GACAGAUUGAAAGGAUUAGUAACU	:::: ::::::::::..::.: ::	AGUU-CUAAUCCUUUUGAUUUCUC	Cleavage	1
novel-miR40	MS.gene011080	3	-1	1	24	1560	1582	GACAGAUUGAAAGGAUUAGUAACU	:::: ::::::::::..::.: ::	AGUU-CUAAUCCUUUUGAUUUCUC	Cleavage	1
novel-miR40	MS.gene074396	3	-1	1	24	1275	1298	GACAGAUUGAAAGGAUUAGUAACU	::::::::::. ::.:::.	UAUGCCUAAUCCUUUUCAUUUGUU	Cleavage	1
novel-miR47	MS.gene003285	3	-1	1	24	277	300	UAGAGGAAUGUUAUUUGAACAACC	: :: : ::::::::: :.:::::	GCUUUUCCAAAUAACAAUUCUCUA	Cleavage	1
novel-miR47	MS.gene003952	3	-1	1	24	90	113	UAGAGGAAUGUUAUUUGAACAACC	: :: :::::::::.:::.	CAUGAUGCACAUAACAUUCUUCUG	Cleavage	1
novel-miR48	MS.gene069995	3	-1	1	24	1022	1045	AUGCUGCAUUGAUAUUCUAAAGUG	:: : : .::.::::::::::::	CAGCUGAAGAUGUCAAUGCAGCAU	Cleavage	1
novel-miR48	MS.gene014321	3	-1	1	24	1022	1045	AUGCUGCAUUGAUAUUCUAAAGUG	:: : : .::.::::::::::::	CAGCUGAAGAUGUCAAUGCAGCAU	Cleavage	1
novel-miR48	MS.gene015639	3	-1	1	24	1502	1525	AUGCUGCAUUGAUAUUCUAAAGUG	:.::::::..::::::.:	AUCCAUGGAAUAUUGAUGCAGUAG	Cleavage	1
novel-miR48	MS.gene95835	3	-1	1	24	1502	1525	AUGCUGCAUUGAUAUUCUAAAGUG	:.::::::..::::::.:	AUCCAUGGAAUAUUGAUGCAGUAG	Cleavage	1
novel-miR49	MS.gene37165	3	-1	1	21	1303	1323	UGAAGCUGCCAGCAUGAUCUC	::: .:::::::::.::..	AUGAUAGUGCUGGCAGUUUUG	Cleavage	1
novel-miR5	MS.gene37165	3	-1	1	21	1303	1323	UGAAGCUGCCAGCAUGAUCUU	: ::: .:::::::::.::..	AUGAUAGUGCUGGCAGUUUUG	Cleavage	1
novel-miR50	MS.gene069807	3	-1	1	24	1183	1206	CACUUUAGUCCAUGAAUGUAGACU	.:: ::. :::::::::::: :::	GGUGUAUCUUCAUGGACUAAUGUG	Cleavage	1
novel-miR57	MS.gene24906	3	-1	1	24	712	735	AGGGACCAAAGUAUGUAUUAAGCC	::.::: :..:::::::.::	CAAAUAGUACCUGUUUUGGUCUCU	Cleavage	1
novel-miR59	MS.gene027412	3	-1	1	24	1449	1472	AACGUUACUCACAUUGGAAUAAGU	: :::::..::::::.::::: ::	AAUUAUUUUAAUGUGGGUAACAUU	Cleavage	1
novel-miR65	MS.gene063311	3	-1	1	24	1904	1927	AUCCAUAAAUAGAAACUCUGUCUU	:.:::::: ::::: ::::::	UUUAUAGAGUUGCUAUUGAUGGAU	Cleavage	1
novel-miR66	MS.gene69717	3	-1	1	21	160	180	AGUUCCUCUGAACUCUUCAUC	:::: . ::::::::::::.:	GAUGUGAAGUUCAGAGGAAUU	Cleavage	1
novel-miR83	MS.gene035018	3	-1	1	23	210	232	CCAAUGAACUCCACCAUGUCGGU	:::: :::::::::..:::	GAAGACAAGGUGGAGUUUGUUGA	Cleavage	1
novel-miR83	MS.gene020638	3	-1	1	23	210	232	CCAAUGAACUCCACCAUGUCGGU	::: :::::::::..:::	AAAAACAAGGUGGAGUUUGUUGA	Cleavage	1
novel-miR86	MS.gene035212	3	-1	1	24	1267	1290	AUGUGGUAGACUGUGGGUUCUACC	:.:::.:::.:.::::::	ACUUCUAUCCAUAGUUUGCCACAU	Cleavage	1
novel-miR86	MS.gene33732	3	-1	1	24	1267	1290	AUGUGGUAGACUGUGGGUUCUACC	:.:::.:::.:.::::::	ACUUCUAUCCAUAGUUUGCCACAU	Cleavage	1
novel-miR92	MS.gene90761	3	-1	1	23	1603	1625	AUAUAGCUGUAUCCAAACAAACU	: :: ::::::.:::.:::	GCGAUUUUGGGAUACGGCUGUAU	Cleavage	1
novel-miR92	MS.gene048384	3	-1	1	23	1716	1738	AUAUAGCUGUAUCCAAACAAACU	: :: ::::::.:::.:::	GCGAUUUUGGGAUACGGCUGUAU	Cleavage	1
novel-miR93	MS.gene035018	3	-1	1	23	210	232	CCAAUGAACUCCACCCUGUCGGU	:::: :::::::::..:::	GAAGACAAGGUGGAGUUUGUUGA	Cleavage	1
novel-miR93	MS.gene020638	3	-1	1	23	210	232	CCAAUGAACUCCACCCUGUCGGU	::: :::::::::..:::	AAAAACAAGGUGGAGUUUGUUGA	Cleavage	1
novel-miR96	MS.gene80665	3	-1	1	24	327	350	GUUAUGUGACCAUCUAAGGUGAUC	:.:: ::.:::::::::::	UGGAAUCUCAGGUGGUCACAUAAA	Cleavage	1
novel-miR98	MS.gene021240	3	-1	1	21	563	583	UUAUAUAUGUGACCGGAGGGA	::::::::::.:: :.::::.	UCCCUCCGGUUACUUGUAUAG	Cleavage	1
mtr-miR1507-3p	MS.gene064612	3.5	-1	1	22	685	706	CCUCGUUCCAUACAUCAUCUAG	.: ::::::::.:::::.::	UUUGAUGAUGUGUGGAAUGAAA	Cleavage	1
mtr-miR1507-3p	MS.gene56375	3.5	-1	1	22	850	871	CCUCGUUCCAUACAUCAUCUAG	.: :::::::::::: :.:: :	UUUGAUGAUGUAUGGCAUGAAG	Cleavage	1
mtr-miR1507-3p	MS.gene97125	3.5	-1	1	22	850	871	CCUCGUUCCAUACAUCAUCUAG	.: :::::::::::: :.:: :	UUUGAUGAUGUAUGGCAUGAAG	Cleavage	1
mtr-miR1507-3p	MS.gene020138	3.5	-1	1	22	843	864	CCUCGUUCCAUACAUCAUCUAG	: : ::: :::::::::::: :	CGAAAUGUUGUAUGGAACGACG	Cleavage	1
mtr-miR1507-3p	MS.gene022809	3.5	-1	1	22	843	864	CCUCGUUCCAUACAUCAUCUAG	: : ::: :::::::::::: :	CGAAAUGUUGUAUGGAACGACG	Cleavage	1
mtr-miR1507-3p	MS.gene37054	3.5	-1	1	22	843	864	CCUCGUUCCAUACAUCAUCUAG	: : ::: :::::::::::: :	CGAAAUGUUGUAUGGAACGACG	Cleavage	1
mtr-miR1507-3p	MS.gene84327	3.5	-1	1	22	1071	1092	CCUCGUUCCAUACAUCAUCUAG	:. :::::::::: .::::	AAUGGGGAUGUAUGGACUGAGG	Cleavage	1
mtr-miR1509b	MS.gene072010	3.5	-1	1	22	8438	8459	UUAAUCUAGGAAAUUACACUCG	: :: :::::::: ::::::	GUAUUGGAAUUUCCUUGAUUAA	Cleavage	1
mtr-miR1510a-5p	MS.gene050097	3.5	-1	1	21	32	52	UUGUCUUACCCAUUCCUCCCA	:: ::::: :::.::::.:	GUGGUGGAAUUGGUGAGACGA	Translation	1
mtr-miR1510b-3p	MS.gene041457	3.5	-1	1	21	45	65	ACAUGGUCGGUAUCCCUGGAA	:.::: :.:.:.:.::::::	CUUCAGUGGUGCUGGCCAUGU	Cleavage	1
mtr-miR1510b-3p	MS.gene58720	3.5	-1	1	21	45	65	ACAUGGUCGGUAUCCCUGGAA	:.::: :.:.:.:.::::::	CUUCAGUGGUGCUGGCCAUGU	Cleavage	1
mtr-miR1510b-3p	MS.gene85290	3.5	-1	1	21	108	128	ACAUGGUCGGUAUCCCUGGAA	:.::::::::.::...::	GGCUAGGGAUACUGAUUGUGG	Cleavage	1
mtr-miR1510b-5p	MS.gene032285	3.5	-1	1	21	2032	2052	CCAUGGAUCCCUACCAUGUGG	:.::: : ::::::.::::	GGAUAUGCUUGGGAUCUAUGG	Cleavage	1
mtr-miR1510b-5p	MS.gene36055	3.5	-1	1	21	2089	2109	CCAUGGAUCCCUACCAUGUGG	:.::: : ::::::.::::	GGAUAUGCUUGGGAUCUAUGG	Cleavage	1
mtr-miR1510b-5p	MS.gene007886	3.5	-1	1	21	2293	2313	CCAUGGAUCCCUACCAUGUGG	:.::: : ::::::.::::	GGAUAUGCUUGGGAUCUAUGG	Cleavage	1
mtr-miR156a	MS.gene21587	3.5	-1	1	21	13	33	UGACAGAAGAGAGAGAGCACA	: .:::.::::::::::.	CUUCUUCUUUCUCUUCUGUUU	Cleavage	1
mtr-miR156a	MS.gene005702	3.5	-1	1	21	13	33	UGACAGAAGAGAGAGAGCACA	: .:::.::::::::::.	CUUCUUCUUUCUCUUCUGUUU	Cleavage	1
mtr-miR156b-5p	MS.gene051840	3.5	-1	1	20	35	54	UGACAGAAGAGAGUGAGCAC	::.:::.:::.::.:::.	AUGUUCAUUCUUUUUUGUUC	Cleavage	1
mtr-miR156b-5p	MS.gene07411	3.5	-1	1	20	2110	2129	UGACAGAAGAGAGUGAGCAC	::::: .:::.:::: :::	CUGCUCUUUCUUUUCUCUCA	Cleavage	1
mtr-miR156b-5p	MS.gene004887	3.5	-1	1	20	2110	2129	UGACAGAAGAGAGUGAGCAC	::::: .:::.:::: :::	CUGCUCUUUCUUUUCUCUCA	Cleavage	1
mtr-miR156d-3p	MS.gene050291	3.5	-1	1	23	761	783	UGCUCACUCAUCUUUCUGUCAAA	.:: .::::::::::.:..	UGAAGCAUGAAGAUGAGUGGGUG	Cleavage	1
mtr-miR156e	MS.gene000303	3.5	-1	1	21	1	21	UUGACAGAAGAUAGAGAGCAC	::.: ::::::::::::. :	AUGUUGUCUAUCUUCUGUUUA	Cleavage	1
mtr-miR156g-5p	MS.gene042551	3.5	-1	1	21	94	114	UUGACAGAAGAUAGAGGGCAC	::.:::::.:::: ::::	GAUCCUUCUAUUUUCUCUCAA	Cleavage	1
mtr-miR156g-5p	MS.gene51193	3.5	-1	1	21	1004	1024	UUGACAGAAGAUAGAGGGCAC	::.:.:::::::: ::::	GGACCUUUUAUCUUCUUUCAA	Cleavage	1
mtr-miR156g-5p	MS.gene024007	3.5	-1	1	21	1049	1069	UUGACAGAAGAUAGAGGGCAC	::.:.:::::::: ::::	GGACCUUUUAUCUUCUUUCAA	Cleavage	1
mtr-miR156g-5p	MS.gene033439	3.5	-1	1	21	1241	1261	UUGACAGAAGAUAGAGGGCAC	::.:.:::::::: ::::	GGACCUUUUAUCUUCUUUCAA	Cleavage	1
mtr-miR156h-3p	MS.gene011756	3.5	-1	1	21	972	992	GCUCUUUAUUCUUCUGUCAUC	::::: ::::.: ::.::::	UAUGACUGAAGGAAAAGGAGC	Cleavage	1
mtr-miR156h-3p	MS.gene90448	3.5	-1	1	21	1407	1427	GCUCUUUAUUCUUCUGUCAUC	::::: ::::.: ::.::::	UAUGACUGAAGGAAAAGGAGC	Cleavage	1
mtr-miR156h-3p	MS.gene041920	3.5	-1	1	21	1407	1427	GCUCUUUAUUCUUCUGUCAUC	::::: ::::.: ::.::::	UAUGACUGAAGGAAAAGGAGC	Cleavage	1
mtr-miR156h-3p	MS.gene44512	3.5	-1	1	21	1407	1427	GCUCUUUAUUCUUCUGUCAUC	::::: ::::.: ::.::::	UAUGACUGAAGGAAAAGGAGC	Cleavage	1
mtr-miR156h-3p	MS.gene68522	3.5	-1	1	21	1510	1530	GCUCUUUAUUCUUCUGUCAUC	:::..:::::.:::: ::.	AUUGAUGGAAGAGUAAAAAGU	Cleavage	1
mtr-miR156h-3p	MS.gene59487	3.5	-1	1	21	1760	1780	GCUCUUUAUUCUUCUGUCAUC	: ::: ::::.:::::::	AUUUACAUAAGAGUAAAGAGA	Cleavage	1
mtr-miR156h-3p	MS.gene48008	3.5	-1	1	21	1051	1071	GCUCUUUAUUCUUCUGUCAUC	::: : :.::::::.:::.	AUUGAGAAAGGAAUAAGGAGU	Cleavage	1
mtr-miR156h-3p	MS.gene038256	3.5	-1	1	21	1282	1302	GCUCUUUAUUCUUCUGUCAUC	::: : :.::::::.:::.	AUUGAGAAAGGAAUAAGGAGU	Cleavage	1
mtr-miR156i-3p	MS.gene014935	3.5	-1	1	23	1281	1303	UGCUCACUUCUCUUUCUGUCAUC	: :::.:::: ::::::.:	UCAAAGAGAGAGAGUAGUGAGUA	Cleavage	1
mtr-miR156i-3p	MS.gene80159	3.5	-1	1	23	1194	1216	UGCUCACUUCUCUUUCUGUCAUC	: :::.:::: ::::::.:	UCAAAGAGAGAGAGUAGUGAGUA	Cleavage	1
mtr-miR156j	MS.gene020138	3.5	-1	1	20	254	273	UGACAGAAGAGGGUGAGCAC	:: :::.::::::.:: ::	UUGAUCAUCCUCUUUUGCCA	Cleavage	1
mtr-miR156j	MS.gene37054	3.5	-1	1	20	254	273	UGACAGAAGAGGGUGAGCAC	:: :::.::::::.:: ::	UUGAUCAUCCUCUUUUGCCA	Cleavage	1
mtr-miR159a	MS.gene75004	3.5	-1	1	21	996	1016	UUUGGAUUGAAGGGAGCUCUA	: ::::::.: :.:::::::	CACAGCUCCUUCCGAUCCAAA	Translation	1
mtr-miR159a	MS.gene57719	3.5	-1	1	21	198	218	UUUGGAUUGAAGGGAGCUCUA	:::: :::::::: :.::.:	CAGAGAUCCCUUCACUUCAGA	Cleavage	1
mtr-miR159a	MS.gene58724	3.5	-1	1	21	231	251	UUUGGAUUGAAGGGAGCUCUA	.::: :::::::: :.::.:	CGGAGAUCCCUUCACUUCAGA	Cleavage	1
mtr-miR159a	MS.gene23316	3.5	-1	1	21	740	760	UUUGGAUUGAAGGGAGCUCUA	:: :::.::::::: :.::	CCGAACUCUCUUCAAUGCGAA	Cleavage	1
mtr-miR159a	MS.gene23315	3.5	-1	1	21	740	760	UUUGGAUUGAAGGGAGCUCUA	:: :::.::::::: :.::	CCGAACUCUCUUCAAUGCGAA	Cleavage	1
mtr-miR159b	MS.gene01981	3.5	-1	1	21	203	223	AUUGGAGUGAAGGGAGCUCCA	::: : :::::::::::.:	GGGAACACCCUUCACUCCGAG	Cleavage	1
mtr-miR160a	MS.gene31309	3.5	-1	1	21	1507	1527	UGCCUGGCUCCCUGUAUGCCA	:: :.:::::::.:: :::	AAGCUUGCAGGGAGUCAAGCA	Cleavage	1
mtr-miR160a	MS.gene42824	3.5	-1	1	21	1507	1527	UGCCUGGCUCCCUGUAUGCCA	:: :.:::::::.:: :::	AAGCUUGCAGGGAGUCAAGCA	Cleavage	1
mtr-miR160f	MS.gene025697	3.5	-1	1	21	183	203	GCGUGAAGGGAGUCAAGCAGG	:.:::::::.:.::: :..::	CUUGCUUGAUUUCCUCCGUGC	Cleavage	2
mtr-miR160f	MS.gene064307	3.5	-1	1	21	881	901	GCGUGAAGGGAGUCAAGCAGG	:::::::.:::. :.:.::	UGUGCUUGAUUCCUAUUAUGC	Cleavage	1
mtr-miR160f	MS.gene013667	3.5	-1	1	21	59	79	GCGUGAAGGGAGUCAAGCAGG	: .::::.:.::::::.:.	GGUCUUUGAUUUCCUUCAUGU	Cleavage	1
mtr-miR160f	MS.gene013668	3.5	-1	1	21	59	79	GCGUGAAGGGAGUCAAGCAGG	: .::::.:.::::::.:.	GGUCUUUGAUUUCCUUCAUGU	Cleavage	1
mtr-miR164a	MS.gene045986	3.5	-1	1	21	78	98	UGGAGAAGCAGGGCACGUGCA	::.:::.:.::.:::::.	CACAUGUGUCUUGUUUCUCUU	Cleavage	1
mtr-miR164a	MS.gene045833	3.5	-1	1	21	78	98	UGGAGAAGCAGGGCACGUGCA	::.:::.:.::.:::::.	CACAUGUGUCUUGUUUCUCUU	Cleavage	1
mtr-miR164a	MS.gene045836	3.5	-1	1	21	78	98	UGGAGAAGCAGGGCACGUGCA	::.:::.:.::.:::::.	CACAUGUGUCUUGUUUCUCUU	Cleavage	1
mtr-miR164a	MS.gene29268	3.5	-1	1	21	4497	4517	UGGAGAAGCAGGGCACGUGCA	: ::. :::..::.::.::::	UACAUCUGCUUUGUUUUUCCA	Cleavage	1
mtr-miR164a	MS.gene013732	3.5	-1	1	21	1915	1935	UGGAGAAGCAGGGCACGUGCA	:.::: :..::.::::.::	GCCGCGUACUUUGUUUCUUCA	Cleavage	1
mtr-miR164a	MS.gene052905	3.5	-1	1	21	1915	1935	UGGAGAAGCAGGGCACGUGCA	:.::: :..::.::::.::	GCCGCGUACUUUGUUUCUUCA	Cleavage	1
mtr-miR164a	MS.gene043743	3.5	-1	1	21	1123	1143	UGGAGAAGCAGGGCACGUGCA	::: : :::::.::::::	ACCACUUACCCUGUUUCUCCU	Cleavage	1
mtr-miR164a	MS.gene008047	3.5	-1	1	21	469	489	UGGAGAAGCAGGGCACGUGCA	:: :: ::::::::::::	AACAAAUGGCCUGCUUCUCCA	Cleavage	1
mtr-miR164a	MS.gene82043	3.5	-1	1	21	469	489	UGGAGAAGCAGGGCACGUGCA	:: :: ::::::::::::	AACAAAUGGCCUGCUUCUCCA	Cleavage	1
mtr-miR164a	MS.gene031961	3.5	-1	1	21	469	489	UGGAGAAGCAGGGCACGUGCA	:: :: ::::::::::::	AACAAAUGGCCUGCUUCUCCA	Cleavage	1
mtr-miR164d	MS.gene008047	3.5	-1	1	21	469	489	UGGAGAAGCAGGGCACAUGCU	: :: :: ::::::::::::	AACAAAUGGCCUGCUUCUCCA	Cleavage	1
mtr-miR164d	MS.gene82043	3.5	-1	1	21	469	489	UGGAGAAGCAGGGCACAUGCU	: :: :: ::::::::::::	AACAAAUGGCCUGCUUCUCCA	Cleavage	1
mtr-miR164d	MS.gene031961	3.5	-1	1	21	469	489	UGGAGAAGCAGGGCACAUGCU	: :: :: ::::::::::::	AACAAAUGGCCUGCUUCUCCA	Cleavage	1
mtr-miR164d	MS.gene21533	3.5	-1	1	21	734	753	UGGAGAAGCAGGGCACAUGCU	.:::: .::::.:::::::	GAUAUGU-UCCUGUUUCUCCA	Cleavage	1
mtr-miR164d	MS.gene015382	3.5	-1	1	21	734	753	UGGAGAAGCAGGGCACAUGCU	.:::: .::::.:::::::	GAUAUGU-UCCUGUUUCUCCA	Cleavage	1
mtr-miR164d	MS.gene09724	3.5	-1	1	21	710	729	UGGAGAAGCAGGGCACAUGCU	.:::: .::::.:::::::	GAUAUGU-UCCUGUUUCUCCA	Cleavage	1
mtr-miR166a	MS.gene21084	3.5	-1	1	21	860	880	UCGGACCAGGCUUCAUUCCCC	:: :::::.:::::..::	UAGGCUUGAAGUCUGGUUUGA	Cleavage	1
mtr-miR166b	MS.gene21084	3.5	-1	1	21	860	880	UCGGACCAGGCUUCAUUCCUA	:::: :::::.:::::..::	UAGGCUUGAAGUCUGGUUUGA	Cleavage	1
mtr-miR166c	MS.gene21084	3.5	-1	1	21	860	880	UCGGACCAGGCUUCAUUCCUC	::: :::::.:::::..::	UAGGCUUGAAGUCUGGUUUGA	Cleavage	1
mtr-miR166e-5p	MS.gene80372	3.5	-1	1	21	99	119	GGAAUGUUGGCUGGCUCGAGG	..:::::...::::: ::::.	UUUCGAGUUGGCCAAGAUUCU	Cleavage	1
mtr-miR166e-5p	MS.gene89380	3.5	-1	1	21	87	107	GGAAUGUUGGCUGGCUCGAGG	..:::::...::::: ::::.	UUUCGAGUUGGCCAAGAUUCU	Cleavage	1
mtr-miR166e-5p	MS.gene53434	3.5	-1	1	21	87	107	GGAAUGUUGGCUGGCUCGAGG	..:::::...::::: ::::.	UUUCGAGUUGGCCAAGAUUCU	Cleavage	1
mtr-miR166e-5p	MS.gene53436	3.5	-1	1	21	87	107	GGAAUGUUGGCUGGCUCGAGG	..:::::...::::: ::::.	UUUCGAGUUGGCCAAGAUUCU	Cleavage	1
mtr-miR166e-5p	MS.gene019073	3.5	-1	1	21	87	107	GGAAUGUUGGCUGGCUCGAGG	..:::::...::::: ::::.	UUUCGAGUUGGCCAAGAUUCU	Cleavage	1
mtr-miR166e-5p	MS.gene019780	3.5	-1	1	21	99	119	GGAAUGUUGGCUGGCUCGAGG	..:::::...::::: ::::.	UUUCGAGUUGGCCAAGAUUCU	Cleavage	1
mtr-miR166e-5p	MS.gene48140	3.5	-1	1	21	99	119	GGAAUGUUGGCUGGCUCGAGG	..:::::...::::: ::::.	UUUCGAGUUGGCCAAGAUUCU	Cleavage	1
mtr-miR166e-5p	MS.gene019770	3.5	-1	1	21	99	119	GGAAUGUUGGCUGGCUCGAGG	..:::::...::::: ::::.	UUUCGAGUUGGCCAAGAUUCU	Cleavage	1
mtr-miR166e-5p	MS.gene80368	3.5	-1	1	21	99	119	GGAAUGUUGGCUGGCUCGAGG	..:::::...::::: ::::.	UUUCGAGUUGGCCAAGAUUCU	Cleavage	1
mtr-miR166g-5p	MS.gene43853	3.5	-1	1	21	1316	1336	GGAAUGUUGUCUGGCUCGAGG	:: .:.:::::::::::.	GGUCAGGUCAGACAACAUUUA	Cleavage	1
mtr-miR167a	MS.gene05052	3.5	-1	1	21	2099	2119	UGAAGCUGCCAGCAUGAUCUA	:::..::.:::. ::::::	AUGAUUGUGUUGGUUGCUUCA	Cleavage	1
mtr-miR167a	MS.gene34428	3.5	-1	1	21	374	394	UGAAGCUGCCAGCAUGAUCUA	:.:.::::: :.::.::::	GUGGUUAUGCUAGUAGUUUCA	Translation	1
mtr-miR167a	MS.gene018243	3.5	-1	1	21	1303	1323	UGAAGCUGCCAGCAUGAUCUA	::: .:::::::.:.::..	AUGAUAGUGCUGGCGGUUUUG	Cleavage	1
mtr-miR167b-3p	MS.gene003007	3.5	-1	1	20	757	775	GAUCAUGUUGGAGCUUCACC	:: :: ::::::::::.::	AGUCAA-CUCCAACAUGGUC	Cleavage	1
mtr-miR167b-3p	MS.gene00768	3.5	-1	1	20	757	775	GAUCAUGUUGGAGCUUCACC	:: :: ::::::::::.::	AGUCAA-CUCCAACAUGGUC	Cleavage	1
mtr-miR167b-3p	MS.gene047487	3.5	-1	1	20	757	775	GAUCAUGUUGGAGCUUCACC	:: :: ::::::::::.::	AGUCAA-CUCCAACAUGGUC	Cleavage	1
mtr-miR167b-3p	MS.gene27185	3.5	-1	1	20	757	775	GAUCAUGUUGGAGCUUCACC	:: :: ::::::::::.::	AGUCAA-CUCCAACAUGGUC	Cleavage	1
mtr-miR167b-5p	MS.gene05052	3.5	-1	1	21	2099	2119	UGAAGCUGCCAGCAUGAUCUG	:::..::.:::. ::::::	AUGAUUGUGUUGGUUGCUUCA	Cleavage	1
mtr-miR167b-5p	MS.gene34428	3.5	-1	1	21	374	394	UGAAGCUGCCAGCAUGAUCUG	:.:.::::: :.::.::::	GUGGUUAUGCUAGUAGUUUCA	Translation	1
mtr-miR167b-5p	MS.gene018243	3.5	-1	1	21	1303	1323	UGAAGCUGCCAGCAUGAUCUG	::: .:::::::.:.::..	AUGAUAGUGCUGGCGGUUUUG	Cleavage	1
mtr-miR169a	MS.gene34755	3.5	-1	1	21	143	163	CAGCCAAGGAUGACUUGCCGA	::..:: :::..:::::::	AAGGUGAGGCAUUUUUGGCUG	Cleavage	1
mtr-miR169a	MS.gene018708	3.5	-1	1	21	249	269	CAGCCAAGGAUGACUUGCCGA	::::: :. ::.:::::::	AGGGCAACUUUUCUUUGGCUG	Translation	1
mtr-miR169c	MS.gene65435	3.5	-1	1	21	461	481	CAGCCAAGGGUGAUUUGCCGG	.:::::.: ..:.:::::::	AUGGCAAGUGGUCUUUGGCUG	Cleavage	1
mtr-miR169c	MS.gene90097	3.5	-1	1	21	180	200	CAGCCAAGGGUGAUUUGCCGG	::.::..::::::::::	CUUCCAGAUUGCCCUUGGCUG	Cleavage	1
mtr-miR169d-3p	MS.gene010742	3.5	-1	1	22	545	566	GGCAGGUCAUCCUUCGGCUAUA	: :::. ::::::.:.::::	CAGAGCUUCAGGAUGGCUUGCC	Cleavage	1
mtr-miR169d-3p	MS.gene75658	3.5	-1	1	22	1913	1934	GGCAGGUCAUCCUUCGGCUAUA	: : :: :.::::::.:::.:	CAGAUCCAAGGGAUGAUCUGUC	Cleavage	1
mtr-miR169d-5p	MS.gene65435	3.5	-1	1	21	461	481	AAGCCAAGGAUGACUUGCCGG	.::::::: .::.::::::	AUGGCAAGUGGUCUUUGGCUG	Cleavage	1
mtr-miR169e-5p	MS.gene65435	3.5	-1	1	21	461	481	GAGCCAAGGAUGACUUGCCGG	.::::::: .::.::::::	AUGGCAAGUGGUCUUUGGCUG	Cleavage	1
mtr-miR169f	MS.gene65435	3.5	-1	1	21	461	481	AAGCCAAGGAUGACUUGCCUA	::::::: .::.::::::	AUGGCAAGUGGUCUUUGGCUG	Cleavage	1
mtr-miR169g	MS.gene34755	3.5	-1	1	21	143	163	CAGCCAAGGAUGACUUGCCGG	::..:: :::..:::::::	AAGGUGAGGCAUUUUUGGCUG	Cleavage	1
mtr-miR169g	MS.gene018708	3.5	-1	1	21	249	269	CAGCCAAGGAUGACUUGCCGG	::::: :. ::.:::::::	AGGGCAACUUUUCUUUGGCUG	Translation	1
mtr-miR169h	MS.gene011175	3.5	-1	1	22	1934	1955	UGAGCCAAAGAUGACUUGCCGG	:.:::::::: :::::: .:::	CUGGCAAGUCUUCUUUGCUUCA	Cleavage	1
mtr-miR169h	MS.gene059603	3.5	-1	1	22	11	32	UGAGCCAAAGAUGACUUGCCGG	: :::: :::::::: ::::	GCAGCAACUCAUCUUUAGCUCU	Cleavage	1
mtr-miR169j	MS.gene46056	3.5	-1	1	21	649	669	UGAGCCAGGAUGACUUGCCGG	: :::::::..:::.:::	UAUGAAAGUCAUUUUGGUUCA	Cleavage	1
mtr-miR169j	MS.gene89257	3.5	-1	1	21	649	669	UGAGCCAGGAUGACUUGCCGG	: :::::::..:::.:::	UAUGAAAGUCAUUUUGGUUCA	Cleavage	1
mtr-miR169j	MS.gene94265	3.5	-1	1	21	649	669	UGAGCCAGGAUGACUUGCCGG	: :::::::..:::.:::	UAUGAAAGUCAUUUUGGUUCA	Cleavage	1
mtr-miR169j	MS.gene055151	3.5	-1	1	21	649	669	UGAGCCAGGAUGACUUGCCGG	: :::::::..:::.:::	UAUGAAAGUCAUUUUGGUUCA	Cleavage	1
mtr-miR171c	MS.gene93424	3.5	-1	1	21	574	594	UGAUUGAGCCGUGCCAAUAUU	.:::::: ::.:::: :.:::	GAUAUUGACAUGGCUGAGUCA	Cleavage	1
mtr-miR171c	MS.gene000656	3.5	-1	1	21	943	963	UGAUUGAGCCGUGCCAAUAUU	.:::::: ::.:::: :.:::	GAUAUUGACAUGGCUGAGUCA	Cleavage	1
mtr-miR171c	MS.gene93814	3.5	-1	1	21	946	966	UGAUUGAGCCGUGCCAAUAUU	.:::::: ::.:::: :.:::	GAUAUUGACAUGGCUGAGUCA	Cleavage	1
mtr-miR171c	MS.gene91369	3.5	-1	1	21	946	966	UGAUUGAGCCGUGCCAAUAUU	.:::::: ::.:::: :.:::	GAUAUUGACAUGGCUGAGUCA	Cleavage	1
mtr-miR171c	MS.gene93812	3.5	-1	1	21	949	969	UGAUUGAGCCGUGCCAAUAUU	.:::::: ::.:::: :.:::	GAUAUUGACAUGGCUGAGUCA	Cleavage	1
mtr-miR171c	MS.gene93623	3.5	-1	1	21	792	812	UGAUUGAGCCGUGCCAAUAUU	:::::::.::::. ::::	UGCAUUGGCAUGGCUUCAUCA	Cleavage	1
mtr-miR171c	MS.gene93602	3.5	-1	1	21	792	812	UGAUUGAGCCGUGCCAAUAUU	:::::::.::::. ::::	UGCAUUGGCAUGGCUUCAUCA	Cleavage	1
mtr-miR171c	MS.gene022153	3.5	-1	1	21	792	812	UGAUUGAGCCGUGCCAAUAUU	:::::::.::::. ::::	UGCAUUGGCAUGGCUUCAUCA	Cleavage	1
mtr-miR171c	MS.gene43135	3.5	-1	1	21	792	812	UGAUUGAGCCGUGCCAAUAUU	:::::::.::::. ::::	UGCAUUGGCAUGGCUUCAUCA	Cleavage	1
mtr-miR171c	MS.gene93600	3.5	-1	1	21	792	812	UGAUUGAGCCGUGCCAAUAUU	:::::::.::::. ::::	UGCAUUGGCAUGGCUUCAUCA	Cleavage	1
mtr-miR171c	MS.gene43133	3.5	-1	1	21	792	812	UGAUUGAGCCGUGCCAAUAUU	:::::::.::::. ::::	UGCAUUGGCAUGGCUUCAUCA	Cleavage	1
mtr-miR171d	MS.gene93424	3.5	-1	1	21	574	594	UGAUUGAGCCGUGCCAAUAUC	::::::: ::.:::: :.:::	GAUAUUGACAUGGCUGAGUCA	Cleavage	1
mtr-miR171d	MS.gene000656	3.5	-1	1	21	943	963	UGAUUGAGCCGUGCCAAUAUC	::::::: ::.:::: :.:::	GAUAUUGACAUGGCUGAGUCA	Cleavage	1
mtr-miR171d	MS.gene93814	3.5	-1	1	21	946	966	UGAUUGAGCCGUGCCAAUAUC	::::::: ::.:::: :.:::	GAUAUUGACAUGGCUGAGUCA	Cleavage	1
mtr-miR171d	MS.gene91369	3.5	-1	1	21	946	966	UGAUUGAGCCGUGCCAAUAUC	::::::: ::.:::: :.:::	GAUAUUGACAUGGCUGAGUCA	Cleavage	1
mtr-miR171d	MS.gene93812	3.5	-1	1	21	949	969	UGAUUGAGCCGUGCCAAUAUC	::::::: ::.:::: :.:::	GAUAUUGACAUGGCUGAGUCA	Cleavage	1
mtr-miR171d	MS.gene93623	3.5	-1	1	21	792	812	UGAUUGAGCCGUGCCAAUAUC	:::::::.::::. ::::	UGCAUUGGCAUGGCUUCAUCA	Cleavage	1
mtr-miR171d	MS.gene43135	3.5	-1	1	21	792	812	UGAUUGAGCCGUGCCAAUAUC	:::::::.::::. ::::	UGCAUUGGCAUGGCUUCAUCA	Cleavage	1
mtr-miR171d	MS.gene022153	3.5	-1	1	21	792	812	UGAUUGAGCCGUGCCAAUAUC	:::::::.::::. ::::	UGCAUUGGCAUGGCUUCAUCA	Cleavage	1
mtr-miR171d	MS.gene93602	3.5	-1	1	21	792	812	UGAUUGAGCCGUGCCAAUAUC	:::::::.::::. ::::	UGCAUUGGCAUGGCUUCAUCA	Cleavage	1
mtr-miR171d	MS.gene93600	3.5	-1	1	21	792	812	UGAUUGAGCCGUGCCAAUAUC	:::::::.::::. ::::	UGCAUUGGCAUGGCUUCAUCA	Cleavage	1
mtr-miR171d	MS.gene43133	3.5	-1	1	21	792	812	UGAUUGAGCCGUGCCAAUAUC	:::::::.::::. ::::	UGCAUUGGCAUGGCUUCAUCA	Cleavage	1
mtr-miR171e-5p	MS.gene37855	3.5	-1	1	21	3867	3887	CGAUGUUGGUGAGGUUCAAUC	: ::.:: ::::::.:::::	CAGUGGACAUCACCAGCAUCG	Cleavage	1
mtr-miR171e-5p	MS.gene045394	3.5	-1	1	21	643	663	CGAUGUUGGUGAGGUUCAAUC	: :::. :::::..::.::.:	GUUUGGUCCUCAUUAAUAUUG	Cleavage	1
mtr-miR171e-5p	MS.gene75709	3.5	-1	1	21	643	663	CGAUGUUGGUGAGGUUCAAUC	: :::. :::::..::.::.:	GUUUGGUCCUCAUUAAUAUUG	Cleavage	1
mtr-miR171e-5p	MS.gene79860	3.5	-1	1	21	880	900	CGAUGUUGGUGAGGUUCAAUC	: :::. :::::..::.::.:	GUUUGGUCCUCAUUAAUAUUG	Cleavage	1
mtr-miR171f	MS.gene053769	3.5	-1	1	21	138	158	UUGAGCCGUGCCAAUAUCACG	::::::::: . ::::::::	AGUGAUAUUGAUUCGGCUCAA	Translation	1
mtr-miR171f	MS.gene74009	3.5	-1	1	21	141	161	UUGAGCCGUGCCAAUAUCACG	::::::::: . ::::::::	AGUGAUAUUGAUUCGGCUCAA	Translation	1
mtr-miR171f	MS.gene94080	3.5	-1	1	21	423	443	UUGAGCCGUGCCAAUAUCACG	::::::::: . ::::::::	AGUGAUAUUGAUUCGGCUCAA	Translation	1
mtr-miR171f	MS.gene036020	3.5	-1	1	21	423	443	UUGAGCCGUGCCAAUAUCACG	::::::::: . ::::::::	AGUGAUAUUGAUUCGGCUCAA	Translation	1
mtr-miR171f	MS.gene73917	3.5	-1	1	21	423	443	UUGAGCCGUGCCAAUAUCACG	::::::::: . ::::::::	AGUGAUAUUGAUUCGGCUCAA	Translation	1
mtr-miR171f	MS.gene34016	3.5	-1	1	21	940	960	UUGAGCCGUGCCAAUAUCACG	: ::::.::::. :::.:::.	CCUGAUGUUGGUUCGGUUCAG	Cleavage	2
mtr-miR171f	MS.gene34016	3.5	-1	1	21	904	924	UUGAGCCGUGCCAAUAUCACG	::::.::::. :::.:::.	UCUGAUGUUGGUUCGGUUCAG	Cleavage	2
mtr-miR171h	MS.gene08083	3.5	-1	1	21	506	526	CGAGCCGAAUCAAUAUCACUC	:::::::.:::: ::::::.	GAGUGAUGUUGACUCGGCUUA	Cleavage	1
mtr-miR171h	MS.gene34016	3.5	-1	1	21	903	923	CGAGCCGAAUCAAUAUCACUC	::::.:::.:::::.::	UUCUGAUGUUGGUUCGGUUCA	Cleavage	2
mtr-miR171h	MS.gene34016	3.5	-1	1	21	939	959	CGAGCCGAAUCAAUAUCACUC	::::.:::.:::::.::	ACCUGAUGUUGGUUCGGUUCA	Cleavage	2
mtr-miR171h	MS.gene57680	3.5	-1	1	21	12536	12556	CGAGCCGAAUCAAUAUCACUC	::: :::::::.:::::	UGUUGAAAUUGAUUUGGCUCA	Cleavage	1
mtr-miR171h	MS.gene36885	3.5	-1	1	21	12176	12196	CGAGCCGAAUCAAUAUCACUC	::: :::::::.:::::	UGUUGAAAUUGAUUUGGCUCA	Cleavage	1
mtr-miR171h	MS.gene019479	3.5	-1	1	21	5435	5455	CGAGCCGAAUCAAUAUCACUC	::: :::::::.:::::	UGUUGAAAUUGAUUUGGCUCA	Cleavage	1
mtr-miR171h	MS.gene051322	3.5	-1	1	21	69	89	CGAGCCGAAUCAAUAUCACUC	:: :.::::::.::::.:	AGCUGUUGUUGAUUUGGCUUG	Cleavage	1
mtr-miR172a	MS.gene91371	3.5	-1	1	21	922	942	AGAAUCCUGAUGAUGCUGCAG	:: .: : :::::::::::::	CUUUACCUUCAUCAGGAUUCU	Cleavage	1
mtr-miR172a	MS.gene93425	3.5	-1	1	21	1203	1223	AGAAUCCUGAUGAUGCUGCAG	:: .: : :::::::::::::	CUUUACCUUCAUCAGGAUUCU	Cleavage	1
mtr-miR172b	MS.gene96797	3.5	-1	1	21	1867	1887	AGAAUCUUGAUGAUGCUGCAU	.::.: : ::::::::::::	GUGUAUCUUCAUCAAGAUUCC	Cleavage	2
mtr-miR172b	MS.gene009387	3.5	-1	1	21	124	144	AGAAUCUUGAUGAUGCUGCAU	:: .: : :::::::::::::	AUUUAUCUUCAUCAAGAUUCU	Cleavage	1
mtr-miR172b	MS.gene009390	3.5	-1	1	21	1891	1911	AGAAUCUUGAUGAUGCUGCAU	:: .: : :::::::::::::	AUUUAUCUUCAUCAAGAUUCU	Cleavage	1
mtr-miR172b	MS.gene51528	3.5	-1	1	21	1876	1896	AGAAUCUUGAUGAUGCUGCAU	:: .: : :::::::::::::	AUUUAUCUUCAUCAAGAUUCU	Cleavage	1
mtr-miR172b	MS.gene51530	3.5	-1	1	21	1903	1923	AGAAUCUUGAUGAUGCUGCAU	:: .: : :::::::::::::	AUUUAUCUUCAUCAAGAUUCU	Cleavage	1
mtr-miR172b	MS.gene56185	3.5	-1	1	21	1903	1923	AGAAUCUUGAUGAUGCUGCAU	:: .: : :::::::::::::	AUUUAUCUUCAUCAAGAUUCU	Cleavage	1
mtr-miR172b	MS.gene009391	3.5	-1	1	21	1903	1923	AGAAUCUUGAUGAUGCUGCAU	:: .: : :::::::::::::	AUUUAUCUUCAUCAAGAUUCU	Cleavage	1
mtr-miR172b	MS.gene91373	3.5	-1	1	21	934	954	AGAAUCUUGAUGAUGCUGCAU	: .: : :::::::::::::	CUUUACCUUCAUCAAGAUUCU	Cleavage	1
mtr-miR172b	MS.gene93817	3.5	-1	1	21	3283	3303	AGAAUCUUGAUGAUGCUGCAU	: .: : :::::::::::::	CUUUACCUUCAUCAAGAUUCU	Cleavage	1
mtr-miR172c-5p	MS.gene065843	3.5	-1	1	21	1014	1034	GUAGCAUCAUCAAGAUUCACA	:: :.::::::: ::::.:::	UGGGGAUCUUGAAGAUGUUAC	Cleavage	2
mtr-miR172c-5p	MS.gene60914	3.5	-1	1	21	1014	1034	GUAGCAUCAUCAAGAUUCACA	:: :.::::::: ::::.:::	UGGGGAUCUUGAAGAUGUUAC	Cleavage	2
mtr-miR172c-5p	MS.gene92237	3.5	-1	1	21	1014	1034	GUAGCAUCAUCAAGAUUCACA	:: :.::::::: ::::.:::	UGGGGAUCUUGAAGAUGUUAC	Cleavage	1
mtr-miR172c-5p	MS.gene55921	3.5	-1	1	21	819	839	GUAGCAUCAUCAAGAUUCACA	::::::: : ::::.::.:::	UGUGAAUGUGGAUGGUGUUAC	Cleavage	1
mtr-miR172c-5p	MS.gene67862	3.5	-1	1	21	819	839	GUAGCAUCAUCAAGAUUCACA	::::::: : ::::.::.:::	UGUGAAUGUGGAUGGUGUUAC	Cleavage	1
mtr-miR172c-5p	MS.gene00086	3.5	-1	1	21	816	836	GUAGCAUCAUCAAGAUUCACA	::::::: : ::::.::.:::	UGUGAAUGUGGAUGGUGUUAC	Cleavage	1
mtr-miR172c-5p	MS.gene058304	3.5	-1	1	21	810	830	GUAGCAUCAUCAAGAUUCACA	::::::: : ::::.::.:::	UGUGAAUGUGGAUGGUGUUAC	Cleavage	1
mtr-miR172c-5p	MS.gene34370	3.5	-1	1	21	93	113	GUAGCAUCAUCAAGAUUCACA	.::::::::::::.::.	UUCUGAUCUUGAUGAUGUUAU	Cleavage	1
mtr-miR172c-5p	MS.gene070944	3.5	-1	1	21	93	113	GUAGCAUCAUCAAGAUUCACA	.::::::::::::.::.	UUCUGAUCUUGAUGAUGUUAU	Cleavage	1
mtr-miR172c-5p	MS.gene058919	3.5	-1	1	21	4023	4043	GUAGCAUCAUCAAGAUUCACA	::::. :::::.::::::	GCAGAAUUCUGAUGGUGCUAC	Cleavage	1
mtr-miR172c-5p	MS.gene93015	3.5	-1	1	21	198	218	GUAGCAUCAUCAAGAUUCACA	::.::::: ::::::::.	UAAGAGUCUUGUUGAUGCUAU	Translation	1
mtr-miR172c-5p	MS.gene50041	3.5	-1	1	21	552	572	GUAGCAUCAUCAAGAUUCACA	:::::. :::::.::::..	AUUGAAUUGUGAUGGUGCUGU	Cleavage	1
mtr-miR172c-5p	MS.gene020115	3.5	-1	1	21	105	125	GUAGCAUCAUCAAGAUUCACA	: : ::::::::::.::.:.	UUUAAAUCUUGAUGGUGUUGA	Cleavage	1
mtr-miR172c-5p	MS.gene46875	3.5	-1	1	21	414	434	GUAGCAUCAUCAAGAUUCACA	: : :::.: ::::::::::.	UUUCAAUUUAGAUGAUGCUAU	Cleavage	1
mtr-miR172c-5p	MS.gene074094	3.5	-1	1	21	1035	1055	GUAGCAUCAUCAAGAUUCACA	:::.: :::.:: ::::::	AUUGAGUGUUGGUGCUGCUAC	Cleavage	2
mtr-miR172c-5p	MS.gene55502	3.5	-1	1	21	987	1007	GUAGCAUCAUCAAGAUUCACA	:::.: :::.:: ::::::	AUUGAGUGUUGGUGCUGCUAC	Cleavage	2
mtr-miR172c-5p	MS.gene74446	3.5	-1	1	21	987	1007	GUAGCAUCAUCAAGAUUCACA	:::.: :::.:: ::::::	AUUGAGUGUUGGUGCUGCUAC	Cleavage	2
mtr-miR172c-5p	MS.gene68991	3.5	-1	1	21	972	992	GUAGCAUCAUCAAGAUUCACA	:::.: :::.:: ::::::	AUUGAGUGUUGGUGCUGCUAC	Cleavage	2
mtr-miR172c-5p	MS.gene072367	3.5	-1	1	20	1	20	GUAGCAUCAUCAAGAUUCAC	::. .::::::.::::::	AUGGCAUUUGAUGGUGCUAC	Cleavage	1
mtr-miR172c-5p	MS.gene017948	3.5	-1	1	20	1	20	GUAGCAUCAUCAAGAUUCAC	::. .::::::.::::::	AUGGCAUUUGAUGGUGCUAC	Cleavage	1
mtr-miR172c-5p	MS.gene054120	3.5	-1	1	21	534	554	GUAGCAUCAUCAAGAUUCACA	:: :: :::.:::::::..	CCUGCAUGUUGGUGAUGCUGU	Cleavage	1
mtr-miR172c-5p	MS.gene046811	3.5	-1	1	21	531	551	GUAGCAUCAUCAAGAUUCACA	:: :: :::.:::::::..	CCUGCAUGUUGGUGAUGCUGU	Cleavage	1
mtr-miR172c-5p	MS.gene32358	3.5	-1	1	21	531	551	GUAGCAUCAUCAAGAUUCACA	:: :: :::.:::::::..	CCUGCAUGUUGGUGAUGCUGU	Cleavage	1
mtr-miR172c-5p	MS.gene82097	3.5	-1	1	21	1279	1298	GUAGCAUCAUCAAGAUUCACA	::.:: :::::::::.::.	GCUGGAU-UUGAUGAUGUUAU	Cleavage	1
mtr-miR172d-3p	MS.gene96797	3.5	-1	1	20	1868	1887	AGAAUCUUGAUGAUGCUGCA	::.: : ::::::::::::	UGUAUCUUCAUCAAGAUUCC	Cleavage	2
mtr-miR172d-3p	MS.gene009387	3.5	-1	1	20	125	144	AGAAUCUUGAUGAUGCUGCA	: .: : :::::::::::::	UUUAUCUUCAUCAAGAUUCU	Cleavage	1
mtr-miR172d-3p	MS.gene91373	3.5	-1	1	20	935	954	AGAAUCUUGAUGAUGCUGCA	: .: : :::::::::::::	UUUACCUUCAUCAAGAUUCU	Cleavage	1
mtr-miR172d-3p	MS.gene009390	3.5	-1	1	20	1892	1911	AGAAUCUUGAUGAUGCUGCA	: .: : :::::::::::::	UUUAUCUUCAUCAAGAUUCU	Cleavage	1
mtr-miR172d-3p	MS.gene51528	3.5	-1	1	20	1877	1896	AGAAUCUUGAUGAUGCUGCA	: .: : :::::::::::::	UUUAUCUUCAUCAAGAUUCU	Cleavage	1
mtr-miR172d-3p	MS.gene51530	3.5	-1	1	20	1904	1923	AGAAUCUUGAUGAUGCUGCA	: .: : :::::::::::::	UUUAUCUUCAUCAAGAUUCU	Cleavage	1
mtr-miR172d-3p	MS.gene56185	3.5	-1	1	20	1904	1923	AGAAUCUUGAUGAUGCUGCA	: .: : :::::::::::::	UUUAUCUUCAUCAAGAUUCU	Cleavage	1
mtr-miR172d-3p	MS.gene009391	3.5	-1	1	20	1904	1923	AGAAUCUUGAUGAUGCUGCA	: .: : :::::::::::::	UUUAUCUUCAUCAAGAUUCU	Cleavage	1
mtr-miR172d-3p	MS.gene93817	3.5	-1	1	20	3284	3303	AGAAUCUUGAUGAUGCUGCA	: .: : :::::::::::::	UUUACCUUCAUCAAGAUUCU	Cleavage	1
mtr-miR172d-5p	MS.gene40002	3.5	-1	1	24	1872	1895	AGUGGAGCAUCAUCAAGAUUCACA	: :::. ::::::: ::.::::	AUUCAAUUCUGAUGAUACUUCACU	Cleavage	1
mtr-miR172d-5p	MS.gene070944	3.5	-1	1	24	93	116	AGUGGAGCAUCAUCAAGAUUCACA	.::::::::::::.: ...:	UUCUGAUCUUGAUGAUGUUAUGUU	Cleavage	1
mtr-miR172d-5p	MS.gene34370	3.5	-1	1	24	93	116	AGUGGAGCAUCAUCAAGAUUCACA	.::::::::::::.: ...:	UUCUGAUCUUGAUGAUGUUAUGUU	Cleavage	1
mtr-miR172d-5p	MS.gene34371	3.5	-1	1	24	96	119	AGUGGAGCAUCAUCAAGAUUCACA	.::::::::::::.:... :	UUCAGAUCUUGAUGAUGUUUUGGU	Cleavage	1
mtr-miR172d-5p	MS.gene46779	3.5	-1	1	24	90	113	AGUGGAGCAUCAUCAAGAUUCACA	:::::::: ::::.::.:	UCCACUUCUUGAUGUUGCUUCAUU	Translation	1
mtr-miR172d-5p	MS.gene56211	3.5	-1	1	24	369	392	AGUGGAGCAUCAUCAAGAUUCACA	:::::.::.:::: ::::	AGCAGCUCUUGGUGGUGCUGCACU	Cleavage	1
mtr-miR172d-5p	MS.gene60477	3.5	-1	1	24	90	113	AGUGGAGCAUCAUCAAGAUUCACA	:::::::: ::::.::.:	UCCACUUCUUGAUGUUGCUUCAUU	Translation	1
mtr-miR172d-5p	MS.gene68851	3.5	-1	1	24	156	179	AGUGGAGCAUCAUCAAGAUUCACA	: ::::::::::.:.:: :	AGAACAACUUGAUGAUGUUUCAAU	Cleavage	1
mtr-miR172d-5p	MS.gene95314	3.5	-1	1	24	732	755	AGUGGAGCAUCAUCAAGAUUCACA	.:: ::.::.::::.::::	GGCAGAUGGUGGUGGUGCUUCACU	Cleavage	1
mtr-miR2087-5p	MS.gene054707	3.5	-1	1	21	1226	1246	GAAGUAAAGAACCGGCUGCAG	.::: ::.::: ::::.::::	UUGCUGCUGGUGCUUUGCUUC	Translation	1
mtr-miR2087-5p	MS.gene56501	3.5	-1	1	21	419	439	GAAGUAAAGAACCGGCUGCAG	: :.:::.:: :::::::::	CCGUAGCUGGAUCUUUACUUG	Translation	1
mtr-miR2087-5p	MS.gene051863	3.5	-1	1	21	710	730	GAAGUAAAGAACCGGCUGCAG	::.:: ::::.:::.::::	AUGUAGAAGGUUUUUUGCUUC	Cleavage	1
mtr-miR2089-3p	MS.gene004783	3.5	-1	1	22	147	168	AGGAUUGGUGUAAUAGGUAAAA	:.::::::::: .:::::	ACGAAUCUAUUACACAGAUCCU	Cleavage	1
mtr-miR2089-3p	MS.gene67188	3.5	-1	1	22	147	168	AGGAUUGGUGUAAUAGGUAAAA	:.::::::::: .:::::	ACGAAUCUAUUACACAGAUCCU	Cleavage	1
mtr-miR2089-5p	MS.gene010021	3.5	-1	1	22	425	446	UUACCUAUUCCACCAAUUCCAU	:.::::::: :::.:::..	UGAGGAUUGGUGAAAUGGGUGG	Translation	1
mtr-miR2089-5p	MS.gene61935	3.5	-1	1	22	425	446	UUACCUAUUCCACCAAUUCCAU	:.::::::: :::.:::..	UGAGGAUUGGUGAAAUGGGUGG	Translation	1
mtr-miR2089-5p	MS.gene011221	3.5	-1	1	22	236	257	UUACCUAUUCCACCAAUUCCAU	:: :: ::::::::::: ::	GGGGCAUGGGUGGAAUAGGGAA	Cleavage	1
mtr-miR2111d-3p	MS.gene059540	3.5	-1	1	21	178	198	AUCCUUAGAAUGCAGAUUAUC	: :. :.:: :::::::::::	GCUGCUUUGGAUUCUAAGGAU	Cleavage	1
mtr-miR2111d-3p	MS.gene063320	3.5	-1	1	21	178	198	AUCCUUAGAAUGCAGAUUAUC	: :. :.:: :::::::::::	GCUGCUUUGGAUUCUAAGGAU	Cleavage	1
mtr-miR2111l	MS.gene43808	3.5	-1	1	21	1396	1416	AUCCUUGGAAUGCAGAUUAUC	:.:: ::.:::.::::::	UCUGAUAUGUAUUUCAAGGAA	Cleavage	1
mtr-miR2119	MS.gene041346	3.5	-1	1	21	725	746	UCAAAGGGAGGUGUGGA-GUAG	::: :.::.::::::.:::::	GUACAUUCAUACCUCCUUUUGA	Cleavage	1
mtr-miR2119	MS.gene013957	3.5	-1	1	21	255	275	UCAAAGGGAGGUGUGGAGUAG	.::.::::::::.: :::.	UAGCUUCACACCUCUCAUUGG	Cleavage	1
mtr-miR2119	MS.gene69652	3.5	-1	1	21	1118	1138	UCAAAGGGAGGUGUGGAGUAG	: :.:::::::..:::::	CACCACUACACCUCUUUUUGA	Cleavage	1
mtr-miR2119	MS.gene009098	3.5	-1	1	21	377	397	UCAAAGGGAGGUGUGGAGUAG	: :.:::::::..:::::	CACCACUACACCUCUUUUUGA	Cleavage	1
mtr-miR2119	MS.gene71492	3.5	-1	1	21	863	883	UCAAAGGGAGGUGUGGAGUAG	: :.::: :: ::.:::::::	CAAUUCCUCAACUUCCUUUGA	Translation	1
mtr-miR2585a	MS.gene043932	3.5	-1	1	22	898	919	CAGGAUUAGCGAUUACAGGGAC	: :::: .::.:::.:::::	UUGCCUGCGAUUGCUGAUCCUA	Cleavage	1
mtr-miR2587a	MS.gene011227	3.5	-1	1	22	1834	1855	UUGACCGUUCAUAUGAACCCUG	:: :::::::::::.: :.::	CACAGUUCAUAUGAAUGUUUAA	Cleavage	1
mtr-miR2587a	MS.gene003902	3.5	-1	1	22	1620	1641	UUGACCGUUCAUAUGAACCCUG	: :::: :::::.:.::::.	AAUGGUUAAUAUGGAUGGUCGU	Cleavage	1
mtr-miR2587a	MS.gene28357	3.5	-1	1	22	1653	1674	UUGACCGUUCAUAUGAACCCUG	: :::: :::::.:.::::.	AAUGGUUAAUAUGGAUGGUCGU	Cleavage	1
mtr-miR2587a	MS.gene09932	3.5	-1	1	22	247	268	UUGACCGUUCAUAUGAACCCUG	: : :: ::::::::::::	AUAGUUCCAGAUGAACGGUCAA	Cleavage	1
mtr-miR2588a	MS.gene31487	3.5	-1	1	21	907	927	UAACACUGUGCAACUAAGUCC	::.::::..::::::::	AUCAUUGGUUGUGCAGUGUUA	Cleavage	1
mtr-miR2588a	MS.gene055829	3.5	-1	1	21	907	927	UAACACUGUGCAACUAAGUCC	::.::::..::::::::	AUCAUUGGUUGUGCAGUGUUA	Cleavage	1
mtr-miR2588a	MS.gene058943	3.5	-1	1	21	387	407	UAACACUGUGCAACUAAGUCC	:: :::::::::: ::::	AUACAUAGUUGCACAAUGUUU	Cleavage	1
mtr-miR2589	MS.gene37855	3.5	-1	1	22	253	274	GGCAUCCACGUGUGCUUCACCG	::.::::.:: ::::::..	CUUUGGAGCAUACAUGGAUGUU	Cleavage	1
mtr-miR2590a	MS.gene56439	3.5	-1	1	22	874	895	AUCUAAAGGUGAUUAUUGUGCC	.:: :::::::: ::.:::	GUAGCACUAAUCACCGUUGGAU	Cleavage	1
mtr-miR2590a	MS.gene82418	3.5	-1	1	22	874	895	AUCUAAAGGUGAUUAUUGUGCC	.:: :::::::: ::.:::	GUAGCACUAAUCACCGUUGGAU	Cleavage	1
mtr-miR2590a	MS.gene067575	3.5	-1	1	22	874	895	AUCUAAAGGUGAUUAUUGUGCC	.:: :::::::: ::.:::	GUAGCACUAAUCACCGUUGGAU	Cleavage	1
mtr-miR2590a	MS.gene36283	3.5	-1	1	22	373	394	AUCUAAAGGUGAUUAUUGUGCC	::: : :::.:::::::::	AUCACCUUCAUCGCCUUUAGAU	Cleavage	1
mtr-miR2590h	MS.gene64356	3.5	-1	1	24	2536	2559	AGAAUGACAUGGCAGAAUAAUCAC	::: :: ::::..::::.::::	UUGAAUAAUCUGUUAUGUUAUUCC	Cleavage	1
mtr-miR2590h	MS.gene072119	3.5	-1	1	24	959	982	AGAAUGACAUGGCAGAAUAAUCAC	:: :: ::::::::::::	UUUUCAAUGCUCCCAUGUCAUUCU	Cleavage	1
mtr-miR2590h	MS.gene011175	3.5	-1	1	24	2945	2968	AGAAUGACAUGGCAGAAUAAUCAC	:: :: ::::::::::::	UUUUCAAUGCUCCCAUGUCAUUCU	Cleavage	1
mtr-miR2592a-3p	MS.gene84262	3.5	-1	1	21	514	534	GAAAAACAUGAAUGUCGAGCG	.:.:.:.::::: :::::::.	UGUUUGGCAUUCUUGUUUUUU	Cleavage	1
mtr-miR2592a-3p	MS.gene068713	3.5	-1	1	21	514	534	GAAAAACAUGAAUGUCGAGCG	.:.:.:.::::: :::::::.	UGUUUGGCAUUCUUGUUUUUU	Cleavage	1
mtr-miR2592a-3p	MS.gene056815	3.5	-1	1	21	514	534	GAAAAACAUGAAUGUCGAGCG	.:.:.:.::::: :::::::.	UGUUUGGCAUUCUUGUUUUUU	Cleavage	1
mtr-miR2592a-3p	MS.gene019669	3.5	-1	1	21	514	534	GAAAAACAUGAAUGUCGAGCG	.:.:.:.::::: :::::::.	UGUUUGGCAUUCUUGUUUUUU	Cleavage	1
mtr-miR2592ae	MS.gene063315	3.5	-1	1	21	158	178	CAACAGGACUCAAGCAUUUCG	.:::::: :::::..:::::	UGAAAUGGGUGAGUUUUGUUG	Cleavage	1
mtr-miR2592ae	MS.gene66416	3.5	-1	1	21	2	22	CAACAGGACUCAAGCAUUUCG	.:::::: :::::..:::::	UGAAAUGGGUGAGUUUUGUUG	Cleavage	1
mtr-miR2592ap	MS.gene04016	3.5	-1	1	21	308	328	AGGCUGGUUUAGAUGAAGGUA	:: :::::::::::. :.::	CACAUUCAUCUAAACUUGUCU	Cleavage	1
mtr-miR2592ap	MS.gene76166	3.5	-1	1	21	308	328	AGGCUGGUUUAGAUGAAGGUA	:: :::::::::::. :.::	CACAUUCAUCUAAACUUGUCU	Cleavage	1
mtr-miR2592ap	MS.gene22518	3.5	-1	1	21	41	61	AGGCUGGUUUAGAUGAAGGUA	: ::::::::::: : :::.:	UUCCUUCAUCUAAUCAAGCUU	Cleavage	1
mtr-miR2592b-3p	MS.gene82957	3.5	-1	1	21	39	60	AAAUGCUUGAGUCC-UGUUGUU	::.:.: :::.::::::::::	UACGAUAUGGAUUCAAGCAUUU	Cleavage	1
mtr-miR2592b-3p	MS.gene54958	3.5	-1	1	21	377	398	AAAUGCUUGAGUCC-UGUUGUU	::::: :::::::::::: :	UUCAACAUGGACUCAAGCAUCU	Cleavage	1
mtr-miR2592b-3p	MS.gene021756	3.5	-1	1	21	1651	1671	AAAUGCUUGAGUCCUGUUGUU	: ::.: :..::::::::::	ACCAGCCAGGUUCAAGCAUUU	Cleavage	1
mtr-miR2592bl-3p	MS.gene47113	3.5	-1	1	21	504	524	GAGUAAUUCAAACUUGUUAAA	:::.: :.::::::::: :::	UUUGAAAGGUUUGAAUUUCUC	Cleavage	1
mtr-miR2592bl-3p	MS.gene036896	3.5	-1	1	21	268	288	GAGUAAUUCAAACUUGUUAAA	::: .. :::::::::.:::	CUUAUUGCGUUUGAAUUGCUC	Cleavage	1
mtr-miR2592bl-3p	MS.gene040933	3.5	-1	1	21	1330	1350	GAGUAAUUCAAACUUGUUAAA	::: ::::::::::: ::	GGUAAGAAGUUUGAAUUUCUA	Cleavage	1
mtr-miR2592bl-3p	MS.gene070708	3.5	-1	1	21	1360	1380	GAGUAAUUCAAACUUGUUAAA	::: ::::::::::: ::	GAUAAGAAGUUUGAAUUUCUA	Cleavage	1
mtr-miR2592bl-3p	MS.gene026505	3.5	-1	1	21	1360	1380	GAGUAAUUCAAACUUGUUAAA	::: ::::::::::: ::	GAUAAGAAGUUUGAAUUUCUA	Cleavage	1
mtr-miR2592bl-5p	MS.gene060024	3.5	-1	1	22	163	184	UGGCAAGUUUGAAUUUACCUCA	: :::.::::::..:::: .:	GGUGGUGAAUUCAGGCUUGGUA	Cleavage	1
mtr-miR2592bl-5p	MS.gene41961	3.5	-1	1	22	163	184	UGGCAAGUUUGAAUUUACCUCA	: :::.::::::..:::: .:	GGUGGUGAAUUCAGGCUUGGUA	Cleavage	1
mtr-miR2592bl-5p	MS.gene054233	3.5	-1	1	22	163	184	UGGCAAGUUUGAAUUUACCUCA	: :::.::::::..:::: .:	GGUGGUGAAUUCAGGCUUGGUA	Cleavage	1
mtr-miR2592bl-5p	MS.gene97130	3.5	-1	1	22	1511	1532	UGGCAAGUUUGAAUUUACCUCA	.:: ::.::::::: ::::.	AAGGGAAAGUUCAAACAUGCCG	Cleavage	1
mtr-miR2592bo-5p	MS.gene02608	3.5	-1	1	22	1591	1612	CGGCCAGGACUCAAGCAUUUCG	:: :::: :::::::::::	GAAACUGCUGGAGUCCUGGCCU	Cleavage	1
mtr-miR2592bp-3p	MS.gene56901	3.5	-1	1	21	101	121	CGGCAGAACUCCAGCAUUCGA	:.:. :::::::::::::..	UUGGUUGCUGGAGUUCUGUUC	Cleavage	1
mtr-miR2592bp-3p	MS.gene48340	3.5	-1	1	21	101	121	CGGCAGAACUCCAGCAUUCGA	:.:. :::::::::::::..	UUGGUUGCUGGAGUUCUGUUC	Cleavage	1
mtr-miR2592bp-3p	MS.gene033280	3.5	-1	1	21	101	121	CGGCAGAACUCCAGCAUUCGA	:.:. :::::::::::::..	UUGGUUGCUGGAGUUCUGUUC	Cleavage	1
mtr-miR2592d-5p	MS.gene063315	3.5	-1	1	22	157	178	CAACAGGACUCAAGCAUUUCGC	.:::::: :::::..:::::	AUGAAAUGGGUGAGUUUUGUUG	Cleavage	1
mtr-miR2592d-5p	MS.gene66416	3.5	-1	1	22	1	22	CAACAGGACUCAAGCAUUUCGC	.:::::: :::::..:::::	AUGAAAUGGGUGAGUUUUGUUG	Cleavage	1
mtr-miR2592s-3p	MS.gene59487	3.5	-1	1	21	1612	1632	AAAUGCUUGAGUCAUGUUGUU	..::. .::..:::::.::::	GGCAGGGUGGUUCAAGUAUUU	Cleavage	1
mtr-miR2592s-3p	MS.gene64791	3.5	-1	1	21	1612	1632	AAAUGCUUGAGUCAUGUUGUU	..::. .::..:::::.::::	GGCAGGGUGGUUCAAGUAUUU	Cleavage	1
mtr-miR2592s-3p	MS.gene67462	3.5	-1	1	21	1801	1821	AAAUGCUUGAGUCAUGUUGUU	..::. .::..:::::.::::	GGCAGGGUGGUUCAAGUAUUU	Cleavage	1
mtr-miR2592s-3p	MS.gene021756	3.5	-1	1	21	1651	1671	AAAUGCUUGAGUCAUGUUGUU	: ::.: :..::::::::::	ACCAGCCAGGUUCAAGCAUUU	Cleavage	1
mtr-miR2593a	MS.gene030224	3.5	-1	1	21	1056	1076	UUAAAUGAAUGAACCUAGAAU	: :.:: ::::: :::::::.	ACUUUAUGUUCACUCAUUUAG	Cleavage	1
mtr-miR2593e	MS.gene032101	3.5	-1	1	24	2317	2340	AUACAUCAUUGAUUGAAUGAACCU	:: :::::::: .:::::::: :	AGCAUCAUUCAAAUAAUGAUGUUU	Cleavage	1
mtr-miR2593e	MS.gene92254	3.5	-1	1	24	740	763	AUACAUCAUUGAUUGAAUGAACCU	.:::::::::::::: : :	UCAAAUAUUCAAUCAAUGAUUUCU	Cleavage	1
mtr-miR2593e	MS.gene68553	3.5	-1	1	24	532	555	AUACAUCAUUGAUUGAAUGAACCU	.:: :::::::::::::	CAAGAAGUUAUAUCAAUGAUGUAU	Cleavage	1
mtr-miR2593e	MS.gene72073	3.5	-1	1	24	532	555	AUACAUCAUUGAUUGAAUGAACCU	.:: :::::::::::::	CAAGAAGUUAUAUCAAUGAUGUAU	Cleavage	1
mtr-miR2593e	MS.gene66234	3.5	-1	1	24	532	555	AUACAUCAUUGAUUGAAUGAACCU	.:: :::::::::::::	CAAGAAGUUAUAUCAAUGAUGUAU	Cleavage	1
mtr-miR2593e	MS.gene064313	3.5	-1	1	24	313	336	AUACAUCAUUGAUUGAAUGAACCU	.:: :::::::::::::	CAAGAAGUUAUAUCAAUGAUGUAU	Cleavage	1
mtr-miR2593e	MS.gene68556	3.5	-1	1	24	247	270	AUACAUCAUUGAUUGAAUGAACCU	.:: :::::::::::::	CAAGAAGUUAUAUCAAUGAUGUAU	Cleavage	1
mtr-miR2593e	MS.gene66237	3.5	-1	1	24	190	213	AUACAUCAUUGAUUGAAUGAACCU	.:: :::::::::::::	CAAGAAGUUAUAUCAAUGAUGUAU	Cleavage	1
mtr-miR2593e	MS.gene72077	3.5	-1	1	24	58	81	AUACAUCAUUGAUUGAAUGAACCU	.:: :::::::::::::	CAAGAAGUUAUAUCAAUGAUGUAU	Cleavage	1
mtr-miR2597	MS.gene04651	3.5	-1	1	21	895	915	UUUGGUACUUCGUCGAUUUGA	:.:.:: ::::: :::::.::	UUAGAUGGACGAUGUACCGAA	Cleavage	1
mtr-miR2597	MS.gene23525	3.5	-1	1	21	432	452	UUUGGUACUUCGUCGAUUUGA	:::.: ::.::: :::::::	ACAAGUAGAUGAAUUACCAAA	Cleavage	1
mtr-miR2597	MS.gene49197	3.5	-1	1	21	681	701	UUUGGUACUUCGUCGAUUUGA	:::::: ::::: ::.:::	CGAAAUCGUCGAAGCACUAAA	Cleavage	1
mtr-miR2597	MS.gene59023	3.5	-1	1	21	1053	1072	UUUGGUACUUCGUCGAUUUGA	:: ::: :::::::::::::.	UCUAAU-GACGAAGUACCAAG	Cleavage	1
mtr-miR2597	MS.gene014799	3.5	-1	1	21	3870	3890	UUUGGUACUUCGUCGAUUUGA	.:::. :.:.:::.:::::	GGGAAUUAAUGGAGUGCCAAA	Cleavage	1
mtr-miR2597	MS.gene32595	3.5	-1	1	21	3864	3884	UUUGGUACUUCGUCGAUUUGA	.:::. :.:.:::.:::::	GGGAAUUAAUGGAGUGCCAAA	Cleavage	1
mtr-miR2597	MS.gene072936	3.5	-1	1	21	3381	3401	UUUGGUACUUCGUCGAUUUGA	.:::. :.:.:::.:::::	GGGAAUUAAUGGAGUGCCAAA	Cleavage	1
mtr-miR2597	MS.gene44341	3.5	-1	1	21	6	26	UUUGGUACUUCGUCGAUUUGA	:::: :::.::::::::	AGAAAUGUACGGAGUACCAAC	Cleavage	1
mtr-miR2598	MS.gene32742	3.5	-1	1	21	653	673	CUAAGGGUGAUUAUUCUGCCA	: :.: :::..:::::.::.:	UUGUACAAUGGUCACCUUUGG	Cleavage	1
mtr-miR2598	MS.gene84701	3.5	-1	1	21	851	871	CUAAGGGUGAUUAUUCUGCCA	:: ::: ::::::..::::	AAGCUGAAGAAUCACUUUUAG	Cleavage	1
mtr-miR2600b	MS.gene049907	3.5	-1	1	24	277	300	AAGCAUUGUGGCAUUGUGAUUGGU	: :::.:::: :.:::::::	AAGAUUCAUAAUGGCGCAAUGCUC	Translation	1
mtr-miR2600b	MS.gene21268	3.5	-1	1	24	277	300	AAGCAUUGUGGCAUUGUGAUUGGU	: :::.:::: :.:::::::	AAGAUUCAUAAUGGCGCAAUGCUC	Translation	1
mtr-miR2600b	MS.gene61955	3.5	-1	1	24	277	300	AAGCAUUGUGGCAUUGUGAUUGGU	: :::.:::: :.:::::::	AAGAUUCAUAAUGGCGCAAUGCUC	Translation	1
mtr-miR2600b	MS.gene46875	3.5	-1	1	24	694	717	AAGCAUUGUGGCAUUGUGAUUGGU	::::::::::..:: :::	AUGCUCCACAAUGCCAUGAUCCUU	Cleavage	1
mtr-miR2600b	MS.gene36613	3.5	-1	1	24	612	635	AAGCAUUGUGGCAUUGUGAUUGGU	:::: :::..::::: :::	AAAGCUCACUAUGUUACAAUACUU	Cleavage	1
mtr-miR2600e	MS.gene049907	3.5	-1	1	24	277	300	AAGCAUUGUGGCAUUGUGAUUGGC	: :::.:::: :.:::::::	AAGAUUCAUAAUGGCGCAAUGCUC	Translation	1
mtr-miR2600e	MS.gene21268	3.5	-1	1	24	277	300	AAGCAUUGUGGCAUUGUGAUUGGC	: :::.:::: :.:::::::	AAGAUUCAUAAUGGCGCAAUGCUC	Translation	1
mtr-miR2600e	MS.gene61955	3.5	-1	1	24	277	300	AAGCAUUGUGGCAUUGUGAUUGGC	: :::.:::: :.:::::::	AAGAUUCAUAAUGGCGCAAUGCUC	Translation	1
mtr-miR2600e	MS.gene36609	3.5	-1	1	24	1263	1286	AAGCAUUGUGGCAUUGUGAUUGGC	:::: :::..::::: :::	AAAGCUCACUAUGUUACAAUACUU	Cleavage	1
mtr-miR2600e	MS.gene36721	3.5	-1	1	24	1269	1292	AAGCAUUGUGGCAUUGUGAUUGGC	:::: :::..::::: :::	AAAGCUCACUAUGUUACAAUACUU	Cleavage	1
mtr-miR2600e	MS.gene36616	3.5	-1	1	24	1239	1262	AAGCAUUGUGGCAUUGUGAUUGGC	:::: :::..::::: :::	AAAGUUCACCAUGUUACAAUACUU	Cleavage	1
mtr-miR2600e	MS.gene011091	3.5	-1	1	24	1413	1436	AAGCAUUGUGGCAUUGUGAUUGGC	:::: :::..::::: :::	AAAGCUCACUAUGUUACAAUACUU	Cleavage	1
mtr-miR2600e	MS.gene36613	3.5	-1	1	24	612	635	AAGCAUUGUGGCAUUGUGAUUGGC	:::: :::..::::: :::	AAAGCUCACUAUGUUACAAUACUU	Cleavage	2
mtr-miR2601	MS.gene036294	3.5	-1	1	22	220	241	UAUUUGGUAUCGCUUUGGUCCC	:: ::::: :::.:::::.	AAAACAAAAGCCAUAUCAAAUG	Translation	1
mtr-miR2603	MS.gene010649	3.5	-1	1	22	1100	1121	UUUGGUAUUGGUCCCUGCACUU	:: : :::::..::::::::.	AACUUCAGGGGUCAAUACCAGU	Cleavage	2
mtr-miR2603	MS.gene99458	3.5	-1	1	22	1754	1775	UUUGGUAUUGGUCCCUGCACUU	:: : :::::..::::::::.	AACUUCAGGGGUCAAUACCAGU	Cleavage	2
mtr-miR2603	MS.gene32392	3.5	-1	1	22	379	400	UUUGGUAUUGGUCCCUGCACUU	:: :::: :::.: :::::::.	AAUUGCACGGAUCCAUACCAAG	Cleavage	1
mtr-miR2603	MS.gene33883	3.5	-1	1	22	376	397	UUUGGUAUUGGUCCCUGCACUU	: :::: :::.: :::::::.	UAUUGCAAGGAUCCAUACCAAG	Cleavage	1
mtr-miR2603	MS.gene066991	3.5	-1	1	22	367	388	UUUGGUAUUGGUCCCUGCACUU	: :::: :::.: :::::::.	UAUUGCAAGGAUCCAUACCAAG	Cleavage	1
mtr-miR2603	MS.gene037536	3.5	-1	1	22	2762	2783	UUUGGUAUUGGUCCCUGCACUU	:: ::::.:::::::: .:	AUUUGGAGGGGCCAAUACCUGA	Cleavage	1
mtr-miR2603	MS.gene95673	3.5	-1	1	22	1166	1187	UUUGGUAUUGGUCCCUGCACUU	: :: ::: ::::::::::	ACAUUCAUGGAGCAAUACCAAA	Translation	1
mtr-miR2605	MS.gene026825	3.5	-1	1	20	416	435	ACUUAGUUUAUAUGACCUAC	::: ::::::.:.:::: :	UUAGAUCAUAUGAGCUAACU	Cleavage	1
mtr-miR2609a	MS.gene33692	3.5	-1	1	21	2	22	UGGAAGUAAUAGGUUCUCACU	:::.:: ::::: :::::.:	UGUGGGAUCCUAUCACUUCUA	Cleavage	1
mtr-miR2616	MS.gene042155	3.5	-1	1	22	90	111	AUUGGGUUUGGUUCGGGCGGAU	::: ::: ::::::::::.:	UUCCACCCAAACCAAACCCGAC	Cleavage	1
mtr-miR2616	MS.gene052711	3.5	-1	1	22	1751	1772	AUUGGGUUUGGUUCGGGCGGAU	:..::: :.::::::..::.:	UUUUGCCAGGACCAAAUUCAGU	Cleavage	1
mtr-miR2616	MS.gene07845	3.5	-1	1	22	1751	1772	AUUGGGUUUGGUUCGGGCGGAU	:..::: :.::::::..::.:	UUUUGCCAGGACCAAAUUCAGU	Cleavage	1
mtr-miR2616	MS.gene53355	3.5	-1	1	22	1751	1772	AUUGGGUUUGGUUCGGGCGGAU	:..::: :.::::::..::.:	UUUUGCCAGGACCAAAUUCAGU	Cleavage	1
mtr-miR2616	MS.gene73160	3.5	-1	1	22	162	183	AUUGGGUUUGGUUCGGGCGGAU	: ..:..: ::.:::::::.::	AGUUGUUCAAAUCAAACCCGAU	Cleavage	1
mtr-miR2616	MS.gene86246	3.5	-1	1	22	107	128	AUUGGGUUUGGUUCGGGCGGAU	::::. :.::.:::::..:	ACGCGCCUAAGCCGAACCCGGU	Cleavage	1
mtr-miR2616	MS.gene44265	3.5	-1	1	22	107	128	AUUGGGUUUGGUUCGGGCGGAU	::::. :.::.:::::..:	ACGCGCCUAAGCCGAACCCGGU	Cleavage	1
mtr-miR2629a	MS.gene24827	3.5	-1	1	21	1343	1362	AGUUUUCCUCGGUAGUUAACU	:::::: ::::::.:::::	CAUUAACU-CCGAGGGAAACU	Cleavage	1
mtr-miR2629a	MS.gene63287	3.5	-1	1	21	593	613	AGUUUUCCUCGGUAGUUAACU	::.: ::.:::::::.::	UUCUAGCAACUGAGGAAAGCU	Cleavage	1
mtr-miR2629a	MS.gene62168	3.5	-1	1	21	593	613	AGUUUUCCUCGGUAGUUAACU	::.: ::.:::::::.::	UUCUAGCAACUGAGGAAAGCU	Cleavage	1
mtr-miR2629h	MS.gene050760	3.5	-1	1	24	848	871	GCAGAAGAUCCUCGGCAGUUAACU	::::.. :::::.::.:::	UACACACUGUUAAGGAUUUUUUGC	Cleavage	1
mtr-miR2630a	MS.gene015853	3.5	-1	1	21	88	108	UGGUUUUGGUCCUUGGUAUUU	:::.:::::::.::::: :	CAAUGCCAAGGAUCAAAAGCU	Cleavage	1
mtr-miR2630a	MS.gene87063	3.5	-1	1	21	761	781	UGGUUUUGGUCCUUGGUAUUU	..:::.::: :.::::.:.::	GGAUAUCAAUGGCCAAGAUCA	Cleavage	1
mtr-miR2630a	MS.gene028021	3.5	-1	1	21	1509	1529	UGGUUUUGGUCCUUGGUAUUU	.:: ::::::::::::::.	GAAGUCCAAGGACCAAAACUU	Cleavage	1
mtr-miR2630a	MS.gene98439	3.5	-1	1	21	1506	1526	UGGUUUUGGUCCUUGGUAUUU	.:: ::::::::::::::.	GAAGUCCAAGGACCAAAACUU	Cleavage	2
mtr-miR2630a	MS.gene018117	3.5	-1	1	21	1197	1217	UGGUUUUGGUCCUUGGUAUUU	::..:::::.::::..::	UGUUAUUAAGGAUCAAAGUCA	Cleavage	2
mtr-miR2630a	MS.gene08833	3.5	-1	1	21	477	497	UGGUUUUGGUCCUUGGUAUUU	:::.::: ::::::::::	CCAUAUCAAUAACCAAAACCA	Translation	1
mtr-miR2630a	MS.gene026258	3.5	-1	1	21	29	49	UGGUUUUGGUCCUUGGUAUUU	: ::: :.:: ::::::::.:	AUAUAACGAGCACCAAAACUA	Translation	1
mtr-miR2631	MS.gene77512	3.5	-1	1	21	1129	1149	UGACACGCCACGUGGCACACU	:::::. :::::.:::::	GUUGUGCUCCGUGGUGUGUCC	Cleavage	1
mtr-miR2634	MS.gene039511	3.5	-1	1	21	794	816	UUUAUUCUCAGUUUG--UUGCUC	.:::: ::::.:::::::.::	AGGCAAUACAAAUUGAGAAUGAA	Cleavage	1
mtr-miR2634	MS.gene01140	3.5	-1	1	21	607	627	UUUAUUCUCAGUUUGUUGCUC	:::.:::::::: .::..:	UUGCAGCAAACUGAUGAUGGA	Cleavage	1
mtr-miR2634	MS.gene059603	3.5	-1	1	21	2431	2451	UUUAUUCUCAGUUUGUUGCUC	.: :::.:: :::::::.::	UGGGAACGAAAUGAGAAUGAA	Translation	1
mtr-miR2634	MS.gene34829	3.5	-1	1	21	612	632	UUUAUUCUCAGUUUGUUGCUC	:::: :: .:::::.::::	UUGCAAAAAUUUGAGAGUAAA	Cleavage	2
mtr-miR2636	MS.gene72189	3.5	-1	1	21	82	102	UUUGGUUAGUGUGCUGAAUAU	:::: :::::: ::::::	CCCUUCAUCACACUCACCAAA	Cleavage	1
mtr-miR2636	MS.gene030444	3.5	-1	1	21	82	102	UUUGGUUAGUGUGCUGAAUAU	:::: :::::: ::::::	CCCUUCAUCACACUCACCAAA	Cleavage	1
mtr-miR2636	MS.gene056006	3.5	-1	1	21	325	345	UUUGGUUAGUGUGCUGAAUAU	::::: .:. :::::::::	GAAUUCAAUAUCCUAACCAAA	Translation	1
mtr-miR2636	MS.gene40788	3.5	-1	1	21	325	345	UUUGGUUAGUGUGCUGAAUAU	::::: .:. :::::::::	GAAUUCAAUAUCCUAACCAAA	Translation	1
mtr-miR2638a	MS.gene28535	3.5	-1	1	21	1939	1959	AUGAUUAAUAUUUGCAGUGGC	:...:::::. ::::::::.:	GUUGCUGCAGCUAUUAAUCGU	Translation	1
mtr-miR2638a	MS.gene029065	3.5	-1	1	21	502	522	AUGAUUAAUAUUUGCAGUGGC	.::::: .:::.::.::::	UUCACUGAGAAUGUUGAUCAA	Cleavage	1
mtr-miR2638a	MS.gene046135	3.5	-1	1	21	502	522	AUGAUUAAUAUUUGCAGUGGC	.::::: .:::.::.::::	UUCACUGAGAAUGUUGAUCAA	Cleavage	1
mtr-miR2638a	MS.gene74217	3.5	-1	1	21	823	843	AUGAUUAAUAUUUGCAGUGGC	.::::: .:::.::.::::	UUCACUGAGAAUGUUGAUCAA	Cleavage	1
mtr-miR2638a	MS.gene45438	3.5	-1	1	21	2601	2621	AUGAUUAAUAUUUGCAGUGGC	::. ::::.:::: :::::	AGCAUGGCAAGUAUUUAUCAU	Cleavage	1
mtr-miR2638a	MS.gene39339	3.5	-1	1	21	2784	2804	AUGAUUAAUAUUUGCAGUGGC	::. ::::.:::: :::::	AGCAUGGCAAGUAUUUAUCAU	Cleavage	1
mtr-miR2638a	MS.gene022705	3.5	-1	1	21	3231	3251	AUGAUUAAUAUUUGCAGUGGC	::. ::::.:::: :::::	AGCAUGGCAAGUAUUUAUCAU	Cleavage	1
mtr-miR2638a	MS.gene04795	3.5	-1	1	21	737	756	AUGAUUAAUAUUUGCAGUGGC	.::.:: .::::::.:::::	UUCAUUG-GAAUAUUGAUCAU	Cleavage	1
mtr-miR2638a	MS.gene06142	3.5	-1	1	21	749	768	AUGAUUAAUAUUUGCAGUGGC	.::.:: .::::::.:::::	UUCAUUG-GAAUAUUGAUCAU	Cleavage	1
mtr-miR2638a	MS.gene015721	3.5	-1	1	21	749	768	AUGAUUAAUAUUUGCAGUGGC	.::.:: .::::::.:::::	UUCAUUG-GAAUAUUGAUCAU	Cleavage	1
mtr-miR2640	MS.gene054917	3.5	-1	1	22	1306	1327	UUCCUUGCCGGAGCUGGACUAC	: :::. ::::.: ::::::::	GAAGUUAAGCUUCCGCAAGGAA	Cleavage	1
mtr-miR2643a	MS.gene037369	3.5	-1	1	21	178	198	UUUGGGAUCAGAAAUUAGAGA	:::: :::::::::.:.::.	UCUCAUAUUUCUGAUUCUAAG	Cleavage	1
mtr-miR2643a	MS.gene029204	3.5	-1	1	21	178	198	UUUGGGAUCAGAAAUUAGAGA	:::: :::::::::.:.::.	UCUCAUAUUUCUGAUUCUAAG	Cleavage	1
mtr-miR2643a	MS.gene93124	3.5	-1	1	21	178	198	UUUGGGAUCAGAAAUUAGAGA	:::: :::::::::.:.::.	UCUCAUAUUUCUGAUUCUAAG	Cleavage	1
mtr-miR2643a	MS.gene029776	3.5	-1	1	21	1402	1422	UUUGGGAUCAGAAAUUAGAGA	:. ::::::::: ::::..::	UUGCUAAUUUCUCAUCCUGAA	Cleavage	1
mtr-miR2643a	MS.gene35192	3.5	-1	1	21	289	309	UUUGGGAUCAGAAAUUAGAGA	::::: :::::::::::	CCAAUAAUUACUGAUCCCAAA	Cleavage	1
mtr-miR2645	MS.gene036603	3.5	-1	1	21	552	572	UUUCUAGAGAUGAGCAUAUAU	: ::. ::: :::::::::.:	AAAUGAGCUAAUCUCUAGAGA	Cleavage	1
mtr-miR2645	MS.gene98839	3.5	-1	1	21	348	367	UUUCUAGAGAUGAGCAUAUAU	: : ::: ::::.::::::::	AGAAAUG-UCAUUUCUAGAAA	Cleavage	1
mtr-miR2645	MS.gene80844	3.5	-1	1	21	915	934	UUUCUAGAGAUGAGCAUAUAU	: : ::: ::::.::::::::	AGAAAUG-UCAUUUCUAGAAA	Cleavage	1
mtr-miR2651	MS.gene36721	3.5	-1	1	21	1616	1636	UUUGAUUGGUAUGCCUGCAUU	::: ::: .::::..::::::	AAUUCAGUUAUACUGAUCAAA	Cleavage	1
mtr-miR2652a	MS.gene047098	3.5	-1	1	21	1433	1453	UAUGCAGGGUGCAUAAGGAUU	: : ::::..:.:::::::	GUUGCCUAUGUGCUCUGCAUA	Cleavage	1
mtr-miR2652a	MS.gene071966	3.5	-1	1	21	1433	1453	UAUGCAGGGUGCAUAAGGAUU	: : ::::..:.:::::::	GUUGCCUAUGUGCUCUGCAUA	Cleavage	1
mtr-miR2655a	MS.gene017065	3.5	-1	1	21	1802	1822	CGUUUAGGUCCCUUAACUUUA	:.: :::.:: ::::::::.:	UGAUGUUGAGUGACCUAAAUG	Translation	1
mtr-miR2655a	MS.gene73305	3.5	-1	1	21	2063	2083	CGUUUAGGUCCCUUAACUUUA	::: :: ::::::::::: :	CAAACUUCAGGGACCUAAAGG	Cleavage	1
mtr-miR2658	MS.gene006688	3.5	-1	1	20	229	248	AUGUGACCUUGUAUAUGAUC	: :::: ::::::::...::	GUUCAUUUACAAGGUUGUAU	Cleavage	1
mtr-miR2658	MS.gene76483	3.5	-1	1	20	999	1018	AUGUGACCUUGUAUAUGAUC	.:.: ::.::::::..:::	AGUUACAUGCAAGGUUGCAU	Cleavage	2
mtr-miR2658	MS.gene039103	3.5	-1	1	20	1476	1495	AUGUGACCUUGUAUAUGAUC	.:.: ::.::::::..:::	AGUUACAUGCAAGGUUGCAU	Cleavage	2
mtr-miR2658	MS.gene29341	3.5	-1	1	20	290	310	AUGUGACCUUGUAU-AUGAUC	:::: :::::::::.::::	AAUCAACAUACAAGGUUACAU	Cleavage	1
mtr-miR2658	MS.gene050882	3.5	-1	1	20	290	310	AUGUGACCUUGUAU-AUGAUC	:::: :::::::::.::::	AAUCAACAUACAAGGUUACAU	Cleavage	1
mtr-miR2658	MS.gene072475	3.5	-1	1	20	290	310	AUGUGACCUUGUAU-AUGAUC	:::: :::::::::.::::	AAUCAACAUACAAGGUUACAU	Cleavage	1
mtr-miR2660	MS.gene76490	3.5	-1	1	21	190	210	UAAGACAUCAGCUAUAAGCUA	: ::. :::::.::::::.	AUGGUUGGAGCUGGUGUCUUG	Cleavage	1
mtr-miR2661	MS.gene47534	3.5	-1	1	21	1079	1099	UAGGUUUGAGAAAAUGGGCAG	::.. :::::.:.::::::.	AUGUUGAUUUUUUUAAACCUG	Cleavage	1
mtr-miR2661	MS.gene064571	3.5	-1	1	21	2687	2707	UAGGUUUGAGAAAAUGGGCAG	: :.:::::::::: .::::	GUACUCAUUUUCUCAUGCCUA	Cleavage	1
mtr-miR2661	MS.gene004474	3.5	-1	1	21	490	510	UAGGUUUGAGAAAAUGGGCAG	: ::::.::::: ::::: ::	CGGCCCGUUUUCCCAAACAUA	Cleavage	1
mtr-miR2664a	MS.gene24109	3.5	-1	1	21	837	857	AAUUGUGGUGGGUUGACAGUC	::: ::: :::..::::::	ACCUGACAAGCCAUUACAAUU	Cleavage	1
mtr-miR2665	MS.gene064141	3.5	-1	1	21	3031	3051	UGAUUUCAGGUCAAGAAUUGA	: ::::::::.: :::.:::	GCUAUUCUUGAUCAGAAGUCA	Cleavage	1
mtr-miR2665	MS.gene064142	3.5	-1	1	21	3031	3051	UGAUUUCAGGUCAAGAAUUGA	: ::::::::.: :::.:::	GCUAUUCUUGAUCAGAAGUCA	Cleavage	1
mtr-miR2665	MS.gene68631	3.5	-1	1	21	2974	2994	UGAUUUCAGGUCAAGAAUUGA	: ::::::::.: :::.:::	GCUAUUCUUGAUCAGAAGUCA	Cleavage	1
mtr-miR2665	MS.gene068716	3.5	-1	1	21	235	255	UGAUUUCAGGUCAAGAAUUGA	:::: ::::::: ::::..	GAAAUUGUUGACCUAAAAUUG	Cleavage	1
mtr-miR2665	MS.gene049513	3.5	-1	1	21	1315	1335	UGAUUUCAGGUCAAGAAUUGA	:::: :::..::::.:::	CAAAUUGAUGAUUUGAAGUCA	Cleavage	1
mtr-miR2665	MS.gene38479	3.5	-1	1	21	1834	1854	UGAUUUCAGGUCAAGAAUUGA	:::: :::..::::.:::	CAAAUUGAUGAUUUGAAGUCA	Cleavage	1
mtr-miR2665	MS.gene019668	3.5	-1	1	21	460	480	UGAUUUCAGGUCAAGAAUUGA	:::: ::::::: ::::..	GAAAUUGUUGACCUAAAAUUG	Cleavage	1
mtr-miR2665	MS.gene017065	3.5	-1	1	21	478	498	UGAUUUCAGGUCAAGAAUUGA	: ::::::::::::: :..	GAAUUUCUUGACCUGAAUUUG	Cleavage	1
mtr-miR2666	MS.gene065801	3.5	-1	1	21	757	777	CGAAAGUGAGGAUAUCAAGGA	.: :: :::.:::::::::	AUCAUGCUAUUCUCACUUUCA	Cleavage	1
mtr-miR2666	MS.gene056044	3.5	-1	1	21	1638	1658	CGAAAGUGAGGAUAUCAAGGA	:. : : :::::::::::::	GCUAUUACAUCCUCACUUUCG	Cleavage	1
mtr-miR2668	MS.gene59758	3.5	-1	1	22	48	69	UUCAUCCUUGCAAUUAGGGGUC	.:::..:::.:::: ::::	UUGUCCUGGUUGUAAGGUUGAA	Cleavage	1
mtr-miR2668	MS.gene02113	3.5	-1	1	22	831	852	UUCAUCCUUGCAAUUAGGGGUC	: ::::::::::: ::::	CAAACAUAAUUGCAAGGUUGAA	Cleavage	1
mtr-miR2668	MS.gene003319	3.5	-1	1	22	828	849	UUCAUCCUUGCAAUUAGGGGUC	: ::::::::::: ::::	CAAACAUAAUUGCAAGGUUGAA	Cleavage	1
mtr-miR2668	MS.gene74528	3.5	-1	1	22	828	849	UUCAUCCUUGCAAUUAGGGGUC	: ::::::::::: ::::	CAAACAUAAUUGCAAGGUUGAA	Cleavage	1
mtr-miR2668	MS.gene03055	3.5	-1	1	22	828	849	UUCAUCCUUGCAAUUAGGGGUC	: ::::::::::: ::::	CAAACAUAAUUGCAAGGUUGAA	Cleavage	1
mtr-miR2669a	MS.gene64791	3.5	-1	1	22	2482	2503	AAAGUUCAGUCUUCAUAGUAUC	:::: :: ::::::::.:::	AAUACCAUAAAGACUGAGCUUC	Cleavage	1
mtr-miR2676a	MS.gene045836	3.5	-1	1	21	630	650	CAUUGUUUGGAUAAUAAUUUG	::::::: ::::..:: ::::	CAAAUUAAUAUCUGAAAAAUG	Cleavage	1
mtr-miR2676a	MS.gene045833	3.5	-1	1	21	630	650	CAUUGUUUGGAUAAUAAUUUG	::::::: ::::..:: ::::	CAAAUUAAUAUCUGAAAAAUG	Cleavage	1
mtr-miR2676a	MS.gene045986	3.5	-1	1	21	630	650	CAUUGUUUGGAUAAUAAUUUG	::::::: ::::..:: ::::	CAAAUUAAUAUCUGAAAAAUG	Cleavage	1
mtr-miR2676a	MS.gene59973	3.5	-1	1	21	350	370	CAUUGUUUGGAUAAUAAUUUG	:::: ::::.::: ::::.::	CAAAAUAUUGUCCCAACAGUG	Cleavage	2
mtr-miR2676a	MS.gene016473	3.5	-1	1	21	350	370	CAUUGUUUGGAUAAUAAUUUG	:::: ::::.::: ::::.::	CAAAAUAUUGUCCCAACAGUG	Cleavage	2
mtr-miR2676a	MS.gene87750	3.5	-1	1	21	7	27	CAUUGUUUGGAUAAUAAUUUG	::::::::::.: ::.:::	AAAAUUAUUAUUCCAAUAAUC	Cleavage	1
mtr-miR2676a	MS.gene063872	3.5	-1	1	21	275	295	CAUUGUUUGGAUAAUAAUUUG	:::: ::::.::: ::::.::	CAAAAUAUUGUCCCAACAGUG	Cleavage	2
mtr-miR2676a	MS.gene013283	3.5	-1	1	21	923	943	CAUUGUUUGGAUAAUAAUUUG	:::: ::::::::::::	ACCUUUAUGAUCCAAACAAUG	Cleavage	1
mtr-miR2676a	MS.gene06368	3.5	-1	1	21	1676	1696	CAUUGUUUGGAUAAUAAUUUG	:::: ::::::::::::	ACCUUUAUGAUCCAAACAAUG	Cleavage	1
mtr-miR2676a	MS.gene40922	3.5	-1	1	21	1478	1498	CAUUGUUUGGAUAAUAAUUUG	:::: ::::::::::::	ACCUUUAUGAUCCAAACAAUG	Cleavage	1
mtr-miR2676a	MS.gene057546	3.5	-1	1	21	538	558	CAUUGUUUGGAUAAUAAUUUG	:::: ::::: ::::::::	GAAAUAUUUAUCAAAACAAUG	Cleavage	1
mtr-miR2676a	MS.gene08002	3.5	-1	1	21	93	113	CAUUGUUUGGAUAAUAAUUUG	:. : :::.:::::::.:::	AAGCUCAUUGUCCAAACGAUG	Cleavage	1
mtr-miR2676a	MS.gene012106	3.5	-1	1	21	785	805	CAUUGUUUGGAUAAUAAUUUG	..: ::::::.::..::::	AUGGUCAUUAUCUAAGUAAUG	Cleavage	1
mtr-miR2676a	MS.gene89654	3.5	-1	1	21	785	805	CAUUGUUUGGAUAAUAAUUUG	..: ::::::.::..::::	AUGGUCAUUAUCUAAGUAAUG	Cleavage	1
mtr-miR2676a	MS.gene58493	3.5	-1	1	21	68	88	CAUUGUUUGGAUAAUAAUUUG	::: :::::::::: ..::	UCAAUAAUUAUCCAAAGGGUG	Cleavage	1
mtr-miR2676a	MS.gene52215	3.5	-1	1	21	1231	1251	CAUUGUUUGGAUAAUAAUUUG	.::: . :::::::.::.::	GGAAUAGAUAUCCAAGCAGUG	Cleavage	1
mtr-miR2676a	MS.gene015082	3.5	-1	1	21	1160	1180	CAUUGUUUGGAUAAUAAUUUG	.:: : ::::.::::::::	AGAAAAAGUAUCUAAACAAUG	Cleavage	1
mtr-miR2678	MS.gene91228	3.5	-1	1	21	40	60	UGAAAUUGUUGCGAGUGUCUU	:: .::::::::::::..	GUCACUUUCGCAACAAUUUUG	Cleavage	1
mtr-miR2678	MS.gene26297	3.5	-1	1	21	40	60	UGAAAUUGUUGCGAGUGUCUU	:: .::::::::::::..	GUCACUUUCGCAACAAUUUUG	Cleavage	1
mtr-miR2678	MS.gene84825	3.5	-1	1	21	763	783	UGAAAUUGUUGCGAGUGUCUU	.: :: :.::::::.:::.:	UGGUCAAUUGCAACAGUUUUA	Cleavage	1
mtr-miR2678	MS.gene019649	3.5	-1	1	21	763	783	UGAAAUUGUUGCGAGUGUCUU	.: :: :.::::::.:::.:	UGGUCAAUUGCAACAGUUUUA	Cleavage	1
mtr-miR2678	MS.gene056796	3.5	-1	1	21	763	783	UGAAAUUGUUGCGAGUGUCUU	.: :: :.::::::.:::.:	UGGUCAAUUGCAACAGUUUUA	Cleavage	1
mtr-miR319a-3p	MS.gene58724	3.5	-1	1	20	231	250	UUGGACUGAAGGGAGCUCCC	:::: :::::::: :.::.	CGGAGAUCCCUUCACUUCAG	Cleavage	1
mtr-miR319a-3p	MS.gene038565	3.5	-1	1	20	929	948	UUGGACUGAAGGGAGCUCCC	::: ::..:::::: ::::	UGGAUCUUUCUUCAGACCAA	Cleavage	1
mtr-miR319a-5p	MS.gene037379	3.5	-1	1	21	273	293	AGAGCUUCCUUCAGUCCACUC	:.::::: ::.:: :::::.:	GGGUGGAGUGGAGAAAGCUUU	Cleavage	1
mtr-miR319a-5p	MS.gene048866	3.5	-1	1	21	891	911	AGAGCUUCCUUCAGUCCACUC	.:: .:::::::.::.:::	CGGUAAGCUGAAGGGAGUUCU	Cleavage	1
mtr-miR319b-5p	MS.gene037379	3.5	-1	1	21	272	292	GAGCUUUCUUUAGUCCACUCA	::.::::: :..::::::::.	UGGGUGGAGUGGAGAAAGCUU	Cleavage	1
mtr-miR319b-5p	MS.gene58027	3.5	-1	1	21	1257	1277	GAGCUUUCUUUAGUCCACUCA	::: :::.:.:::::.:.:.	GGAGAGGAUUGAAGAAGGUUU	Cleavage	1
mtr-miR319b-5p	MS.gene017768	3.5	-1	1	21	1721	1741	GAGCUUUCUUUAGUCCACUCA	::::::. ::::::::.:	GAAGUGGAUCAAAGAAAGUUG	Cleavage	1
mtr-miR319b-5p	MS.gene82062	3.5	-1	1	21	358	378	GAGCUUUCUUUAGUCCACUCA	: .:::::.:. ::::::::.	UCGGUGGAUUGCAGAAAGCUU	Translation	1
mtr-miR319b-5p	MS.gene98564	3.5	-1	1	21	407	427	GAGCUUUCUUUAGUCCACUCA	: :::::::.:::::: :.	AUAUUGGACUAGAGAAAGGUU	Cleavage	1
mtr-miR319b-5p	MS.gene44537	3.5	-1	1	21	731	751	GAGCUUUCUUUAGUCCACUCA	: :: :.:::::::::::	AAAAUGCAUUAAAGAAAGCUG	Cleavage	1
mtr-miR319b-5p	MS.gene061890	3.5	-1	1	21	1844	1864	GAGCUUUCUUUAGUCCACUCA	:: : ::::::::: ::::	AAAGGGUACUAAAGAAUGCUC	Cleavage	1
mtr-miR319b-5p	MS.gene018569	3.5	-1	1	21	1844	1864	GAGCUUUCUUUAGUCCACUCA	:: : ::::::::: ::::	AAAGGGUACUAAAGAAUGCUC	Cleavage	1
mtr-miR319b-5p	MS.gene09863	3.5	-1	1	21	1844	1864	GAGCUUUCUUUAGUCCACUCA	:: : ::::::::: ::::	AAAGGGUACUAAAGAAUGCUC	Cleavage	1
mtr-miR319b-5p	MS.gene40805	3.5	-1	1	21	804	824	GAGCUUUCUUUAGUCCACUCA	:: :: ::::::::::::	CAAGAGGUGUAAAGAAAGCUC	Cleavage	1
mtr-miR319b-5p	MS.gene005294	3.5	-1	1	21	231	251	GAGCUUUCUUUAGUCCACUCA	:: :: ::::::::::::	CAAGAGGUGUAAAGAAAGCUC	Cleavage	1
mtr-miR319c-5p	MS.gene054836	3.5	-1	1	21	74	94	GGAGUUCCUUGCAGCCCAAAG	:: :::.:: ::::::::.:	AUUGGGGUUGGAAGGAACUUC	Translation	1
mtr-miR319c-5p	MS.gene054835	3.5	-1	1	21	792	812	GGAGUUCCUUGCAGCCCAAAG	:: :::.:: ::::::::.:	AUUGGGGUUGGAAGGAACUUC	Translation	1
mtr-miR319c-5p	MS.gene014000	3.5	-1	1	21	1424	1444	GGAGUUCCUUGCAGCCCAAAG	:: :::.:: ::::::::.:	AUUGGGGUUGGAAGGAACUUC	Translation	1
mtr-miR319c-5p	MS.gene051121	3.5	-1	1	21	197	217	GGAGUUCCUUGCAGCCCAAAG	.::: :::.::::::::::	UUUUCACCUGUAAGGAACUCC	Cleavage	1
mtr-miR319c-5p	MS.gene30398	3.5	-1	1	21	197	217	GGAGUUCCUUGCAGCCCAAAG	.::: :::.::::::::::	UUUUCACCUGUAAGGAACUCC	Cleavage	1
mtr-miR319c-5p	MS.gene033582	3.5	-1	1	21	1644	1664	GGAGUUCCUUGCAGCCCAAAG	:: ::::::::::::.:	CAAUGUACUGCAAGGAACUUC	Cleavage	1
mtr-miR319d-5p	MS.gene037379	3.5	-1	1	21	273	293	AGAGCUCUCUUCAGUCCACUC	:.::::: ::.::: ::::.:	GGGUGGAGUGGAGAAAGCUUU	Cleavage	1
mtr-miR319d-5p	MS.gene048866	3.5	-1	1	21	891	911	AGAGCUCUCUUCAGUCCACUC	.:: .::::::.:::.:::	CGGUAAGCUGAAGGGAGUUCU	Cleavage	1
mtr-miR393a	MS.gene32212	3.5	-1	1	21	1562	1582	UCCAAAGGGAUCGCAUUGAUC	.:::::: :.:: :::::::	AGUCAAUGAGGUCACUUUGGA	Cleavage	1
mtr-miR395a	MS.gene062714	3.5	-1	1	21	86	106	AUGAAGUGUUUGGGGGAACUC	::::::.::::::.::::	UAGUUCCUCCAAACGCUUCCA	Cleavage	1
mtr-miR395a	MS.gene48009	3.5	-1	1	21	530	550	AUGAAGUGUUUGGGGGAACUC	::::::...::::::::..	CAGUUCCUUUAAACACUUUGC	Cleavage	1
mtr-miR395a	MS.gene34938	3.5	-1	1	21	27	47	AUGAAGUGUUUGGGGGAACUC	::: ..:.:::::::::::	CAGUAUUCUCAAACACUUCAA	Cleavage	1
mtr-miR395a	MS.gene08326	3.5	-1	1	21	27	47	AUGAAGUGUUUGGGGGAACUC	::: ..:.:::::::::::	CAGUAUUCUCAAACACUUCAA	Cleavage	1
mtr-miR395a	MS.gene40642	3.5	-1	1	21	372	392	AUGAAGUGUUUGGGGGAACUC	:: .::.:::::.::::::	UAGCCUCCUCAAACGCUUCAU	Cleavage	1
mtr-miR395a	MS.gene007919	3.5	-1	1	21	69	89	AUGAAGUGUUUGGGGGAACUC	:: :::::::.::::::	CAUAUCACCCAAACGCUUCAU	Cleavage	1
mtr-miR395a	MS.gene72131	3.5	-1	1	21	985	1005	AUGAAGUGUUUGGGGGAACUC	: :::.: ::.::::::::	AUGGUCCUCAAAGCACUUCAU	Cleavage	1
mtr-miR395g	MS.gene48009	3.5	-1	1	21	530	550	UUGAAGUGUUUGGGGGAACUC	::::::...::::::::..	CAGUUCCUUUAAACACUUUGC	Cleavage	1
mtr-miR395g	MS.gene41453	3.5	-1	1	21	2955	2975	UUGAAGUGUUUGGGGGAACUC	.::::::.:::::: :: ::	UGGUUCCCUCAAACAAUUGAA	Cleavage	1
mtr-miR395h	MS.gene062714	3.5	-1	1	21	86	106	AUGAAGUGUUUGGGGGAACUU	::::::.::::::.::::	UAGUUCCUCCAAACGCUUCCA	Cleavage	1
mtr-miR395h	MS.gene48009	3.5	-1	1	21	530	550	AUGAAGUGUUUGGGGGAACUU	::::::...::::::::..	CAGUUCCUUUAAACACUUUGC	Cleavage	1
mtr-miR395h	MS.gene34938	3.5	-1	1	21	27	47	AUGAAGUGUUUGGGGGAACUU	::: ..:.:::::::::::	CAGUAUUCUCAAACACUUCAA	Cleavage	1
mtr-miR395h	MS.gene08326	3.5	-1	1	21	27	47	AUGAAGUGUUUGGGGGAACUU	::: ..:.:::::::::::	CAGUAUUCUCAAACACUUCAA	Cleavage	1
mtr-miR395h	MS.gene40642	3.5	-1	1	21	372	392	AUGAAGUGUUUGGGGGAACUU	:: .::.:::::.::::::	UAGCCUCCUCAAACGCUUCAU	Cleavage	1
mtr-miR395h	MS.gene007919	3.5	-1	1	21	69	89	AUGAAGUGUUUGGGGGAACUU	:: :::::::.::::::	CAUAUCACCCAAACGCUUCAU	Cleavage	1
mtr-miR395h	MS.gene72131	3.5	-1	1	21	985	1005	AUGAAGUGUUUGGGGGAACUU	: : :::.: ::.::::::::	AUGGUCCUCAAAGCACUUCAU	Cleavage	1
mtr-miR395k	MS.gene76562	3.5	-1	1	21	3	23	UUGAAGCGUUUGGGGGAACUC	:. ::.:..::::.:.:::::	GGAUUUCUUCAAAUGUUUCAA	Cleavage	1
mtr-miR395k	MS.gene067153	3.5	-1	1	21	223	243	UUGAAGCGUUUGGGGGAACUC	: :::::.::::.:.::::	CAAUUCCCUCAAAUGUUUCAC	Cleavage	1
mtr-miR395k	MS.gene045837	3.5	-1	1	21	322	342	UUGAAGCGUUUGGGGGAACUC	: :::::.::::.:.::::	CAAUUCCCUCAAAUGUUUCAC	Cleavage	1
mtr-miR395k	MS.gene023268	3.5	-1	1	21	284	304	UUGAAGCGUUUGGGGGAACUC	::: ::.:.::: :::::::	UAGUGCCUCUAAAAGCUUCAA	Cleavage	1
mtr-miR395k	MS.gene028184	3.5	-1	1	21	287	307	UUGAAGCGUUUGGGGGAACUC	::: ::.:.::: :::::::	UAGUGCCUCUAAAAGCUUCAA	Cleavage	1
mtr-miR395k	MS.gene025616	3.5	-1	1	21	2181	2201	UUGAAGCGUUUGGGGGAACUC	.:: ::.:.:::.:.:::.:	UGGUACCUCUAAAUGUUUCGA	Cleavage	1
mtr-miR395k	MS.gene74781	3.5	-1	1	21	2985	3005	UUGAAGCGUUUGGGGGAACUC	:: ..::::::.:::::::	AAGGAUUCCCAAAUGCUUCAA	Cleavage	1
mtr-miR396a-5p	MS.gene069903	3.5	-1	1	21	1726	1746	UUCCACAGCUUUCUUGAACUU	:: ::..::::::.:::::..	AACUUUGAGAAAGUUGUGGGG	Cleavage	1
mtr-miR396a-5p	MS.gene85182	3.5	-1	1	21	1684	1704	UUCCACAGCUUUCUUGAACUU	:: ::..::::::.:::::..	AACUUUGAGAAAGUUGUGGGG	Cleavage	1
mtr-miR396a-5p	MS.gene36388	3.5	-1	1	21	1684	1704	UUCCACAGCUUUCUUGAACUU	:: ::..::::::.:::::..	AACUUUGAGAAAGUUGUGGGG	Cleavage	1
mtr-miR396a-5p	MS.gene76570	3.5	-1	1	21	1684	1704	UUCCACAGCUUUCUUGAACUU	:: ::..::::::.:::::..	AACUUUGAGAAAGUUGUGGGG	Cleavage	1
mtr-miR396a-5p	MS.gene072680	3.5	-1	1	21	1041	1062	UUCCACAGCUUUCUUGA-ACUU	:.:: :::::::::: ::::::	AGGUAUCAAGAAAGCAGUGGAA	Cleavage	1
mtr-miR396a-5p	MS.gene77546	3.5	-1	1	21	1243	1263	UUCCACAGCUUUCUUGAACUU	..:::.. :::::::: ::::	GGGUUUGUGAAAGCUGAGGAA	Cleavage	1
mtr-miR396a-5p	MS.gene28555	3.5	-1	1	21	709	729	UUCCACAGCUUUCUUGAACUU	::: :::::::.:: ::.:	CUGUUGAAGAAAGUUGAGGGA	Cleavage	2
mtr-miR396a-5p	MS.gene87340	3.5	-1	1	21	709	729	UUCCACAGCUUUCUUGAACUU	::: :::::::.:: ::.:	CUGUUGAAGAAAGUUGAGGGA	Cleavage	1
mtr-miR396a-5p	MS.gene44949	3.5	-1	1	21	706	726	UUCCACAGCUUUCUUGAACUU	::: :::::::.:: ::.:	CUGUUGAAGAAAGUUGAGGGA	Cleavage	1
mtr-miR396a-5p	MS.gene011868	3.5	-1	1	21	706	726	UUCCACAGCUUUCUUGAACUU	::: :::::::.:: ::.:	CUGUUGAAGAAAGUUGAGGGA	Cleavage	1
mtr-miR396a-5p	MS.gene87339	3.5	-1	1	21	706	726	UUCCACAGCUUUCUUGAACUU	::: :::::::.:: ::.:	CUGUUGAAGAAAGUUGAGGGA	Cleavage	1
mtr-miR396a-5p	MS.gene28587	3.5	-1	1	21	706	726	UUCCACAGCUUUCUUGAACUU	::: :::::::.:: ::.:	CUGUUGAAGAAAGUUGAGGGA	Cleavage	1
mtr-miR396b-3p	MS.gene52206	3.5	-1	1	21	1399	1419	GUUCAAUAAAGCUGUGGGAAG	::::: ::: ::::::::	GCUCCCAAAGCAUUAUUGAAG	Translation	1
mtr-miR396b-3p	MS.gene65585	3.5	-1	1	21	712	732	GUUCAAUAAAGCUGUGGGAAG	:.:. .::.:::::::::.	GAUUCUUUAGUUUUAUUGAAU	Cleavage	1
mtr-miR396b-5p	MS.gene072680	3.5	-1	1	21	1042	1062	UUCCACAGCUUUCUUGAACUG	:::::::::: ::::::	GGUAUCAAGAAAGCAGUGGAA	Cleavage	1
mtr-miR396b-5p	MS.gene85182	3.5	-1	1	21	1684	1704	UUCCACAGCUUUCUUGAACUG	: ::..::::::.:::::..	AACUUUGAGAAAGUUGUGGGG	Cleavage	1
mtr-miR396b-5p	MS.gene76570	3.5	-1	1	21	1684	1704	UUCCACAGCUUUCUUGAACUG	: ::..::::::.:::::..	AACUUUGAGAAAGUUGUGGGG	Cleavage	1
mtr-miR396b-5p	MS.gene36388	3.5	-1	1	21	1684	1704	UUCCACAGCUUUCUUGAACUG	: ::..::::::.:::::..	AACUUUGAGAAAGUUGUGGGG	Cleavage	1
mtr-miR396b-5p	MS.gene069903	3.5	-1	1	21	1726	1746	UUCCACAGCUUUCUUGAACUG	: ::..::::::.:::::..	AACUUUGAGAAAGUUGUGGGG	Cleavage	1
mtr-miR396b-5p	MS.gene28555	3.5	-1	1	21	709	729	UUCCACAGCUUUCUUGAACUG	: ::: :::::::.:: ::.:	CUGUUGAAGAAAGUUGAGGGA	Cleavage	2
mtr-miR396b-5p	MS.gene77546	3.5	-1	1	21	1243	1263	UUCCACAGCUUUCUUGAACUG	.:::.. :::::::: ::::	GGGUUUGUGAAAGCUGAGGAA	Cleavage	1
mtr-miR396b-5p	MS.gene87340	3.5	-1	1	21	709	729	UUCCACAGCUUUCUUGAACUG	: ::: :::::::.:: ::.:	CUGUUGAAGAAAGUUGAGGGA	Cleavage	1
mtr-miR396b-5p	MS.gene87339	3.5	-1	1	21	706	726	UUCCACAGCUUUCUUGAACUG	: ::: :::::::.:: ::.:	CUGUUGAAGAAAGUUGAGGGA	Cleavage	1
mtr-miR396b-5p	MS.gene44949	3.5	-1	1	21	706	726	UUCCACAGCUUUCUUGAACUG	: ::: :::::::.:: ::.:	CUGUUGAAGAAAGUUGAGGGA	Cleavage	1
mtr-miR396b-5p	MS.gene011868	3.5	-1	1	21	706	726	UUCCACAGCUUUCUUGAACUG	: ::: :::::::.:: ::.:	CUGUUGAAGAAAGUUGAGGGA	Cleavage	1
mtr-miR396b-5p	MS.gene28587	3.5	-1	1	21	706	726	UUCCACAGCUUUCUUGAACUG	: ::: :::::::.:: ::.:	CUGUUGAAGAAAGUUGAGGGA	Cleavage	1
mtr-miR396c	MS.gene043957	3.5	-1	1	21	563	583	AUUCAAGAAGGUCGUGGAAAA	::: : : ::::::::::::	CUUUACCCAACCUUCUUGAAU	Cleavage	1
mtr-miR396c	MS.gene39118	3.5	-1	1	21	1148	1168	AUUCAAGAAGGUCGUGGAAAA	:::: .:.::::.:::::	CCUUCCCUGGCCUUUUUGAAG	Cleavage	1
mtr-miR396c	MS.gene38812	3.5	-1	1	21	1148	1168	AUUCAAGAAGGUCGUGGAAAA	:::: .:.::::.:::::	CCUUCCCUGGCCUUUUUGAAG	Cleavage	1
mtr-miR396c	MS.gene017796	3.5	-1	1	21	1148	1168	AUUCAAGAAGGUCGUGGAAAA	:::: .:.::::.:::::	CCUUCCCUGGCCUUUUUGAAG	Cleavage	1
mtr-miR396c	MS.gene014039	3.5	-1	1	21	1148	1168	AUUCAAGAAGGUCGUGGAAAA	:::: .:.::::.:::::	CCUUCCCUGGCCUUUUUGAAG	Cleavage	1
mtr-miR396c	MS.gene010119	3.5	-1	1	21	299	319	AUUCAAGAAGGUCGUGGAAAA	::. :.:..:::::::.::	CGUUUGAUGGUCUUCUUGGAU	Cleavage	1
mtr-miR396c	MS.gene061941	3.5	-1	1	21	299	319	AUUCAAGAAGGUCGUGGAAAA	::. :.:..:::::::.::	CGUUUGAUGGUCUUCUUGGAU	Cleavage	1
mtr-miR396c	MS.gene050015	3.5	-1	1	21	299	319	AUUCAAGAAGGUCGUGGAAAA	::. :.:..:::::::.::	CGUUUGAUGGUCUUCUUGGAU	Cleavage	1
mtr-miR397-5p	MS.gene94205	3.5	-1	1	21	663	683	UCAUUGAGUGCAGCGUUGAUG	:::::.:::::::: ::: :	AAUCAAUGCUGCACUAAAUCA	Cleavage	2
mtr-miR397-5p	MS.gene51086	3.5	-1	1	21	663	683	UCAUUGAGUGCAGCGUUGAUG	:::::.:::::::: ::: :	AAUCAAUGCUGCACUAAAUCA	Cleavage	1
mtr-miR397-5p	MS.gene50743	3.5	-1	1	21	18	38	UCAUUGAGUGCAGCGUUGAUG	:: .:.:.::::::::::::	CAAAGAUGUUGCACUCAAUGA	Cleavage	1
mtr-miR397-5p	MS.gene33365	3.5	-1	1	21	91	111	UCAUUGAGUGCAGCGUUGAUG	:.::.:::::. :.:::::	UCUUAAUGCUGCGGUUAAUGA	Cleavage	1
mtr-miR397-5p	MS.gene35782	3.5	-1	1	21	627	647	UCAUUGAGUGCAGCGUUGAUG	:..:.:::::: :.:::::	UCUUGAUGCUGCAAUUAAUGA	Cleavage	1
mtr-miR397-5p	MS.gene65800	3.5	-1	1	21	147	167	UCAUUGAGUGCAGCGUUGAUG	:..: :.::.:::.:::::	UUUUGAAGUUGUACUUAAUGA	Cleavage	1
mtr-miR397-5p	MS.gene02421	3.5	-1	1	21	732	752	UCAUUGAGUGCAGCGUUGAUG	:.. .:.::::::.:::::	UCUUGCUGUUGCACUUAAUGA	Cleavage	1
mtr-miR397-5p	MS.gene052053	3.5	-1	1	21	423	443	UCAUUGAGUGCAGCGUUGAUG	::::: .::::.:::: ::	AUUCAACUUUGCAUUCAAAGA	Cleavage	1
mtr-miR397-5p	MS.gene78383	3.5	-1	1	21	420	440	UCAUUGAGUGCAGCGUUGAUG	::::: .::::.:::: ::	AUUCAACUUUGCAUUCAAAGA	Cleavage	1
mtr-miR397-5p	MS.gene31091	3.5	-1	1	21	420	440	UCAUUGAGUGCAGCGUUGAUG	::::: .::::.:::: ::	AUUCAACUUUGCAUUCAAAGA	Cleavage	1
mtr-miR397-5p	MS.gene45552	3.5	-1	1	21	399	419	UCAUUGAGUGCAGCGUUGAUG	::::: .::::.:::: ::	AUUCAACUUUGCAUUCAAAGA	Cleavage	1
mtr-miR398a-3p	MS.gene69677	3.5	-1	1	21	1465	1485	UGUGUUCUCAGGUCACCCCUU	::::::::.:::::::: ...	AAGGGGUGGCCUGAGAAGGUG	Cleavage	1
mtr-miR398a-3p	MS.gene65568	3.5	-1	1	21	1450	1470	UGUGUUCUCAGGUCACCCCUU	::::::::.:::::::: ...	AAGGGGUGGCCUGAGAAGGUG	Cleavage	1
mtr-miR398a-3p	MS.gene038047	3.5	-1	1	21	35	55	UGUGUUCUCAGGUCACCCCUU	: ::::.::::.:::: ::	CUGCGGUGGCCUGGGAACCCA	Cleavage	1
mtr-miR398a-3p	MS.gene24005	3.5	-1	1	21	35	55	UGUGUUCUCAGGUCACCCCUU	: ::::.::::.:::: ::	CUGCGGUGGCCUGGGAACCCA	Cleavage	1
mtr-miR398a-5p	MS.gene24272	3.5	-1	1	22	152	173	GGAGUGACACUGAGAACACAAG	:::::::::::: :::..::..	CUUGUGUUCUCAUUGUUGCUUU	Translation	1
mtr-miR399a	MS.gene018708	3.5	-1	1	21	248	268	UGCCAAAGGAGAUUUGCCCAG	: :::::: :.:.:::::::	CAGGGCAACUUUUCUUUGGCU	Cleavage	1
mtr-miR399c	MS.gene018708	3.5	-1	1	21	248	268	UGCCAAAGGAGAUUUGCCCUG	:::::::: :.:.:::::::	CAGGGCAACUUUUCUUUGGCU	Cleavage	1
mtr-miR399j	MS.gene020365	3.5	-1	1	21	248	268	CGCCAAAGAAGAUUUGCCCCG	: :::::. :.:::::::::	CAGGGCAGCUUUUCUUUGGCU	Cleavage	1
mtr-miR399j	MS.gene018707	3.5	-1	1	21	248	268	CGCCAAAGAAGAUUUGCCCCG	: :::::. :.:::::::::	CAGGGCAGCUUUUCUUUGGCU	Cleavage	1
mtr-miR399j	MS.gene23489	3.5	-1	1	21	248	268	CGCCAAAGAAGAUUUGCCCCG	: :::::. :.:::::::::	CAGGGCAGCUUUUCUUUGGCU	Cleavage	1
mtr-miR399j	MS.gene97006	3.5	-1	1	21	248	268	CGCCAAAGAAGAUUUGCCCCG	: :::::. :.:::::::::	CAGGGCAGCUUUUCUUUGGCU	Cleavage	1
mtr-miR399j	MS.gene41787	3.5	-1	1	21	95	115	CGCCAAAGAAGAUUUGCCCCG	: ::: :::::::::::.	GUGUGCACAUCUUCUUUGGUA	Cleavage	1
mtr-miR399k	MS.gene97006	3.5	-1	1	21	248	268	UGCCAAAGAAGAUUUGCCCUG	:::::::. :.:::::::::	CAGGGCAGCUUUUCUUUGGCU	Cleavage	1
mtr-miR399k	MS.gene020365	3.5	-1	1	21	248	268	UGCCAAAGAAGAUUUGCCCUG	:::::::. :.:::::::::	CAGGGCAGCUUUUCUUUGGCU	Cleavage	1
mtr-miR399k	MS.gene018707	3.5	-1	1	21	248	268	UGCCAAAGAAGAUUUGCCCUG	:::::::. :.:::::::::	CAGGGCAGCUUUUCUUUGGCU	Cleavage	1
mtr-miR399k	MS.gene23489	3.5	-1	1	21	248	268	UGCCAAAGAAGAUUUGCCCUG	:::::::. :.:::::::::	CAGGGCAGCUUUUCUUUGGCU	Cleavage	1
mtr-miR399k	MS.gene56518	3.5	-1	1	21	55	75	UGCCAAAGAAGAUUUGCCCUG	::::.::::: ::::: :::	AAGGGUAAAUCAUCUUUUGCA	Translation	1
mtr-miR399l	MS.gene044338	3.5	-1	1	21	248	268	UGCCAAAGGAGAGUUGCCCUG	:::: :::::.:.::::::.	CAGGCCAACUUUUCUUUGGUU	Cleavage	1
mtr-miR399l	MS.gene25691	3.5	-1	1	21	248	268	UGCCAAAGGAGAGUUGCCCUG	:::: :::::.:.::::::.	CAGGCCAACUUUUCUUUGGUU	Cleavage	1
mtr-miR399l	MS.gene70465	3.5	-1	1	21	248	268	UGCCAAAGGAGAGUUGCCCUG	:::: :::::.:.::::::.	CAGGCCAACUUUUCUUUGGUU	Cleavage	1
mtr-miR399l	MS.gene71303	3.5	-1	1	21	248	268	UGCCAAAGGAGAGUUGCCCUG	:::: :::::.:.::::::.	CAGGCCAACUUUUCUUUGGUU	Cleavage	1
mtr-miR399l	MS.gene67188	3.5	-1	1	21	245	265	UGCCAAAGGAGAGUUGCCCUG	: :: :::::.:.::::::.	CUGGCCAACUUUUCUUUGGUU	Cleavage	1
mtr-miR399l	MS.gene004783	3.5	-1	1	21	245	265	UGCCAAAGGAGAGUUGCCCUG	: :: :::::.:.::::::.	CUGGCCAACUUUUCUUUGGUU	Cleavage	1
mtr-miR399q	MS.gene035735	3.5	-1	1	21	2290	2310	UGCCAAAGGAGAGCUGCUCUU	:: :::: : :::::::::::	AAAAGCAUCGCUCCUUUGGCA	Cleavage	1
mtr-miR399q	MS.gene018708	3.5	-1	1	21	248	268	UGCCAAAGGAGAGCUGCUCUU	::.::: ::.:.:::::::	CAGGGCAACUUUUCUUUGGCU	Cleavage	1
mtr-miR399q	MS.gene39555	3.5	-1	1	21	2284	2304	UGCCAAAGGAGAGCUGCUCUU	::: .:::::::::::::	CAGAAAGGCUCUCCUUUGGCC	Cleavage	1
mtr-miR399q	MS.gene26427	3.5	-1	1	21	2284	2304	UGCCAAAGGAGAGCUGCUCUU	::: .:::::::::::::	CAGAAAGGCUCUCCUUUGGCC	Cleavage	1
mtr-miR399q	MS.gene26604	3.5	-1	1	21	2284	2304	UGCCAAAGGAGAGCUGCUCUU	::: .:::::::::::::	CAGAAAGGCUCUCCUUUGGCC	Cleavage	1
mtr-miR399r	MS.gene020365	3.5	-1	1	21	248	268	UGCCAAAGAAGAUUUGCCCCG	: :::::. :.:::::::::	CAGGGCAGCUUUUCUUUGGCU	Cleavage	1
mtr-miR399r	MS.gene23489	3.5	-1	1	21	248	268	UGCCAAAGAAGAUUUGCCCCG	: :::::. :.:::::::::	CAGGGCAGCUUUUCUUUGGCU	Cleavage	1
mtr-miR399r	MS.gene018707	3.5	-1	1	21	248	268	UGCCAAAGAAGAUUUGCCCCG	: :::::. :.:::::::::	CAGGGCAGCUUUUCUUUGGCU	Cleavage	1
mtr-miR399r	MS.gene97006	3.5	-1	1	21	248	268	UGCCAAAGAAGAUUUGCCCCG	: :::::. :.:::::::::	CAGGGCAGCUUUUCUUUGGCU	Cleavage	1
mtr-miR399r	MS.gene56518	3.5	-1	1	21	55	75	UGCCAAAGAAGAUUUGCCCCG	:::.::::: ::::: :::	AAGGGUAAAUCAUCUUUUGCA	Translation	1
mtr-miR399s-5p	MS.gene059967	3.5	-1	1	22	21	42	GGGUGAGUUCUCCAUUGGCAGG	:::::::::. ::.::::	CACACCAAUGGAGGUCUUACCC	Cleavage	1
mtr-miR408-3p	MS.gene020954	3.5	-1	1	21	1175	1195	AUGCACUGCCUCUUCCCUGGC	:: : :::.::::..::::::	GCAACGGAGGAGGUGGUGCAU	Cleavage	1
mtr-miR408-3p	MS.gene94205	3.5	-1	1	21	99	119	AUGCACUGCCUCUUCCCUGGC	:::: :::::::: :::::	UCCAGUGAAGAGGCUGUGCAA	Cleavage	1
mtr-miR408-3p	MS.gene51086	3.5	-1	1	21	99	119	AUGCACUGCCUCUUCCCUGGC	:::: :::::::: :::::	UCCAGUGAAGAGGCUGUGCAA	Cleavage	1
mtr-miR408-5p	MS.gene54575	3.5	-1	1	21	1406	1426	ACAGGGAACAUGCAGAGCAUG	:: ::.:::::: ::.::::	GAUACUUUGCAUGGUCUCUGU	Cleavage	1
mtr-miR408-5p	MS.gene003902	3.5	-1	1	21	1406	1426	ACAGGGAACAUGCAGAGCAUG	:: ::.:::::: ::.::::	GAUACUUUGCAUGGUCUCUGU	Cleavage	1
mtr-miR408-5p	MS.gene28357	3.5	-1	1	21	1406	1426	ACAGGGAACAUGCAGAGCAUG	:: ::.:::::: ::.::::	GAUACUUUGCAUGGUCUCUGU	Cleavage	1
mtr-miR408-5p	MS.gene056361	3.5	-1	1	21	1406	1426	ACAGGGAACAUGCAGAGCAUG	:: ::.:::::: ::.::::	GAUACUUUGCAUGGUCUCUGU	Cleavage	1
mtr-miR4414a-3p	MS.gene53022	3.5	-1	1	21	613	633	AUCCAACGAUGCGGGAGCUGC	:::: ..::::: ::::::	AAAGCUAUUGCAUCCUUGGAU	Cleavage	1
mtr-miR4414a-5p	MS.gene02911	3.5	-1	1	21	10	30	AGCUGCUGACUCGUUGGUUCA	: :. :::.:::::::::: :	UCAGACAAUGAGUCAGCAGGU	Cleavage	1
mtr-miR4414a-5p	MS.gene61057	3.5	-1	1	21	133	153	AGCUGCUGACUCGUUGGUUCA	.: .::.:::::::::::	AAGAAUAAUGAGUCAGCAGCA	Cleavage	1
mtr-miR4414a-5p	MS.gene52172	3.5	-1	1	21	1268	1288	AGCUGCUGACUCGUUGGUUCA	: :.. :::::.:::::::	CAAUCUGCCGAGUUAGCAGCU	Cleavage	1
mtr-miR4414b	MS.gene027706	3.5	-1	1	21	2284	2304	UGUGAAUGAUGCGGGAGCUAA	:::::..:.: ::::::.:	GGAGCUCUUGUACCAUUCAUA	Cleavage	1
mtr-miR4414b	MS.gene051564	3.5	-1	1	21	1673	1693	UGUGAAUGAUGCGGGAGCUAA	::. :.:::::::: ::::	GCAGUCCUCGCAUCAUCCACA	Cleavage	1
mtr-miR4414b	MS.gene016169	3.5	-1	1	21	2219	2239	UGUGAAUGAUGCGGGAGCUAA	::. :.:::::::: ::::	GCAGUCCUCGCAUCAUCCACA	Cleavage	1
mtr-miR4414b	MS.gene33036	3.5	-1	1	21	2219	2239	UGUGAAUGAUGCGGGAGCUAA	::. :.:::::::: ::::	GCAGUCCUCGCAUCAUCCACA	Cleavage	1
mtr-miR4414b	MS.gene031188	3.5	-1	1	21	358	378	UGUGAAUGAUGCGGGAGCUAA	.:: :.::::.:::::::	GAGGCAACUGCAUUAUUCACA	Cleavage	1
mtr-miR5037a	MS.gene85962	3.5	-1	1	21	986	1006	AACCCUCAAAGGCUUCCACGG	: :::::.:. :::::::::	CGGUGGAGGUGUUUGAGGGUC	Translation	1
mtr-miR5037a	MS.gene89779	3.5	-1	1	21	1213	1233	AACCCUCAAAGGCUUCCACGG	:: : .::::::::::::::	CCUAGAGAGCCUUUGAGGGUU	Cleavage	1
mtr-miR5037a	MS.gene50792	3.5	-1	1	21	1213	1233	AACCCUCAAAGGCUUCCACGG	:: : .::::::::::::::	CCUAGAGAGCCUUUGAGGGUU	Cleavage	1
mtr-miR5037a	MS.gene037523	3.5	-1	1	21	1213	1233	AACCCUCAAAGGCUUCCACGG	:: : .::::::::::::::	CCUAGAGAGCCUUUGAGGGUU	Cleavage	1
mtr-miR5037a	MS.gene70056	3.5	-1	1	21	1213	1233	AACCCUCAAAGGCUUCCACGG	:: : .::::::::::::::	CCUAGAGAGCCUUUGAGGGUU	Cleavage	1
mtr-miR5205a	MS.gene067384	3.5	-1	1	23	930	952	CAUACAAUUUGGGACGGAGGGAG	::::. :.::::::: ::::	CAACCUCUCUUCCAAAUUCUAUG	Cleavage	1
mtr-miR5205a	MS.gene72875	3.5	-1	1	23	933	955	CAUACAAUUUGGGACGGAGGGAG	::::. :.::::::: ::::	CAACCUCUCUUCCAAAUUCUAUG	Cleavage	1
mtr-miR5205a	MS.gene83107	3.5	-1	1	23	315	337	CAUACAAUUUGGGACGGAGGGAG	.::: ::. :::.:::::::	GAAUCUCAGUUGCAAGUUGUAUG	Cleavage	1
mtr-miR5205a	MS.gene073143	3.5	-1	1	23	978	1000	CAUACAAUUUGGGACGGAGGGAG	.: ..:::::::: ::::::	AAGUCAUUGUCCCAAAAUGUAUG	Cleavage	1
mtr-miR5205a	MS.gene026568	3.5	-1	1	23	315	337	CAUACAAUUUGGGACGGAGGGAG	.::: ::. :::.:::::::	GAAUCUCAGUUGCAAGUUGUAUG	Cleavage	1
mtr-miR5207	MS.gene042750	3.5	-1	1	23	1137	1159	CAUUAAUGUGGGUUUGGACGGUU	:. ::::::.:..:::: :.::	UAUAGUCCAAGCUUACAUGAGUG	Cleavage	1
mtr-miR5207	MS.gene042759	3.5	-1	1	23	1119	1141	CAUUAAUGUGGGUUUGGACGGUU	:. ::::::.:..:::: :.::	UAUAGUCCAAGCUUACAUGAGUG	Cleavage	2
mtr-miR5207	MS.gene068442	3.5	-1	1	23	1119	1141	CAUUAAUGUGGGUUUGGACGGUU	:. ::::::.:..:::: :.::	UAUAGUCCAAGCUUACAUGAGUG	Cleavage	2
mtr-miR5207	MS.gene042760	3.5	-1	1	23	1119	1141	CAUUAAUGUGGGUUUGGACGGUU	:. ::::::.:..:::: :.::	UAUAGUCCAAGCUUACAUGAGUG	Cleavage	2
mtr-miR5207	MS.gene042761	3.5	-1	1	23	1119	1141	CAUUAAUGUGGGUUUGGACGGUU	:. ::::::.:..:::: :.::	UAUAGUCCAAGCUUACAUGAGUG	Cleavage	2
mtr-miR5207	MS.gene54260	3.5	-1	1	23	1137	1159	CAUUAAUGUGGGUUUGGACGGUU	:. ::::::.:..:::: :.::	UAUAGUCCAAGCUUACAUGAGUG	Cleavage	2
mtr-miR5207	MS.gene022437	3.5	-1	1	23	1791	1813	CAUUAAUGUGGGUUUGGACGGUU	: : .::::..::..::::::	CUCGGAUCAAAUUCAUGUUAAUG	Cleavage	1
mtr-miR5208a	MS.gene30404	3.5	-1	1	23	2005	2031	AACAUGGAUGUUGU----GAGUUUGUU	..::::: ::::::::::::::	UUUGAACUCCCCAACAACAUCCAUGUU	Cleavage	1
mtr-miR5208a	MS.gene013388	3.5	-1	1	23	62	84	AACAUGGAUGUUGUGAGUUUGUU	:. :::::.:::::: ::::	UCAAGUCUCACGACAUCCCUGUU	Cleavage	1
mtr-miR5208a	MS.gene69677	3.5	-1	1	23	407	429	AACAUGGAUGUUGUGAGUUUGUU	.:..::::: .::::.::::	AUGGAGUUCACAUUAUCCGUGUU	Translation	1
mtr-miR5208a	MS.gene67462	3.5	-1	1	23	1139	1161	AACAUGGAUGUUGUGAGUUUGUU	::::::..: .:.::::::	AUUCAACUCAUGAGGUUCAUGUU	Translation	1
mtr-miR5208a	MS.gene27204	3.5	-1	1	23	308	330	AACAUGGAUGUUGUGAGUUUGUU	:::. .::.:::::::::	CUUCCACUUCUAAUAUCCAUGUU	Cleavage	1
mtr-miR5208d	MS.gene020711	3.5	-1	1	24	373	396	CAUAUUAGUCAUAUUUGUAGGCAU	::::.:::.:::.:.::: :	GGAGCUACGAAUGUGAUUGAUAAG	Cleavage	1
mtr-miR5208d	MS.gene81389	3.5	-1	1	24	616	639	CAUAUUAGUCAUAUUUGUAGGCAU	::::.:::.:::.:.::: :	GGAGCUACGAAUGUGAUUGAUAAG	Cleavage	1
mtr-miR5208d	MS.gene38684	3.5	-1	1	24	1714	1737	CAUAUUAGUCAUAUUUGUAGGCAU	: ::..::: :::.:.:::::	AACCAUAUGAAUUUGAUUGAUAUG	Cleavage	2
mtr-miR5208d	MS.gene037288	3.5	-1	1	24	1462	1485	CAUAUUAGUCAUAUUUGUAGGCAU	:::: ::::::::: ::::	UUCACUACUUAUAUGACUAUUAUG	Cleavage	1
mtr-miR5213-5p	MS.gene059603	3.5	-1	1	22	76	97	UACGUGUGUCUUCACCUCUGAA	::.:::::::::::.:: :: :	UUUAGAGGUGAAGAUACUCGCA	Cleavage	1
mtr-miR5213-5p	MS.gene061479	3.5	-1	1	22	76	97	UACGUGUGUCUUCACCUCUGAA	::.:::::::::::.:: :: :	UUUAGAGGUGAAGAUACUCGCA	Cleavage	1
mtr-miR5213-5p	MS.gene68992	3.5	-1	1	22	76	97	UACGUGUGUCUUCACCUCUGAA	::.:::::::::::.:: :: :	UUUAGAGGUGAAGAUACUCGCA	Cleavage	1
mtr-miR5217	MS.gene044892	3.5	-1	1	22	254	275	AGGUCAUUUUGAACGGUCGGAU	:::: :.: ::::.:::::.::	AUCCAAUCAUUCAGAAUGAUCU	Cleavage	1
mtr-miR5217	MS.gene062382	3.5	-1	1	22	254	275	AGGUCAUUUUGAACGGUCGGAU	:::: :.: ::::.:::::.::	AUCCAAUCAUUCAGAAUGAUCU	Cleavage	1
mtr-miR5217	MS.gene044869	3.5	-1	1	22	89	110	AGGUCAUUUUGAACGGUCGGAU	:::: :.: ::::.:::::.::	AUCCAAUCAUUCAGAAUGAUCU	Cleavage	1
mtr-miR5217	MS.gene033090	3.5	-1	1	22	2135	2156	AGGUCAUUUUGAACGGUCGGAU	::::: :::: :::::::	ACACGACCUUUCACAAUGACCA	Cleavage	1
mtr-miR5222	MS.gene36885	3.5	-1	1	22	11931	11952	UUACAGGAGAAGAAUGUAUGGC	.:::..:: :::::::::::	CUCAUGUAUCCUUCUCCUGUAU	Cleavage	1
mtr-miR5222	MS.gene57680	3.5	-1	1	22	12198	12219	UUACAGGAGAAGAAUGUAUGGC	.:::..:: :::::::::::	CUCAUGUAUCCUUCUCCUGUAU	Cleavage	1
mtr-miR5222	MS.gene36616	3.5	-1	1	22	4	25	UUACAGGAGAAGAAUGUAUGGC	::::::.::.:.:::::	UUACUACAUUUUUUUUCUGUAU	Cleavage	1
mtr-miR5222	MS.gene49930	3.5	-1	1	22	936	957	UUACAGGAGAAGAAUGUAUGGC	.::.::::::::..:: ::	UGGGUAUAUUCUUCUUUUGGAA	Cleavage	1
mtr-miR5222	MS.gene05933	3.5	-1	1	22	957	978	UUACAGGAGAAGAAUGUAUGGC	:::..:::::::..:: ::	UGGAUAUGUUCUUCUUUUGGAA	Cleavage	1
mtr-miR5222	MS.gene46875	3.5	-1	1	22	1174	1195	UUACAGGAGAAGAAUGUAUGGC	:.: :::::::::::::	GGGUUGCUUUCUUCUCCUGUAC	Cleavage	1
mtr-miR5225b	MS.gene021091	3.5	-1	1	22	187	208	UCGCAGGAGAGAUGACACCUUC	:::: ::::::.:::::::. :	GAAGAUGUCAUUUCUCCUGUAA	Cleavage	1
mtr-miR5225b	MS.gene55267	3.5	-1	1	22	701	722	UCGCAGGAGAGAUGACACCUUC	.:::::::::::::. : ::	AUGGGUGUCAUCUCUCUAGGGA	Cleavage	1
mtr-miR5225b	MS.gene045623	3.5	-1	1	22	701	722	UCGCAGGAGAGAUGACACCUUC	.:::::::::::::. : ::	AUGGGUGUCAUCUCUCUAGGGA	Cleavage	1
mtr-miR5225b	MS.gene76624	3.5	-1	1	22	2839	2860	UCGCAGGAGAGAUGACACCUUC	.:::::::::::::. : ::	AUGGGUGUCAUCUCUCUAGGGA	Cleavage	1
mtr-miR5230	MS.gene61711	3.5	-1	1	21	340	360	CAAAUCUUGAAUCGAUUGGCA	::. ::.::::::::.::::	UGUACAUUGAUUCAAGGUUUG	Cleavage	1
mtr-miR5230	MS.gene73930	3.5	-1	1	21	2433	2453	CAAAUCUUGAAUCGAUUGGCA	..:: :.:::::::::::	CAGUGAUAGGUUCAAGAUUUG	Cleavage	1
mtr-miR5234	MS.gene010782	3.5	-1	1	21	550	570	UUUUGUUGUGGAUGGCAGAAG	:: .::.:::::::::.:..:	CUCUUGUCAUCCACAAUAGGA	Cleavage	1
mtr-miR5234	MS.gene024570	3.5	-1	1	21	746	766	UUUUGUUGUGGAUGGCAGAAG	::::::..:. ::::::.::	AUUCUGCUGUUGACAACAGAA	Translation	1
mtr-miR5234	MS.gene050463	3.5	-1	1	21	746	766	UUUUGUUGUGGAUGGCAGAAG	::::::..:. ::::::.::	AUUCUGCUGUUGACAACAGAA	Translation	1
mtr-miR5234	MS.gene026023	3.5	-1	1	21	743	763	UUUUGUUGUGGAUGGCAGAAG	::::::..:. ::::::.::	AUUCUGCUGUUGACAACAGAA	Translation	1
mtr-miR5234	MS.gene050528	3.5	-1	1	21	662	682	UUUUGUUGUGGAUGGCAGAAG	::::::..:. ::::::.::	AUUCUGCUGUUGACAACAGAA	Translation	1
mtr-miR5234	MS.gene050291	3.5	-1	1	21	114	134	UUUUGUUGUGGAUGGCAGAAG	.::: .:::::::::::::	UUUCAUUCAUCCACAACAAAC	Cleavage	2
mtr-miR5234	MS.gene02431	3.5	-1	1	21	825	845	UUUUGUUGUGGAUGGCAGAAG	:: : ::::.:::::::::	AUUGUACCAUUCACAACAAAU	Cleavage	1
mtr-miR5234	MS.gene64686	3.5	-1	1	21	825	845	UUUUGUUGUGGAUGGCAGAAG	:: : ::::.:::::::::	AUUGUACCAUUCACAACAAAU	Cleavage	1
mtr-miR5234	MS.gene64687	3.5	-1	1	21	825	845	UUUUGUUGUGGAUGGCAGAAG	:: : ::::.:::::::::	AUUGUACCAUUCACAACAAAU	Cleavage	1
mtr-miR5234	MS.gene02432	3.5	-1	1	21	825	845	UUUUGUUGUGGAUGGCAGAAG	:: : ::::.:::::::::	AUUGUACCAUUCACAACAAAU	Cleavage	1
mtr-miR5235a	MS.gene77565	3.5	-1	1	21	852	872	AUAAGGUCAAUGAUUGGCGUG	.:.::::::..::::.: :::	UAUGCCAAUUGUUGAUCAUAU	Cleavage	1
mtr-miR5235a	MS.gene066846	3.5	-1	1	21	818	838	AUAAGGUCAAUGAUUGGCGUG	.:.::::::..::::.: :::	UAUGCCAAUUGUUGAUCAUAU	Cleavage	1
mtr-miR5235a	MS.gene045316	3.5	-1	1	21	818	838	AUAAGGUCAAUGAUUGGCGUG	.:.::::::..::::.: :::	UAUGCCAAUUGUUGAUCAUAU	Cleavage	1
mtr-miR5235a	MS.gene56999	3.5	-1	1	21	819	839	AUAAGGUCAAUGAUUGGCGUG	.:.: :: :..::::::::::	UAUGGCACUUGUUGACCUUAU	Cleavage	1
mtr-miR5241a	MS.gene23052	3.5	-1	1	21	1551	1571	UGACUGAAUGGAAGAGUGCAU	: ::.:::::: ::::::.:	UUCCAUUCUUCCUUUCAGUUA	Cleavage	1
mtr-miR5241a	MS.gene051912	3.5	-1	1	21	1605	1625	UGACUGAAUGGAAGAGUGCAU	: ::.:::::: ::::::.:	UUCCAUUCUUCCUUUCAGUUA	Cleavage	1
mtr-miR5242	MS.gene059603	3.5	-1	1	21	1341	1361	UUGUAGAAACAAGCGAUGUCA	:::.::.::::::::.: :.:	UGAUAUUGCUUGUUUUUUCGA	Cleavage	1
mtr-miR5242	MS.gene68816	3.5	-1	1	21	638	658	UUGUAGAAACAAGCGAUGUCA	:..::.::::: ::.:::::	AGGUAUUGCUUGAUUUUACAA	Cleavage	1
mtr-miR5242	MS.gene001251	3.5	-1	1	21	638	658	UUGUAGAAACAAGCGAUGUCA	:..::.::::: ::.:::::	AGGUAUUGCUUGAUUUUACAA	Cleavage	1
mtr-miR5242	MS.gene001664	3.5	-1	1	21	444	464	UUGUAGAAACAAGCGAUGUCA	::.:.:::: :::::.::.	CAACGUUGCUUAUUUCUGCAG	Translation	1
mtr-miR5242	MS.gene052066	3.5	-1	1	21	521	541	UUGUAGAAACAAGCGAUGUCA	::.:.:::: :::::.::.	CAACGUUGCUUAUUUCUGCAG	Translation	1
mtr-miR5242	MS.gene45542	3.5	-1	1	21	521	541	UUGUAGAAACAAGCGAUGUCA	::.:.:::: :::::.::.	CAACGUUGCUUAUUUCUGCAG	Translation	1
mtr-miR5242	MS.gene78396	3.5	-1	1	21	521	541	UUGUAGAAACAAGCGAUGUCA	::.:.:::: :::::.::.	CAACGUUGCUUAUUUCUGCAG	Translation	1
mtr-miR5242	MS.gene069030	3.5	-1	1	21	879	899	UUGUAGAAACAAGCGAUGUCA	:..:.:::::::::: .::	GCAUGUUGCUUGUUUCUUUAA	Cleavage	1
mtr-miR5244	MS.gene54401	3.5	-1	1	21	46	66	UAUCUCAUGAAGAUUGUUGGU	.:: .:::::.:::::::	CGAGACCGUCUUCGUGAGAUA	Cleavage	1
mtr-miR5244	MS.gene49313	3.5	-1	1	21	1804	1824	UAUCUCAUGAAGAUUGUUGGU	::.: ::.::: :::::::	UGCAGCCAUUUUCUUGAGAUA	Cleavage	1
mtr-miR5245	MS.gene030979	3.5	-1	1	21	906	926	CAUCGUAGAACACAGGCAGUA	: :::::::::::::.::.	UUCUGCCUGUGUUCUGCGGAA	Cleavage	1
mtr-miR5245	MS.gene061479	3.5	-1	1	21	326	346	CAUCGUAGAACACAGGCAGUA	: :: ::::: ::.::.::::	UUCUUCCUGUUUUUUAUGAUG	Translation	1
mtr-miR5248	MS.gene066523	3.5	-1	1	21	194	214	UUUUUAGUUGGCAUGCAUUCA	::.::: ::::::: :.::::	UGGAUGGAUGCCAAGUGAAAA	Cleavage	1
mtr-miR5248	MS.gene02273	3.5	-1	1	21	1725	1745	UUUUUAGUUGGCAUGCAUUCA	::::: :::::::: ::.::.	UGAAUACAUGCCAAAUAGAAG	Cleavage	1
mtr-miR5248	MS.gene78554	3.5	-1	1	21	1063	1083	UUUUUAGUUGGCAUGCAUUCA	::::: ::::.:::: .:::	GGAAUGGAUGCUAACUUGAAA	Cleavage	1
mtr-miR5248	MS.gene064498	3.5	-1	1	21	1696	1716	UUUUUAGUUGGCAUGCAUUCA	::::: ::::.:::: .:::	GGAAUGGAUGCUAACUUGAAA	Cleavage	1
mtr-miR5248	MS.gene043302	3.5	-1	1	21	552	572	UUUUUAGUUGGCAUGCAUUCA	::.: ::::::::::..:..	GGAGUUCAUGCCAACUGGAGG	Cleavage	1
mtr-miR5248	MS.gene017377	3.5	-1	1	21	2563	2583	UUUUUAGUUGGCAUGCAUUCA	::::: ::::.:::: .:::	GGAAUGGAUGCUAACUUGAAA	Cleavage	1
mtr-miR5248	MS.gene74757	3.5	-1	1	21	642	662	UUUUUAGUUGGCAUGCAUUCA	::.: ::::::::::..:..	GGAGUUCAUGCCAACUGGAGG	Cleavage	1
mtr-miR5248	MS.gene79655	3.5	-1	1	21	642	662	UUUUUAGUUGGCAUGCAUUCA	::.: ::::::::::..:..	GGAGUUCAUGCCAACUGGAGG	Cleavage	1
mtr-miR5248	MS.gene021642	3.5	-1	1	21	654	674	UUUUUAGUUGGCAUGCAUUCA	::.: ::::::::::..:..	GGAGUUCAUGCCAACUGGAGG	Cleavage	1
mtr-miR5248	MS.gene065975	3.5	-1	1	21	755	775	UUUUUAGUUGGCAUGCAUUCA	::::.:: .:::::.::.:	CUAAUGUAUCUCAACUGAAGA	Cleavage	1
mtr-miR5248	MS.gene36885	3.5	-1	1	21	2148	2168	UUUUUAGUUGGCAUGCAUUCA	:::::::::.:. :::..:	GCAAUGCAUGCUAGAUAAGGA	Cleavage	1
mtr-miR5248	MS.gene57680	3.5	-1	1	21	2148	2168	UUUUUAGUUGGCAUGCAUUCA	:::::::::.:. :::..:	GCAAUGCAUGCUAGAUAAGGA	Cleavage	1
mtr-miR5251	MS.gene76526	3.5	-1	1	21	635	655	AGUAGAUCUAGUUGGUGUCUU	:.: :::::.::::::.:	ACCAUAACAACUGGAUCUAUU	Cleavage	1
mtr-miR5251	MS.gene069860	3.5	-1	1	21	635	655	AGUAGAUCUAGUUGGUGUCUU	:.: :::::.::::::.:	ACCAUAACAACUGGAUCUAUU	Cleavage	1
mtr-miR5251	MS.gene85141	3.5	-1	1	21	635	655	AGUAGAUCUAGUUGGUGUCUU	:.: :::::.::::::.:	ACCAUAACAACUGGAUCUAUU	Cleavage	1
mtr-miR5254	MS.gene98133	3.5	-1	1	21	158	178	AGGAGGUGGAAGCAUUUGUGA	:::::.:::.:::.:..:::	UCACAGAUGUUUCUAUUUCCA	Cleavage	2
mtr-miR5254	MS.gene61171	3.5	-1	1	21	161	181	AGGAGGUGGAAGCAUUUGUGA	::::: ::: ::::::::::	UCACACAUGAUUCCACCUCCA	Cleavage	1
mtr-miR5254	MS.gene67380	3.5	-1	1	21	161	181	AGGAGGUGGAAGCAUUUGUGA	::::: ::: ::::::::::	UCACACAUGAUUCCACCUCCA	Cleavage	1
mtr-miR5254	MS.gene021041	3.5	-1	1	21	161	181	AGGAGGUGGAAGCAUUUGUGA	::::: ::: ::::::::::	UCACACAUGAUUCCACCUCCA	Cleavage	1
mtr-miR5254	MS.gene021042	3.5	-1	1	21	161	181	AGGAGGUGGAAGCAUUUGUGA	::::: ::: ::::::::::	UCACACAUGAUUCCACCUCCA	Cleavage	1
mtr-miR5254	MS.gene004106	3.5	-1	1	21	281	301	AGGAGGUGGAAGCAUUUGUGA	::::: ::: ::::::::::	UCACACAUGAUUCCACCUCCA	Cleavage	1
mtr-miR5254	MS.gene020162	3.5	-1	1	21	124	144	AGGAGGUGGAAGCAUUUGUGA	::... :::::.:::::.::	CCAUGGUUGCUUUCACCUUCU	Cleavage	1
mtr-miR5254	MS.gene010649	3.5	-1	1	21	1399	1419	AGGAGGUGGAAGCAUUUGUGA	:: : :::.::::.:::.::	CCAGAUAUGUUUCCGCCUUCU	Cleavage	2
mtr-miR5254	MS.gene99458	3.5	-1	1	21	2053	2073	AGGAGGUGGAAGCAUUUGUGA	:: : :::.::::.:::.::	CCAGAUAUGUUUCCGCCUUCU	Cleavage	2
mtr-miR5254	MS.gene97915	3.5	-1	1	21	956	976	AGGAGGUGGAAGCAUUUGUGA	: ..::: ::::.::.:::.:	UAGUAAAAGCUUUCAUCUCUU	Cleavage	1
mtr-miR5254	MS.gene030657	3.5	-1	1	19	1	19	AGGAGGUGGAAGCAUUUGU	:.. :::::::.::.::.:	AUGUAUGCUUCUACUUCUU	Cleavage	1
mtr-miR5254	MS.gene27316	3.5	-1	1	21	399	419	AGGAGGUGGAAGCAUUUGUGA	::::: : :::.::::.::	AGACAAAAGAUUCUACCUUCU	Cleavage	1
mtr-miR5254	MS.gene053296	3.5	-1	1	21	399	419	AGGAGGUGGAAGCAUUUGUGA	::::: : :::.::::.::	AGACAAAAGAUUCUACCUUCU	Cleavage	1
mtr-miR5254	MS.gene43303	3.5	-1	1	21	674	694	AGGAGGUGGAAGCAUUUGUGA	.:: : :: :::::::::::	GUACCACUGAUUCCACCUCCU	Cleavage	1
mtr-miR5255	MS.gene73512	3.5	-1	1	21	1064	1084	UGACUUGAUAGAGGACAUGGG	:: ::::::. :::::::.:	GCCCUGUCCUUGAUCAAGUUA	Translation	1
mtr-miR5261	MS.gene98018	3.5	-1	1	21	1254	1274	UCAUUGUAGAUGGCUUUGGCU	:::..:::..::.:::::::	AGCUGAAGUUAUUUACAAUGC	Cleavage	1
mtr-miR5261	MS.gene001695	3.5	-1	1	21	147	167	UCAUUGUAGAUGGCUUUGGCU	::::::::::.:::: : :	CUCCAAAGCCAUUUACAUUAA	Cleavage	1
mtr-miR5261	MS.gene60582	3.5	-1	1	21	147	167	UCAUUGUAGAUGGCUUUGGCU	::::::::::.:::: : :	CUCCAAAGCCAUUUACAUUAA	Cleavage	1
mtr-miR5261	MS.gene005857	3.5	-1	1	21	147	167	UCAUUGUAGAUGGCUUUGGCU	::::::::::.:::: : :	CUCCAAAGCCAUUUACAUUAA	Cleavage	1
mtr-miR5266	MS.gene82957	3.5	-1	1	20	1038	1057	CUGGGGGACUGUCUGGGGCG	::: .::::::::.:.:..:	CGCAUCAGACAGUUCUCUGG	Cleavage	1
mtr-miR5266	MS.gene054707	3.5	-1	1	20	1754	1773	CUGGGGGACUGUCUGGGGCG	.:::.::::.::::.....:	UGCCUCAGAUAGUCUUUUGG	Cleavage	1
mtr-miR5267a	MS.gene72745	3.5	-1	1	24	347	370	AGGCAUUUGCUAGAAUACACCCAC	: :::::.:::::::::	UAGCCGGAAUUCUGGCAAAUGCCG	Cleavage	1
mtr-miR5267a	MS.gene83688	3.5	-1	1	24	962	985	AGGCAUUUGCUAGAAUACACCCAC	: :::::.:::::::::	UAGCCGGAAUUCUGGCAAAUGCCG	Cleavage	1
mtr-miR5267l	MS.gene93584	3.5	-1	1	24	428	451	AGGCAUUUGCUAGGAUACACCCAC	.:::::::::::::::	UUAAUGAGGUCCUAGCAAAUGCCU	Cleavage	1
mtr-miR5267l	MS.gene03127	3.5	-1	1	24	137	160	AGGCAUUUGCUAGGAUACACCCAC	::.::.:.:::::::..:	UCCAAAGUGUCUUGGCAAAUGUUU	Cleavage	1
mtr-miR5267l	MS.gene003289	3.5	-1	1	24	137	160	AGGCAUUUGCUAGGAUACACCCAC	::.::.:.:::::::..:	UCCAAAGUGUCUUGGCAAAUGUUU	Cleavage	1
mtr-miR5267l	MS.gene44966	3.5	-1	1	24	842	865	AGGCAUUUGCUAGGAUACACCCAC	: :.:::: :::::::.::	CAACAUUUGUCCUUGCAAAUGUCU	Translation	1
mtr-miR5267l	MS.gene87357	3.5	-1	1	24	839	862	AGGCAUUUGCUAGGAUACACCCAC	: :.:::: :::::::.::	CAACAUUUGUCCUUGCAAAUGUCU	Translation	1
mtr-miR5269a	MS.gene01868	3.5	-1	1	24	847	870	AAAGUGGUGGAACAUACAUUGAUU	::: ::.:::::.::::.::	GCACAAAGUGUGUUCUACCAUUUA	Cleavage	1
mtr-miR5269a	MS.gene002905	3.5	-1	1	24	937	960	AAAGUGGUGGAACAUACAUUGAUU	::: ::.:::::.::::.::	GCACAAAGUGUGUUCUACCAUUUA	Cleavage	1
mtr-miR5269a	MS.gene002910	3.5	-1	1	24	145	168	AAAGUGGUGGAACAUACAUUGAUU	::: ::.:::::.::::.::	GCACAAAGUGUGUUCUACCAUUUA	Cleavage	1
mtr-miR5269a	MS.gene00859	3.5	-1	1	24	958	981	AAAGUGGUGGAACAUACAUUGAUU	::: ::.:::::.::::.::	GCACAAAGUGUGUUCUACCAUUUA	Cleavage	1
mtr-miR5269b	MS.gene038179	3.5	-1	1	24	781	805	AAAGUGGUGGGACA-UACAUUGAUU	:: ::::. :::.::::::.:::	CUUCUAUGUGGUGUUCCACCAUUUU	Cleavage	1
mtr-miR5269b	MS.gene70857	3.5	-1	1	24	781	805	AAAGUGGUGGGACA-UACAUUGAUU	:: ::::. :::.::::::.:::	CUUCUAUGUGGUGUUCCACCAUUUU	Cleavage	1
mtr-miR5271a	MS.gene044164	3.5	-1	1	24	973	996	CGGAUAAUUGUGGUUACUAACGGU	: :: : ::::..::::::::.:	AGCGCCAUUAACUGCAAUUAUCUG	Cleavage	1
mtr-miR5271a	MS.gene71050	3.5	-1	1	24	868	891	CGGAUAAUUGUGGUUACUAACGGU	: :: : ::::..::::::::.:	AGCGCCAUUAACUGCAAUUAUCUG	Cleavage	1
mtr-miR5272a	MS.gene65898	3.5	-1	1	24	353	376	GAAUUGAUUUAUGUUUGGAUACAC	:::.:::. ::::::::::	CUAAAUCUAAAUCUAAAUCAAUUA	Cleavage	1
mtr-miR5272a	MS.gene08486	3.5	-1	1	24	539	562	GAAUUGAUUUAUGUUUGGAUACAC	:: :...:: ::::::::.:::	CUGCUUUUGAAAAUAAAUCAGUUC	Cleavage	1
mtr-miR5272a	MS.gene08485	3.5	-1	1	24	539	562	GAAUUGAUUUAUGUUUGGAUACAC	:: :...:: ::::::::.:::	CUGCUUUUGAAAAUAAAUCAGUUC	Cleavage	1
mtr-miR5272a	MS.gene050987	3.5	-1	1	24	584	607	GAAUUGAUUUAUGUUUGGAUACAC	:: :...:: ::::::::.:::	CUGCUUUUGAAAAUAAAUCAGUUC	Cleavage	1
mtr-miR5272a	MS.gene81066	3.5	-1	1	24	542	565	GAAUUGAUUUAUGUUUGGAUACAC	:: :...:: ::::::::.:::	CUGCUUUUGAAAAUAAAUCAGUUC	Cleavage	1
mtr-miR5272a	MS.gene25012	3.5	-1	1	24	584	607	GAAUUGAUUUAUGUUUGGAUACAC	:: :...:: ::::::::.:::	CUGCUUUUGAAAAUAAAUCAGUUC	Cleavage	1
mtr-miR5272a	MS.gene001695	3.5	-1	1	24	799	822	GAAUUGAUUUAUGUUUGGAUACAC	.:.. :::: ::::::::::	UUUGGUUUUAACAAAAAUCAAUUC	Translation	1
mtr-miR5272f	MS.gene021676	3.5	-1	1	24	693	716	GAAUUGAUUAUGUUUGGAUACACU	::: ::: ::::::::. .:::::	AGUUUAUACAAACAUAGCUAAUUC	Cleavage	1
mtr-miR5272f	MS.gene54669	3.5	-1	1	24	1363	1386	GAAUUGAUUAUGUUUGGAUACACU	::: :::.:.:::: ::::::	AAAGUAGCCAGAUAUAACCAAUUC	Cleavage	1
mtr-miR5272f	MS.gene57088	3.5	-1	1	24	1483	1506	GAAUUGAUUAUGUUUGGAUACACU	::: :::.:.:::: ::::::	AAAGUAGCCAGAUAUAACCAAUUC	Cleavage	1
mtr-miR5272f	MS.gene042918	3.5	-1	1	24	1563	1586	GAAUUGAUUAUGUUUGGAUACACU	: :::::.:::::...::.	UGAUGAACCAAAUAUAAUUGGUUU	Cleavage	3
mtr-miR5272f	MS.gene52407	3.5	-1	1	24	1044	1067	GAAUUGAUUAUGUUUGGAUACACU	:: .:.:.:.:::::::: :::	UGUUCGUUCGAGCAUAAUCACUUC	Cleavage	1
mtr-miR5272f	MS.gene08002	3.5	-1	1	24	1044	1067	GAAUUGAUUAUGUUUGGAUACACU	::...::::::::..:::	GCGUCAUUUGAACAUAAUUGAUUG	Cleavage	1
mtr-miR5272f	MS.gene35711	3.5	-1	1	24	490	513	GAAUUGAUUAUGUUUGGAUACACU	::.:::::::.::...::	CCACAAUUCAAACAUGAUUGGUUG	Cleavage	1
mtr-miR5272f	MS.gene034356	3.5	-1	1	24	490	513	GAAUUGAUUAUGUUUGGAUACACU	::.:::::::.::...::	CCACAAUUCAAACAUGAUUGGUUG	Cleavage	1
mtr-miR5272f	MS.gene059304	3.5	-1	1	24	490	513	GAAUUGAUUAUGUUUGGAUACACU	::.:::::::.::...::	CCACAAUUCAAACAUGAUUGGUUG	Cleavage	1
mtr-miR5272f	MS.gene53914	3.5	-1	1	24	163	186	GAAUUGAUUAUGUUUGGAUACACU	: ::.. ::::::::::::.	AAAGGAUUUCCACAUAAUCAAUUU	Cleavage	1
mtr-miR5272f	MS.gene63420	3.5	-1	1	24	163	186	GAAUUGAUUAUGUUUGGAUACACU	: ::.. ::::::::::::.	AAAGGAUUUCCACAUAAUCAAUUU	Cleavage	1
mtr-miR5272f	MS.gene025018	3.5	-1	1	24	255	278	GAAUUGAUUAUGUUUGGAUACACU	: ::.. ::::::::::::.	AAAGGAUUUCCACAUAAUCAAUUU	Cleavage	1
mtr-miR5273	MS.gene56902	3.5	-1	1	24	650	673	UAGGGGCUGUAGUUUGAGAAGAGG	:::::::..:.::::. :::	CUGAUUCUCAAGUUGCAGCUGCUA	Cleavage	1
mtr-miR5277	MS.gene89203	3.5	-1	1	24	269	292	AGGUUGUUUCUUGAAGUGCAAGGC	:. ::: :::::::::.::.:.	UCUCUGCUCUUCAAGAAGCAGCUG	Cleavage	1
mtr-miR5277	MS.gene96659	3.5	-1	1	24	387	410	AGGUUGUUUCUUGAAGUGCAAGGC	..: ::..: ::.:::::::..:	UUUUCGCGUUGCAGGAAACAAUUU	Cleavage	1
mtr-miR5277	MS.gene90362	3.5	-1	1	24	243	266	AGGUUGUUUCUUGAAGUGCAAGGC	::: :..::::::::.::	UUACAACACAUUGAGAAACAAUCU	Cleavage	1
mtr-miR5277	MS.gene57228	3.5	-1	1	24	93	116	AGGUUGUUUCUUGAAGUGCAAGGC	: ::::..:::.:.:::.:	AGAGAGGACUUUGAGAGAUAACUU	Cleavage	1
mtr-miR5278	MS.gene012422	3.5	-1	1	24	142	165	GAAAUUAUCUGCAGGAAAUGUGAA	: ::::::: ::::..::::	CAUUCUUUUCCUGAAGAUGGUUUC	Translation	1
mtr-miR5278	MS.gene57901	3.5	-1	1	24	142	165	GAAAUUAUCUGCAGGAAAUGUGAA	: ::::::: ::::..::::	CAUUCUUUUCCUGAAGAUGGUUUC	Translation	1
mtr-miR5278	MS.gene06399	3.5	-1	1	24	124	147	GAAAUUAUCUGCAGGAAAUGUGAA	::.::::::.::::::.	AAAUGGAUUUCUGCAGGUAAUUUU	Cleavage	1
mtr-miR5278	MS.gene32562	3.5	-1	1	24	199	222	GAAAUUAUCUGCAGGAAAUGUGAA	:::.:::: :::.:::::	GAUAGCUUUUCUGCUGAUGAUUUC	Translation	1
mtr-miR5281a	MS.gene046916	3.5	-1	1	24	2100	2123	CUCUUGUAAAUAGGAUCGGAGGGA	::..:. :::.::::::::.:	UGGCUUUGGGCCUGUUUACAAGGG	Cleavage	1
mtr-miR5281a	MS.gene016472	3.5	-1	1	24	123	146	CUCUUGUAAAUAGGAUCGGAGGGA	:..:. :::.::::::::.:	UGGAUUUGGCCCUGUUUACAAGGG	Cleavage	1
mtr-miR5281a	MS.gene78885	3.5	-1	1	24	1056	1079	CUCUUGUAAAUAGGAUCGGAGGGA	:..:. :::.::::::::.:	UGGAUUUGGCCCUGUUUACAAGGG	Cleavage	1
mtr-miR5281a	MS.gene59973	3.5	-1	1	24	1077	1100	CUCUUGUAAAUAGGAUCGGAGGGA	:..:. :::.::::::::.:	UGGAUUUGGCCCUGUUUACAAGGG	Cleavage	1
mtr-miR5281a	MS.gene016473	3.5	-1	1	24	1263	1286	CUCUUGUAAAUAGGAUCGGAGGGA	:..:. :::.::::::::.:	UGGAUUUGGCCCUGUUUACAAGGG	Cleavage	1
mtr-miR5281a	MS.gene063872	3.5	-1	1	24	1188	1211	CUCUUGUAAAUAGGAUCGGAGGGA	:..:. :::.::::::::.:	UGGAUUUGGCCCUGUUUACAAGGG	Cleavage	1
mtr-miR5281b	MS.gene06466	3.5	-1	1	24	727	750	UCUUAUAAAUAGGACCGGAGGGAG	.::.::::::::: ::..:.	ACUAUUCUGGUCCUAUUCAUGGGG	Cleavage	1
mtr-miR5281b	MS.gene52061	3.5	-1	1	24	854	877	UCUUAUAAAUAGGACCGGAGGGAG	:..::::::.:::: :::.	GUGGAUUUGGUCCUGUUUACAAGG	Cleavage	1
mtr-miR5281b	MS.gene91775	3.5	-1	1	24	263	286	UCUUAUAAAUAGGACCGGAGGGAG	:..::::::.:: :::::.	GUGGGUUUGGUCCUGUUCAUAAGG	Cleavage	1
mtr-miR5281b	MS.gene064139	3.5	-1	1	24	2122	2145	UCUUAUAAAUAGGACCGGAGGGAG	.::: :::.:: :::::.::	GAGAUUCCUGUCUUACUUAUAGGA	Cleavage	1
mtr-miR5281b	MS.gene26775	3.5	-1	1	24	2122	2145	UCUUAUAAAUAGGACCGGAGGGAG	.::: :::.:: :::::.::	GAGAUUCCUGUCUUACUUAUAGGA	Cleavage	1
mtr-miR5281b	MS.gene68634	3.5	-1	1	24	2122	2145	UCUUAUAAAUAGGACCGGAGGGAG	.::: :::.:: :::::.::	GAGAUUCCUGUCUUACUUAUAGGA	Cleavage	1
mtr-miR5281b	MS.gene052589	3.5	-1	1	24	1577	1600	UCUUAUAAAUAGGACCGGAGGGAG	:..:: .::.::::::::.	GUGGAUUUGGCUCUGUUUAUAAGG	Cleavage	1
mtr-miR5281b	MS.gene91377	3.5	-1	1	24	1175	1198	UCUUAUAAAUAGGACCGGAGGGAG	:..:: .::.::::::::.	GUGGAUUUGGAUCUGUUUAUAAGG	Cleavage	1
mtr-miR5282	MS.gene64556	3.5	-1	1	24	1368	1391	GACGGAAUUAGAGAGGGAUUUCAU	::::.:::.:.:::.: ::	UAUUCAUCCUUCUUUGAUUUCUUC	Cleavage	1
mtr-miR5284a	MS.gene058099	3.5	-1	1	24	551	574	GAGGGACCAAAAGUGGAAGAAUCU	::: :::::::::: ::::::	CGAUAGCUCCACUUUUGCUCCCUC	Cleavage	1
mtr-miR5284a	MS.gene21772	3.5	-1	1	24	992	1015	GAGGGACCAAAAGUGGAAGAAUCU	::: :::::::::: ::::::	CGAUAGCUCCACUUUUGCUCCCUC	Cleavage	1
mtr-miR5284a	MS.gene024792	3.5	-1	1	24	992	1015	GAGGGACCAAAAGUGGAAGAAUCU	::: :::::::::: ::::::	CGAUAGCUCCACUUUUGCUCCCUC	Cleavage	1
mtr-miR5284a	MS.gene024786	3.5	-1	1	24	992	1015	GAGGGACCAAAAGUGGAAGAAUCU	::: :::::::::: ::::::	CGAUAGCUCCACUUUUGCUCCCUC	Cleavage	1
mtr-miR5284a	MS.gene058093	3.5	-1	1	24	992	1015	GAGGGACCAAAAGUGGAAGAAUCU	::: :::::::::: ::::::	CGAUAGCUCCACUUUUGCUCCCUC	Cleavage	1
mtr-miR5284a	MS.gene21768	3.5	-1	1	24	992	1015	GAGGGACCAAAAGUGGAAGAAUCU	::: :::::::::: ::::::	CGAUAGCUCCACUUUUGCUCCCUC	Cleavage	1
mtr-miR5284a	MS.gene21856	3.5	-1	1	24	992	1015	GAGGGACCAAAAGUGGAAGAAUCU	::: :::::::::: ::::::	CGAUAGCUCCACUUUUGCUCCCUC	Cleavage	1
mtr-miR5284a	MS.gene066824	3.5	-1	1	24	123	146	GAGGGACCAAAAGUGGAAGAAUCU	:: ::.:::::::: :.::	UUCAACUCCCGCUUUUGGUGCUUC	Cleavage	1
mtr-miR5285a	MS.gene94506	3.5	-1	1	24	844	867	UGGGACUUUGGGUAGAAUUAGGCG	::::::: :.::::::: :	CCAAGAAUUCUAGCUAAAGUCCAA	Cleavage	1
mtr-miR5285a	MS.gene000023	3.5	-1	1	24	916	939	UGGGACUUUGGGUAGAAUUAGGCG	::::::: :.::::::: :	CCAAGAAUUCUAGCUAAAGUCCAA	Cleavage	1
mtr-miR5285a	MS.gene40296	3.5	-1	1	24	109	132	UGGGACUUUGGGUAGAAUUAGGCG	: : :: ::::::..:::::.:	AGACCAACUCUACCUGAAGUCUCC	Cleavage	1
mtr-miR5285a	MS.gene94671	3.5	-1	1	24	654	677	UGGGACUUUGGGUAGAAUUAGGCG	: ::::::::::::: ::	GGUGAAUUUCUACCCAAAGUGCCC	Cleavage	1
mtr-miR5286a	MS.gene055222	3.5	-1	1	24	1365	1388	CAGGACAAACUGGAGGCAAGGGAC	::::.::..::::::..:	AGGUGUUGCUUCUGGUUUGUUUUA	Cleavage	1
mtr-miR5286a	MS.gene89340	3.5	-1	1	24	1362	1385	CAGGACAAACUGGAGGCAAGGGAC	::::.::..::::::..:	AGGUGUUGCUUCUGGUUUGUUUUA	Cleavage	1
mtr-miR5286a	MS.gene000818	3.5	-1	1	24	1362	1385	CAGGACAAACUGGAGGCAAGGGAC	::::.::..::::::..:	AGGAGUUGCUUCUGGUUUGUUUUA	Cleavage	1
mtr-miR5286a	MS.gene46128	3.5	-1	1	24	1347	1370	CAGGACAAACUGGAGGCAAGGGAC	::::.::..::::::..:	AGGUGUUGCUUCUGGUUUGUUUUA	Cleavage	1
mtr-miR5287b	MS.gene007981	3.5	-1	1	24	186	209	UGCUUAUAAUAGUGAUCGGAGGGU	: :. :. :::::::::::.:: :	AGCUGCUUAUCACUAUUAUGAGAA	Cleavage	1
mtr-miR5287b	MS.gene031902	3.5	-1	1	24	186	209	UGCUUAUAAUAGUGAUCGGAGGGU	: :. :. :::::::::::.:: :	AGCUGCUUAUCACUAUUAUGAGAA	Cleavage	1
mtr-miR5287b	MS.gene87649	3.5	-1	1	24	186	209	UGCUUAUAAUAGUGAUCGGAGGGU	: :. :. :::::::::::.:: :	AGCUGCUUAUCACUAUUAUGAGAA	Cleavage	1
mtr-miR5287b	MS.gene52061	3.5	-1	1	24	126	148	UGCUUAUAAUAGUGAUCGGAGGGU	.: ::.::: .:::::.::::::	CUCAUCUGAU-GCUAUUGUAAGCA	Cleavage	1
mtr-miR5288	MS.gene52061	3.5	-1	1	24	261	284	CAGCAUUGAAGAACAUAGGGAUUA	:: :.: ::::::::::: ::::	UACUUCAGAUGUUCUUCAACGCUG	Cleavage	1
mtr-miR5288	MS.gene073222	3.5	-1	1	24	524	547	CAGCAUUGAAGAACAUAGGGAUUA	::. ..:.:::::::::.:: ::	UAGAGUUUGUGUUCUUCAGUGGUG	Cleavage	1
mtr-miR5288	MS.gene018288	3.5	-1	1	24	311	334	CAGCAUUGAAGAACAUAGGGAUUA	:. ..:::: : ::::::::.::	GAGAUUCUAUUUCCUUCAAUGUUG	Cleavage	1
mtr-miR5288	MS.gene89082	3.5	-1	1	24	407	430	CAGCAUUGAAGAACAUAGGGAUUA	: :::: ::: :::::::::	CUUUGCCUAGUUUCAUCAAUGCUG	Translation	1
mtr-miR5288	MS.gene36266	3.5	-1	1	24	407	430	CAGCAUUGAAGAACAUAGGGAUUA	: :::: ::: :::::::::	CUUUGCCUAGUUUCAUCAAUGCUG	Translation	1
mtr-miR5290	MS.gene54435	3.5	-1	1	24	519	542	AAUUUGGAGAGAGAUAGACACAUA	: :: ::.:.::::.:::::	AGAAUUUCAAUUUUUCUCUAAAUU	Cleavage	1
mtr-miR5290	MS.gene43864	3.5	-1	1	24	225	248	AAUUUGGAGAGAGAUAGACACAUA	: ::: .::::::::::::	UCCUUCUCUCAUUCUCUCCAAAUU	Cleavage	1
mtr-miR5290	MS.gene016458	3.5	-1	1	24	1478	1501	AAUUUGGAGAGAGAUAGACACAUA	:: : ::.::::::::::	UCUCAUUCGAACUUUCUCCAAAUU	Cleavage	1
mtr-miR5290	MS.gene09667	3.5	-1	1	24	25	47	AAUUUGGAGAGAGAUAGACACAUA	:::: :::::::.:::::	CCCACGUCU-UCUCUCUUCAAAUC	Cleavage	1
mtr-miR5291a	MS.gene39119	3.5	-1	1	24	610	633	GUUUGAUGGAUGGAUUGGAUGGAU	: : ::::::.. :.::::::.:	UUACCUCCAAUUUCUUCAUCAAGC	Translation	1
mtr-miR5291a	MS.gene009895	3.5	-1	1	24	158	181	GUUUGAUGGAUGGAUUGGAUGGAU	::..::.::: :::::::.	CAUUUUCUGAUUCAUACAUCAAAU	Cleavage	1
mtr-miR5291a	MS.gene43788	3.5	-1	1	24	158	181	GUUUGAUGGAUGGAUUGGAUGGAU	::..::.::: :::::::.	CAUUUUCUGAUUCAUACAUCAAAU	Cleavage	1
mtr-miR5291a	MS.gene069387	3.5	-1	1	24	2329	2352	GUUUGAUGGAUGGAUUGGAUGGAU	:..:.:.:.:::::.:::.	GGCAUUUUAGUUCGUCCAUUAAAU	Cleavage	1
mtr-miR5291a	MS.gene017395	3.5	-1	1	24	826	849	GUUUGAUGGAUGGAUUGGAUGGAU	:: :: :.:::::::::.:.	UGGGAUGCAUUUCAUCCAUCAGAU	Cleavage	1
mtr-miR5292a	MS.gene32771	3.5	-1	1	24	14	37	AUUCAGAUGAUAGCAACAAAGAGC	::: :::::::.: .:::::	CAAGUUUAUUGCUAUUACUUGAAU	Cleavage	1
mtr-miR5294a	MS.gene064308	3.5	-1	1	24	811	834	GCUAAACGGAAUGAGGGUAGUCAU	.:. .:::::::::::.::	AAUUUUGAGUUCAUUCCGUUUGGC	Cleavage	1
mtr-miR5294a	MS.gene72067	3.5	-1	1	24	1228	1251	GCUAAACGGAAUGAGGGUAGUCAU	.:. .:::::::::::.::	AAUUUUGAGUUCAUUCCGUUUGGC	Cleavage	1
mtr-miR5294a	MS.gene064306	3.5	-1	1	24	1228	1251	GCUAAACGGAAUGAGGGUAGUCAU	.:. .:::::::::::.::	AAUUUUGAGUUCAUUCCGUUUGGC	Cleavage	1
mtr-miR5295a	MS.gene013424	3.5	-1	1	24	240	263	UCGGCUCUGGGAAUGAAAAGAGGC	.:: :..:::..:::::.::	UGUGUUUGUUGUUCUUAGAGCUGA	Cleavage	1
mtr-miR5295a	MS.gene049395	3.5	-1	1	24	240	263	UCGGCUCUGGGAAUGAAAAGAGGC	.:: :..:::..:::::.::	UGUGUUUGUUGUUCUUAGAGCUGA	Cleavage	1
mtr-miR5295a	MS.gene017065	3.5	-1	1	24	3344	3367	UCGGCUCUGGGAAUGAAAAGAGGC	:: ::: ::::::::.::.	UUAGAUUGUCACUCCCAGAGUCGG	Cleavage	1
mtr-miR5298b	MS.gene017050	3.5	-1	1	24	34	57	UGAUGGAGAUGAUAUGAAGAUGAA	:: : .::..::::::::: ::.:	UUGAGUUUUGUAUCAUCUCAAUUA	Cleavage	1
mtr-miR5298b	MS.gene72216	3.5	-1	1	24	281	304	UGAUGGAGAUGAUAUGAAGAUGAA	: :::: ::.::::. ::::::	CGCCUCUUGAUGUCAUUGCCAUCA	Cleavage	1
mtr-miR5298b	MS.gene024334	3.5	-1	1	24	281	304	UGAUGGAGAUGAUAUGAAGAUGAA	: :::: ::.::::. ::::::	CGCCUCUUGAUGUCAUUGCCAUCA	Cleavage	1
mtr-miR5298b	MS.gene019592	3.5	-1	1	24	88	111	UGAUGGAGAUGAUAUGAAGAUGAA	::: .: :::::::.::::.	GCAUUCUCUAAAUCAUCUUCAUCG	Cleavage	1
mtr-miR5299	MS.gene36086	3.5	-1	1	24	196	219	UUCAUUGGUAUUGUAAAGCGACAU	:::::::::::::::.	GAAAUAAAUUACAAUACCAAUGAG	Cleavage	1
mtr-miR5299	MS.gene37172	3.5	-1	1	24	4	27	UUCAUUGGUAUUGUAAAGCGACAU	:.:::::::::....:::	AAAAAGUUUUACAAUAUUGGUGAU	Cleavage	1
mtr-miR5299	MS.gene24203	3.5	-1	1	24	1399	1422	UUCAUUGGUAUUGUAAAGCGACAU	:: .:: : :..::.::::::::	AUUGUGCCUAAUGAUGCCAAUGAA	Cleavage	1
mtr-miR530	MS.gene052416	3.5	-1	1	21	1906	1926	UGCAUUUGCACCUGCACUUUC	::::::: ::::.:::::.	AAAAGUGCCGGUGUAAAUGUU	Cleavage	1
mtr-miR530	MS.gene49930	3.5	-1	1	21	1906	1926	UGCAUUUGCACCUGCACUUUC	::::::: ::::.:::::.	AAAAGUGCCGGUGUAAAUGUU	Cleavage	1
mtr-miR530	MS.gene05495	3.5	-1	1	21	1906	1926	UGCAUUUGCACCUGCACUUUC	::::::: ::::.:::::.	AAAAGUGCCGGUGUAAAUGUU	Cleavage	1
mtr-miR530	MS.gene63453	3.5	-1	1	21	1906	1926	UGCAUUUGCACCUGCACUUUC	::::::: ::::.:::::.	AAAAGUGCCGGUGUAAAUGUU	Cleavage	1
mtr-miR530	MS.gene55840	3.5	-1	1	21	1432	1451	UGCAUUUGCACCUGCACUUUC	.:::::::::: ::.:::::	AGAAGUGCAGGU-CAGAUGCA	Cleavage	2
mtr-miR530	MS.gene062714	3.5	-1	1	21	985	1005	UGCAUUUGCACCUGCACUUUC	.:::. ::::::::::::	GUUGGUGUUGGUGCAAAUGCA	Cleavage	1
mtr-miR530	MS.gene91222	3.5	-1	1	21	466	486	UGCAUUUGCACCUGCACUUUC	:: :::: ::::::::::	AGUAGAGCAGCUGCAAAUGCA	Translation	1
mtr-miR530	MS.gene71342	3.5	-1	1	21	448	468	UGCAUUUGCACCUGCACUUUC	:: :::: ::::::::::	AGUAGAGCAGCUGCAAAUGCA	Translation	1
mtr-miR530	MS.gene057477	3.5	-1	1	21	1483	1503	UGCAUUUGCACCUGCACUUUC	::::: :: ::..::::::	UCAAGUGAAGCUGUGAAUGCA	Translation	1
mtr-miR530	MS.gene072808	3.5	-1	1	21	963	983	UGCAUUUGCACCUGCACUUUC	.: :::: :::::.:::::	UCGAAUGCAAGUGCAGAUGCA	Cleavage	1
mtr-miR5558-5p	MS.gene01901	3.5	-1	1	21	252	272	UUUUCCAAUUCUAAGUCUAUC	::.::. :::: ::::::::	UAUGGAUAUAGAUUUGGAAAA	Cleavage	1
mtr-miR5558-5p	MS.gene21160	3.5	-1	1	21	1725	1745	UUUUCCAAUUCUAAGUCUAUC	:. .:.: :::::::::::.:	GGCGGGCAUAGAAUUGGAAGA	Cleavage	1
mtr-miR5558-5p	MS.gene09964	3.5	-1	1	21	1728	1748	UUUUCCAAUUCUAAGUCUAUC	:. .:.: :::::::::::.:	GGCGGGCAUAGAAUUGGAAGA	Cleavage	1
mtr-miR5558-5p	MS.gene025801	3.5	-1	1	21	1728	1748	UUUUCCAAUUCUAAGUCUAUC	:. .:.: :::::::::::.:	GGCGGGCAUAGAAUUGGAAGA	Cleavage	1
mtr-miR5558-5p	MS.gene45438	3.5	-1	1	21	2514	2534	UUUUCCAAUUCUAAGUCUAUC	: :::::::.::: ::: :::	GCUAGACUUGGAAAUGGCAAA	Cleavage	1
mtr-miR5558-5p	MS.gene39339	3.5	-1	1	21	2697	2717	UUUUCCAAUUCUAAGUCUAUC	: :::::::.::: ::: :::	GCUAGACUUGGAAAUGGCAAA	Cleavage	1
mtr-miR5558-5p	MS.gene022705	3.5	-1	1	21	3144	3164	UUUUCCAAUUCUAAGUCUAUC	: :::::::.::: ::: :::	GCUAGACUUGGAAAUGGCAAA	Cleavage	1
mtr-miR5558-5p	MS.gene051068	3.5	-1	1	21	3900	3920	UUUUCCAAUUCUAAGUCUAUC	:::::::.:::: :::::	AUUAGACUUGGAAUCAGAAAA	Cleavage	1
mtr-miR5558-5p	MS.gene051069	3.5	-1	1	21	3900	3920	UUUUCCAAUUCUAAGUCUAUC	:::::::.:::: :::::	AUUAGACUUGGAAUCAGAAAA	Cleavage	1
mtr-miR5558-5p	MS.gene34769	3.5	-1	1	21	454	474	UUUUCCAAUUCUAAGUCUAUC	: :. ::::.::.:::::..:	GUUGCACUUGGAGUUGGAGGA	Cleavage	1
mtr-miR5559-5p	MS.gene80539	3.5	-1	1	21	189	209	UACUUGGUGAAUUGUUGGAUC	:.:::: :::::.:::::	ACUUCAACCAUUCAUCAAGUU	Cleavage	1
mtr-miR5561-3p	MS.gene87750	3.5	-1	1	21	103	123	GUCUAUCUCUCUCUAAAUGGA	:.::: ::::::: :::::.	ACUAUUAAGAGAGAAAUAGAU	Cleavage	1
mtr-miR5561-3p	MS.gene065049	3.5	-1	1	21	981	1000	GUCUAUCUCUCUCUAAAUGGA	: :::::::: ::::::.:::	UGCAUUUAGA-AGAGAUGGAC	Translation	1
mtr-miR5740	MS.gene042934	3.5	-1	1	21	26	46	UGAACAGAAAGAACAUUUGGC	:::::::::::: ::::	UGACAAUGUUCUUUCUCUUCA	Cleavage	1
mtr-miR5740	MS.gene27439	3.5	-1	1	21	26	46	UGAACAGAAAGAACAUUUGGC	:::::::::::: ::::	UGACAAUGUUCUUUCUCUUCA	Cleavage	1
mtr-miR5740	MS.gene022178	3.5	-1	1	21	26	46	UGAACAGAAAGAACAUUUGGC	:::::::::::: ::::	UGACAAUGUUCUUUCUCUUCA	Cleavage	1
mtr-miR5740	MS.gene94044	3.5	-1	1	21	26	46	UGAACAGAAAGAACAUUUGGC	:::::::::::: ::::	UGACAAUGUUCUUUCUCUUCA	Cleavage	1
mtr-miR5740	MS.gene80092	3.5	-1	1	21	312	332	UGAACAGAAAGAACAUUUGGC	::::::::::: .::::.	AGCAAAUGUUCUUGUUGUUUC	Cleavage	1
mtr-miR5740	MS.gene91418	3.5	-1	1	21	312	332	UGAACAGAAAGAACAUUUGGC	::::::::::: .::::.	AGCAAAUGUUCUUGUUGUUUC	Cleavage	1
mtr-miR5740	MS.gene93860	3.5	-1	1	21	312	332	UGAACAGAAAGAACAUUUGGC	::::::::::: .::::.	AGCAAAUGUUCUUGUUGUUUC	Cleavage	1
mtr-miR5740	MS.gene64736	3.5	-1	1	21	591	611	UGAACAGAAAGAACAUUUGGC	::. ::::::: :::::.:	UGCAGUUGUUCUUGCUGUUUA	Cleavage	1
mtr-miR5742	MS.gene044775	3.5	-1	1	21	302	322	CCACAUCAAUGGUCGUUGGAU	::.::.: .:::::::::::	AUUCAGCAGCCAUUGAUGUGC	Cleavage	1
mtr-miR5745b	MS.gene24360	3.5	-1	1	21	72	92	UUUAAUUUAUAUACAUCGUCA	: :::::. :::::::.::	ACAAGAUGUGGAUAAAUUGAA	Translation	1
mtr-miR5745b	MS.gene22411	3.5	-1	1	21	795	815	UUUAAUUUAUAUACAUCGUCA	: : ::: ::: :::::::::	UCAGGAUUUAUUUAAAUUAAA	Translation	1
mtr-miR5752a	MS.gene006886	3.5	-1	1	21	246	265	CAUUGUUUGGUUUAGUACAAA	::::: .::::::::::..::	UUUGU-UUAAACCAAACGGUG	Cleavage	1
mtr-miR5752a	MS.gene82420	3.5	-1	1	21	246	265	CAUUGUUUGGUUUAGUACAAA	::::: .::::::::::..::	UUUGU-UUAAACCAAACGGUG	Cleavage	1
mtr-miR5752a	MS.gene067572	3.5	-1	1	21	660	679	CAUUGUUUGGUUUAGUACAAA	::::: .::::::::::..::	UUUGU-UUAAACCAAACGGUG	Cleavage	1
mtr-miR5752a	MS.gene46067	3.5	-1	1	21	92	112	CAUUGUUUGGUUUAGUACAAA	:::::: ::::.:.::::	GAGGUACUACACCAGAUAAUG	Cleavage	1
mtr-miR5752a	MS.gene047746	3.5	-1	1	21	40	60	CAUUGUUUGGUUUAGUACAAA	: : :..:.:::::::::::	UCUAUGUUGAACCAAACAAUC	Cleavage	1
mtr-miR5752a	MS.gene89857	3.5	-1	1	21	40	60	CAUUGUUUGGUUUAGUACAAA	: : :..:.:::::::::::	UCUAUGUUGAACCAAACAAUC	Cleavage	1
mtr-miR5752a	MS.gene08119	3.5	-1	1	21	1495	1515	CAUUGUUUGGUUUAGUACAAA	:: .::::.:::::.:::	CCUGAGCUAAGCCAAAUAAUC	Cleavage	1
mtr-miR5752a	MS.gene04431	3.5	-1	1	21	1495	1515	CAUUGUUUGGUUUAGUACAAA	:: .::::.:::::.:::	CCUGAGCUAAGCCAAAUAAUC	Cleavage	1
mtr-miR5752a	MS.gene04070	3.5	-1	1	21	1501	1521	CAUUGUUUGGUUUAGUACAAA	:: .::::.:::::.:::	CCUGAGCUAAGCCAAAUAAUC	Cleavage	1
mtr-miR5752a	MS.gene05625	3.5	-1	1	21	1501	1521	CAUUGUUUGGUUUAGUACAAA	:: .::::.:::::.:::	CCUGAGCUAAGCCAAAUAAUC	Cleavage	1
mtr-miR5754	MS.gene034126	3.5	-1	1	22	913	934	UAUUGCACUCAUCUUCCAUGGC	::::.:::::.::::::	CGGAUGGGAGAUGGGUGCAAAG	Cleavage	1
mtr-miR5754	MS.gene37653	3.5	-1	1	22	913	934	UAUUGCACUCAUCUUCCAUGGC	::::.:::::.::::::	CGGAUGGGAGAUGGGUGCAAAG	Cleavage	1
mtr-miR7696a-5p	MS.gene41469	3.5	-1	1	21	4613	4633	UCAAGUUCUCAUAAUUCAAAA	::::..::::::: :::::	AUUUGGGUUAUGAGCACUUGU	Cleavage	1
mtr-miR7696a-5p	MS.gene07201	3.5	-1	1	21	1197	1217	UCAAGUUCUCAUAAUUCAAAA	:::::: ::::::::::	AAGGGAAUUAAGAGAACUUGA	Translation	1
mtr-miR7696a-5p	MS.gene060989	3.5	-1	1	21	2438	2458	UCAAGUUCUCAUAAUUCAAAA	::::::: :::::.:: ::	ACUUGAAUUUUGAGAGCUGGA	Cleavage	1
mtr-miR7696a-5p	MS.gene008616	3.5	-1	1	21	1079	1099	UCAAGUUCUCAUAAUUCAAAA	: :::. ::::::: :::::.	UAUUGGUUUAUGAGUACUUGG	Cleavage	1
mtr-miR7696a-5p	MS.gene004887	3.5	-1	1	21	2289	2309	UCAAGUUCUCAUAAUUCAAAA	::::: :. :::.::::::	GAUUGAAAUGGGAGGACUUGA	Translation	1
mtr-miR7696a-5p	MS.gene07411	3.5	-1	1	21	2289	2309	UCAAGUUCUCAUAAUUCAAAA	::::: :. :::.::::::	GAUUGAAAUGGGAGGACUUGA	Translation	1
mtr-miR7696c-3p	MS.gene56169	3.5	-1	1	21	1219	1239	UUUUGAAUUAUGAGAACUUGA	:::::: . :::.::::::::	UCAAGUGUGCAUGAUUCAAAA	Cleavage	1
mtr-miR7696c-3p	MS.gene055016	3.5	-1	1	21	1132	1152	UUUUGAAUUAUGAGAACUUGA	:.:::.::.:..::.::.:	GGAGGUUUUCGUGGUUUAAGA	Cleavage	1
mtr-miR7696c-3p	MS.gene42620	3.5	-1	1	21	1258	1278	UUUUGAAUUAUGAGAACUUGA	:::::.:.::.:: .::::	GAAAGUUUUUAUGAUGUAAAA	Cleavage	1
mtr-miR7696c-3p	MS.gene72988	3.5	-1	1	21	198	218	UUUUGAAUUAUGAGAACUUGA	:.: : : :.:::::::::::	UUAUGAUGUUAUAAUUCAAAA	Cleavage	1
mtr-miR7696c-3p	MS.gene011426	3.5	-1	1	21	198	218	UUUUGAAUUAUGAGAACUUGA	:.: : : :.:::::::::::	UUAUGAUGUUAUAAUUCAAAA	Cleavage	1
mtr-miR7696c-3p	MS.gene022809	3.5	-1	1	21	162	182	UUUUGAAUUAUGAGAACUUGA	: ::: :::::::. :::.::	UAAAGCUCUCAUAGAUCAGAA	Cleavage	1
mtr-miR7696c-3p	MS.gene020138	3.5	-1	1	21	162	182	UUUUGAAUUAUGAGAACUUGA	::: :::::::. :::.::	AAAAGCUCUCAUAGAUCAGAA	Cleavage	1
mtr-miR7696c-3p	MS.gene37054	3.5	-1	1	21	162	182	UUUUGAAUUAUGAGAACUUGA	::: :::::::. :::.::	AAAAGCUCUCAUAGAUCAGAA	Cleavage	1
mtr-miR7696c-5p	MS.gene41469	3.5	-1	1	21	4611	4631	AAGUUCUCAUAAUUCAAAAAG	::::..::::::: ::::	GCAUUUGGGUUAUGAGCACUU	Cleavage	1
mtr-miR7696c-5p	MS.gene23932	3.5	-1	1	21	2280	2300	AAGUUCUCAUAAUUCAAAAAG	:::::. ::::::: ::::	UCUUUUGGUUUAUGAGUACUU	Cleavage	1
mtr-miR7696c-5p	MS.gene98439	3.5	-1	1	21	3156	3176	AAGUUCUCAUAAUUCAAAAAG	:: ::: :::.::::::::	AUUCUUGCAUUGUGAGAACUC	Cleavage	1
mtr-miR7696c-5p	MS.gene89074	3.5	-1	1	21	563	583	AAGUUCUCAUAAUUCAAAAAG	:: :::::::::::.::	CGCUUGCAAUUAUGAGAAUUU	Cleavage	1
mtr-miR7696d-5p	MS.gene89074	3.5	-1	1	21	563	583	AAGUUCUCAUAAUUCAAAACG	:: :: :::::::::::.::	CGCUUGCAAUUAUGAGAAUUU	Cleavage	1
mtr-miR7696d-5p	MS.gene41469	3.5	-1	1	21	4611	4631	AAGUUCUCAUAAUUCAAAACG	::::..::::::: ::::	GCAUUUGGGUUAUGAGCACUU	Cleavage	1
mtr-miR7696d-5p	MS.gene23932	3.5	-1	1	21	2280	2300	AAGUUCUCAUAAUUCAAAACG	:::::. ::::::: ::::	UCUUUUGGUUUAUGAGUACUU	Cleavage	1
mtr-miR7696d-5p	MS.gene98439	3.5	-1	1	21	3156	3176	AAGUUCUCAUAAUUCAAAACG	: ::: :::.::::::::	AUUCUUGCAUUGUGAGAACUC	Cleavage	1
mtr-miR7699-3p	MS.gene20307	3.5	-1	1	21	874	894	UGUAAUCAAUGCAUUAAAUGC	..::: :::.::::.::..:	UUGUUUCAUGUAUUGGUUGUA	Cleavage	1
mtr-miR7699-3p	MS.gene09609	3.5	-1	1	21	874	894	UGUAAUCAAUGCAUUAAAUGC	..::: :::.::::.::..:	UUGUUUCAUGUAUUGGUUGUA	Cleavage	1
mtr-miR7699-3p	MS.gene015267	3.5	-1	1	21	874	894	UGUAAUCAAUGCAUUAAAUGC	..::: :::.::::.::..:	UUGUUUCAUGUAUUGGUUGUA	Cleavage	1
mtr-miR7699-3p	MS.gene43532	3.5	-1	1	21	1051	1071	UGUAAUCAAUGCAUUAAAUGC	..::: :::.::::.::..:	UUGUUUCAUGUAUUGGUUGUA	Cleavage	1
mtr-miR7699-3p	MS.gene054666	3.5	-1	1	21	283	303	UGUAAUCAAUGCAUUAAAUGC	:::: :::::::.::::	AAAUUUCCUGCAUUGGUUACU	Cleavage	1
mtr-miR7699-5p	MS.gene39370	3.5	-1	1	21	1663	1683	AUUUAAUGCAUUGAUUACACA	: :: :::..: :::::::::	UUUGCAAUUGAAGCAUUAAAU	Translation	1
mtr-miR7699-5p	MS.gene48650	3.5	-1	1	21	1228	1248	AUUUAAUGCAUUGAUUACACA	::::. :.::::: :::::	GUUGUAGCCGAUGCAGUAAAU	Cleavage	1
mtr-miR7699-5p	MS.gene025544	3.5	-1	1	21	197	217	AUUUAAUGCAUUGAUUACACA	::: .::::::::: .:::	AUUGUUGUCAAUGCAUGGAAU	Cleavage	1
mtr-miR7701-3p	MS.gene023219	3.5	-1	1	21	1020	1040	UUAGGUUCAUUCAAUUAAUGA	:.:: .:::.:::::.::.:	CCGUUUGUUGGAUGAAUCUGA	Cleavage	1
mtr-miR7701-3p	MS.gene35210	3.5	-1	1	21	1020	1040	UUAGGUUCAUUCAAUUAAUGA	:.:: .:::.:::::.::.:	CCGUUUGUUGGAUGAAUCUGA	Cleavage	1
mtr-miR7701-3p	MS.gene08405	3.5	-1	1	21	1020	1040	UUAGGUUCAUUCAAUUAAUGA	:.:: .:::.:::::.::.:	CCGUUUGUUGGAUGAAUCUGA	Cleavage	1
mtr-miR7701-3p	MS.gene028243	3.5	-1	1	21	1020	1040	UUAGGUUCAUUCAAUUAAUGA	:.:: .:::.:::::.::.:	CCGUUUGUUGGAUGAAUCUGA	Cleavage	1
mtr-miR7701-3p	MS.gene069661	3.5	-1	1	21	465	485	UUAGGUUCAUUCAAUUAAUGA	.:: ::::::: ::::.:.:	AUAUCAAUUGAAAGAACUUGA	Cleavage	1
mtr-miR7701-3p	MS.gene017250	3.5	-1	1	21	843	863	UUAGGUUCAUUCAAUUAAUGA	:: :::: ::::::::::	CAAUCAAUUCAAUGAACCUAU	Cleavage	1
mtr-miR7701-3p	MS.gene064307	3.5	-1	1	21	618	638	UUAGGUUCAUUCAAUUAAUGA	: :: : ::::::::::::	AAACUAUUGGAAUGAACCUAA	Cleavage	1
mtr-miR7701-3p	MS.gene72068	3.5	-1	1	21	693	713	UUAGGUUCAUUCAAUUAAUGA	: :: : ::::::::::::	AAACUAUUGGAAUGAACCUAA	Cleavage	1
mtr-miR7701-3p	MS.gene66223	3.5	-1	1	21	942	962	UUAGGUUCAUUCAAUUAAUGA	: :: : ::::::::::::	AAACUAUUGGAAUGAACCUAA	Cleavage	1
mtr-miR7701-5p	MS.gene26166	3.5	-1	1	21	466	486	AUUAAAUGAAUGAAUCUAAAA	:: :::::::: :::::::	AUUGAGAUUCAUACAUUUAAC	Cleavage	1
mtr-miR7701-5p	MS.gene033090	3.5	-1	1	21	2355	2375	AUUAAAUGAAUGAAUCUAAAA	::: : ::::::.:::::	GGUUAAAGUCAUUCGUUUAAA	Cleavage	1
novel-miR10	MS.gene040022	3.5	-1	1	24	461	484	AGGGACUAAAGGCAUAUUUAAGCC	::: ::::::.: :.::::::	CUGUUAUAUAUGCUUCUGGUCCCU	Cleavage	1
novel-miR10	MS.gene015082	3.5	-1	1	24	1130	1153	AGGGACUAAAGGCAUAUUUAAGCC	:: :: :::.:::::::..::	UCCUACAAGAUGUCUUUAGUUUCU	Cleavage	1
novel-miR101	MS.gene61006	3.5	-1	1	24	367	390	GACGAGGGACUUAAUUGAGAAACU	:.:.:. :::::.::::::.	GACCUUUUAGCUAAGUUCCUCGUU	Cleavage	1
novel-miR101	MS.gene009018	3.5	-1	1	24	367	390	GACGAGGGACUUAAUUGAGAAACU	:.:.:. :::::.::::::.	GACCUUUUAGCUAAGUUCCUCGUU	Cleavage	1
novel-miR101	MS.gene21061	3.5	-1	1	24	474	497	GACGAGGGACUUAAUUGAGAAACU	::: ::.::::..:::::	CAUACCUCUUUUGAGUCUUUCGUC	Cleavage	1
novel-miR102	MS.gene60650	3.5	-1	1	24	25	48	AAGGAAGAGAGAGGAUAACAACAU	:: ::::::.: ::::.:::::	AUCCUGUUAUUCCCUCUUUUCCUC	Cleavage	1
novel-miR102	MS.gene65862	3.5	-1	1	24	28	51	AAGGAAGAGAGAGGAUAACAACAU	:: :.:..:::.:::::.::	CUAAUGGUGUUUUCUUUCUUCUUU	Cleavage	1
novel-miR106	MS.gene27806	3.5	-1	1	24	845	868	AGUUUACACCAUCAGAGACUGAGA	::::: ::.::::: .::::	GUGGAGUCUAUGGUGGUGAGAACU	Cleavage	1
novel-miR108	MS.gene46875	3.5	-1	1	24	795	818	UGAGCACUCUCUUUAGCACUCACU	: :::: ::::::.:: .:::	CCGGCGUGCAAAAGAGGGUCUUCA	Cleavage	1
novel-miR11	MS.gene056044	3.5	-1	1	21	2033	2053	AGGGCUUCUCUUUCUUGGCAG	:: ::::::::: .::::.:	GUGACAAGAAAGAUGAGCCUU	Cleavage	1
novel-miR11	MS.gene033477	3.5	-1	1	21	1677	1697	AGGGCUUCUCUUUCUUGGCAG	:.:.::::.:::::: :.:	AGGUCGAGAAGGAGAAGGCUU	Cleavage	1
novel-miR11	MS.gene024041	3.5	-1	1	21	1680	1700	AGGGCUUCUCUUUCUUGGCAG	:.:.::::.:::::: :.:	AGGUCGAGAAGGAGAAGGCUU	Cleavage	1
novel-miR11	MS.gene019479	3.5	-1	1	21	4676	4696	AGGGCUUCUCUUUCUUGGCAG	: .::::: ::::::::.:	UGGAUAAGAAUGAGAAGCCUU	Translation	2
novel-miR11	MS.gene57680	3.5	-1	1	21	11996	12016	AGGGCUUCUCUUUCUUGGCAG	: .::::: ::::::::.:	UGGAUAAGAAUGAGAAGCCUU	Translation	3
novel-miR11	MS.gene36885	3.5	-1	1	21	11729	11749	AGGGCUUCUCUUUCUUGGCAG	: .::::: ::::::::.:	UGGAUAAGAAUGAGAAGCCUU	Translation	2
novel-miR110	MS.gene52295	3.5	-1	1	24	164	187	AAUCGAACUUGUCUGAGCUCGACU	:: : .:::::.:::::: :::	GUUCAAUUUCAGAUAAGUUCCAUU	Cleavage	1
novel-miR111	MS.gene01425	3.5	-1	1	24	554	577	AUACAUCACUUAAACAAUGAACCU	::: ::::::: ::::::	UUGGCCAUGGUUUAAGAGAUGUAG	Cleavage	1
novel-miR112	MS.gene56795	3.5	-1	1	24	366	389	AAAUGCCGAACGUGAGUUAACUCC	::: ::::.:::.:::.::	ACUAUUAUCUCAUGUUUGGCGUUC	Cleavage	1
novel-miR112	MS.gene90496	3.5	-1	1	24	825	848	AAAUGCCGAACGUGAGUUAACUCC	::: ::::.:::.:::.::	ACUAUUAUCUCAUGUUUGGCGUUC	Cleavage	1
novel-miR112	MS.gene056814	3.5	-1	1	24	250	273	AAAUGCCGAACGUGAGUUAACUCC	: :::: .:.:::.::::::	AUUGGUAACAUAUGUUUGGCAUUG	Cleavage	1
novel-miR112	MS.gene068715	3.5	-1	1	24	265	288	AAAUGCCGAACGUGAGUUAACUCC	: :::: .:.:::.::::::	GUUGGUAACAUAUGUUUGGCAUUG	Cleavage	1
novel-miR113	MS.gene82066	3.5	-1	1	24	550	573	CUCCGAUCUCAAAUGUAAGAAACU	::::::::::.:::. ::	ACGACCUUACAUUUGGGAUUAGAA	Cleavage	1
novel-miR114	MS.gene63508	3.5	-1	1	22	471	492	UUCCCCAACAGGACUGAUCACU	.:::.::. ::.:::::::::	GGUGGUCGAUCUUGUUGGGGAC	Cleavage	1
novel-miR114	MS.gene63287	3.5	-1	1	22	471	492	UUCCCCAACAGGACUGAUCACU	.:::.::. ::.:::::::::	GGUGGUCGAUCUUGUUGGGGAC	Cleavage	1
novel-miR114	MS.gene008138	3.5	-1	1	22	471	492	UUCCCCAACAGGACUGAUCACU	.:::.::. ::.:::::::::	GGUGGUCGAUCUUGUUGGGGAC	Cleavage	1
novel-miR114	MS.gene62168	3.5	-1	1	22	471	492	UUCCCCAACAGGACUGAUCACU	.:::.::. ::.:::::::::	GGUGGUCGAUCUUGUUGGGGAC	Cleavage	1
novel-miR114	MS.gene019586	3.5	-1	1	22	640	661	UUCCCCAACAGGACUGAUCACU	::::..::::: :::::::	CCUGAUUGGUCCUUUUGGGGAU	Cleavage	1
novel-miR114	MS.gene019589	3.5	-1	1	22	286	307	UUCCCCAACAGGACUGAUCACU	:::..::::: :::::::	CCAGAUUGGUCCUUUUGGGGAU	Cleavage	1
novel-miR114	MS.gene069238	3.5	-1	1	22	697	718	UUCCCCAACAGGACUGAUCACU	:::..::::: :::::::	CCAGAUUGGUCCUUUUGGGGAU	Cleavage	1
novel-miR114	MS.gene94727	3.5	-1	1	22	2568	2589	UUCCCCAACAGGACUGAUCACU	: .:::..::::::::::	UUAUAAUAGUUUUGUUGGGGAA	Cleavage	2
novel-miR115	MS.gene80056	3.5	-1	1	24	118	141	AAAUGUCGAGCAUGAGUUAACUCA	:. .:::::::.::..:::	GAUAGUGCUUCAUGCUUGAUGUUU	Cleavage	1
novel-miR116	MS.gene57427	3.5	-1	1	24	207	230	ACGGCAUGAUGAAGAUCUUCAGCA	:.: :: :::::::.:::..::	AGUUAAACCUCUUCAUUAUGUUGU	Cleavage	1
novel-miR119	MS.gene068354	3.5	-1	1	21	46	66	CAAGGCAGCAGGAUCUAACUC	.:::::. .::::::::::	AGGUUAGGGUCUGCUGCCUUA	Cleavage	1
novel-miR119	MS.gene36018	3.5	-1	1	21	1702	1722	CAAGGCAGCAGGAUCUAACUC	::: :: :::::::::.:::	GAGGCAGCUCCUGCUGCUUUG	Cleavage	1
novel-miR120	MS.gene00558	3.5	-1	1	21	164	184	UUUGGCUUUCUUCCUUUCAUG	::: ::::::::::::. ::.	CAUCAAAGGAAGAAAGUGAAG	Cleavage	1
novel-miR120	MS.gene31487	3.5	-1	1	21	1714	1734	UUUGGCUUUCUUCCUUUCAUG	:::::::: .:::.::.::.	GAUGAAAGGUGGAAGGCUAAG	Cleavage	1
novel-miR120	MS.gene87678	3.5	-1	1	21	1575	1595	UUUGGCUUUCUUCCUUUCAUG	::::.:::::::.:: .:.:	GAUGAGAGGAAGAGAGGUAGA	Cleavage	1
novel-miR120	MS.gene020726	3.5	-1	1	21	2134	2154	UUUGGCUUUCUUCCUUUCAUG	: ::::::.:::::: .:::	GAAGAAAGGGAGAAAGGUAAA	Cleavage	1
novel-miR120	MS.gene027706	3.5	-1	1	21	2218	2238	UUUGGCUUUCUUCCUUUCAUG	: ::::::.:::::: .:::	GAAGAAAGGGAGAAAGGUAAA	Cleavage	1
novel-miR120	MS.gene81377	3.5	-1	1	21	2113	2133	UUUGGCUUUCUUCCUUUCAUG	: ::::::.:::::: .:::	GAAGAAAGGGAGAAAGGUAAA	Cleavage	1
novel-miR120	MS.gene051066	3.5	-1	1	21	769	789	UUUGGCUUUCUUCCUUUCAUG	::.:::::::.::: :::	CCGGAGAGGAAGAGAGCGAAA	Cleavage	2
novel-miR120	MS.gene011469	3.5	-1	1	21	554	574	UUUGGCUUUCUUCCUUUCAUG	: ::::.:::::::. .::.:	CUUGAAGGGAAGAAGAUCAGA	Cleavage	1
novel-miR120	MS.gene46314	3.5	-1	1	21	156	176	UUUGGCUUUCUUCCUUUCAUG	..:: ::::::: :.:.::::	UGUGCAAGGAAGCAGGUCAAA	Cleavage	1
novel-miR120	MS.gene011227	3.5	-1	1	21	3079	3099	UUUGGCUUUCUUCCUUUCAUG	.::::: ::::::::. .::	GGUGAAAAGAAGAAAGUGGAA	Cleavage	2
novel-miR120	MS.gene014000	3.5	-1	1	21	2410	2430	UUUGGCUUUCUUCCUUUCAUG	: :.:: ::::::::..:::	AAAGGAAAGAAGAAAGUUAAA	Cleavage	1
novel-miR120	MS.gene017749	3.5	-1	1	21	2323	2343	UUUGGCUUUCUUCCUUUCAUG	: :.:: ::::::::..:::	AAAGGAAAGAAGAAAGUUAAA	Cleavage	1
novel-miR120	MS.gene054836	3.5	-1	1	21	1036	1056	UUUGGCUUUCUUCCUUUCAUG	: :.:: ::::::::..:::	AAAGGAAAGAAGAAAGUUAAA	Cleavage	1
novel-miR120	MS.gene021642	3.5	-1	1	21	1801	1821	UUUGGCUUUCUUCCUUUCAUG	::::: ::: .:::::::.	AUUGAAAUGAAAGAAGCCAAG	Translation	2
novel-miR120	MS.gene79655	3.5	-1	1	21	1789	1809	UUUGGCUUUCUUCCUUUCAUG	::::: ::: .:::::::.	AUUGAAAUGAAAGAAGCCAAG	Translation	2
novel-miR120	MS.gene74757	3.5	-1	1	21	1789	1809	UUUGGCUUUCUUCCUUUCAUG	::::: ::: .:::::::.	AUUGAAAUGAAAGAAGCCAAG	Translation	2
novel-miR120	MS.gene043302	3.5	-1	1	21	1699	1719	UUUGGCUUUCUUCCUUUCAUG	::::: ::: .:::::::.	AUUGAAAUGAAAGAAGCCAAG	Translation	2
novel-miR120	MS.gene044112	3.5	-1	1	21	334	354	UUUGGCUUUCUUCCUUUCAUG	:::.. ::::::::::: :	GCUGAGGUGAAGAAAGCCAUA	Cleavage	1
novel-miR120	MS.gene84701	3.5	-1	1	21	998	1018	UUUGGCUUUCUUCCUUUCAUG	: :::::::::.: .::::	UUUCAAAGGAAGAGAAUCAAA	Cleavage	1
novel-miR120	MS.gene71533	3.5	-1	1	21	201	221	UUUGGCUUUCUUCCUUUCAUG	::::: ::: .:::::::.	AUUGAAAUGAAAGAAGCCAAG	Translation	1
novel-miR120	MS.gene20713	3.5	-1	1	21	400	420	UUUGGCUUUCUUCCUUUCAUG	::::. ::: .::::::::	GUUGAAGAGAAUGAAGCCAAA	Translation	1
novel-miR121	MS.gene041996	3.5	-1	1	24	735	758	UCAGGAUUAACGAUUACAGGGACC	:::.: .:::::::::::	AGUGAGUGUGAGUGUUAAUCCUGA	Cleavage	1
novel-miR121	MS.gene96835	3.5	-1	1	24	495	518	UCAGGAUUAACGAUUACAGGGACC	: :::::.:::..:.:::.	UGAUGCGGUAAUUGUUGGUUCUGG	Cleavage	1
novel-miR124	MS.gene72818	3.5	-1	1	21	1526	1546	UCUCUGUCUUUGUAAGCCACU	::: :::::::::.::::	UGUGUGUUACAAAGAUAGAGU	Cleavage	1
novel-miR124	MS.gene88675	3.5	-1	1	21	585	605	UCUCUGUCUUUGUAAGCCACU	:.: :::::::::::::	UGCUGUUAACAAAGACAGAGA	Cleavage	1
novel-miR124	MS.gene29113	3.5	-1	1	21	986	1007	UCUCUGUCUUUGUA-AGCCACU	:::: :.::::::::::::	GCUGGCACUGCAAAGACAGAGA	Cleavage	1
novel-miR124	MS.gene59975	3.5	-1	1	21	1397	1417	UCUCUGUCUUUGUAAGCCACU	: :: : :::::::::: :::	AAUGUCAUACAAAGACAAAGA	Cleavage	1
novel-miR124	MS.gene78894	3.5	-1	1	21	1418	1438	UCUCUGUCUUUGUAAGCCACU	: :: : :::::::::: :::	AAUGUCAUACAAAGACAAAGA	Cleavage	1
novel-miR124	MS.gene016470	3.5	-1	1	21	1520	1540	UCUCUGUCUUUGUAAGCCACU	: :: : :::::::::: :::	AAUGUCAUACAAAGACAAAGA	Cleavage	1
novel-miR124	MS.gene063874	3.5	-1	1	21	1523	1543	UCUCUGUCUUUGUAAGCCACU	: :: : :::::::::: :::	AAUGUCAUACAAAGACAAAGA	Cleavage	1
novel-miR124	MS.gene001246	3.5	-1	1	21	54	74	UCUCUGUCUUUGUAAGCCACU	:: .: :::::::..::::	CUUGUUUGACAAAGAUGGAGA	Cleavage	1
novel-miR124	MS.gene053319	3.5	-1	1	21	54	74	UCUCUGUCUUUGUAAGCCACU	:: .: :::::::..::::	CUUGUUUGACAAAGAUGGAGA	Cleavage	1
novel-miR125	MS.gene72271	3.5	-1	1	24	3186	3209	AUAUGAGGUUUGCUAGGAUACACC	:::::: ::::.:::: ::.:	CAAGUAUCCCAGCAGACCUGAUGU	Cleavage	1
novel-miR125	MS.gene25809	3.5	-1	1	24	3186	3209	AUAUGAGGUUUGCUAGGAUACACC	:::::: ::::.:::: ::.:	CAAGUAUCCCAGCAGACCUGAUGU	Cleavage	1
novel-miR125	MS.gene60312	3.5	-1	1	24	26	49	AUAUGAGGUUUGCUAGGAUACACC	: :.::::::...::::.:	GAUCAACCUUAGCAAGUUUCAUGU	Cleavage	1
novel-miR125	MS.gene43218	3.5	-1	1	24	41	64	AUAUGAGGUUUGCUAGGAUACACC	: :.::::::...::::.:	GAUCAACCUUAGCAAGUUUCAUGU	Cleavage	1
novel-miR125	MS.gene002499	3.5	-1	1	24	708	730	AUAUGAGGUUUGCUAGGAUACACC	::: :: : ::::.:.::.::::	UGUG-AUACCAGCAGAUCUUAUAU	Cleavage	1
novel-miR127	MS.gene74528	3.5	-1	1	24	846	869	GUGGAGCGUUUGACUUGACACCUU	: ::::::.:::::.: :::	UGAAUAUCAAGUUAAACGUUGCAC	Cleavage	1
novel-miR13	MS.gene036239	3.5	-1	1	24	624	647	AUUCUUGCAUUGGACAUUCAUCUC	:::::::::: : :.::::	CCUGAGAAUGUCCAAGGAAGGAAU	Cleavage	1
novel-miR13	MS.gene44958	3.5	-1	1	24	639	662	AUUCUUGCAUUGGACAUUCAUCUC	::.:::::::::. .:.::	GUUCAGAGUGUCCAAUGUUGGGAU	Cleavage	1
novel-miR13	MS.gene40002	3.5	-1	1	24	624	647	AUUCUUGCAUUGGACAUUCAUCUC	:::::::::: : :.::::	CCUUAGAAUGUCCAAGGAAGGAAU	Cleavage	1
novel-miR13	MS.gene51448	3.5	-1	1	24	1448	1471	AUUCUUGCAUUGGACAUUCAUCUC	:: ::::.:::: :.::::	UUUUAGAUUGUCUAAUGAAGGAAU	Cleavage	1
novel-miR13	MS.gene40058	3.5	-1	1	24	1820	1843	AUUCUUGCAUUGGACAUUCAUCUC	:: ::::.:::: :.::::	UUUUAGAUUGUCUAAUGAAGGAAU	Cleavage	1
novel-miR13	MS.gene004751	3.5	-1	1	24	1829	1852	AUUCUUGCAUUGGACAUUCAUCUC	:: ::::.:::: :.::::	UUUUAGAUUGUCUAAUGAAGGAAU	Cleavage	1
novel-miR131	MS.gene80887	3.5	-1	1	24	647	670	AAAUGUUAGGAACACUCUCUUUCU	: :..:: : :::::::::.:::	AUAGGGAAAUUGUUCCUAAUAUUA	Cleavage	1
novel-miR131	MS.gene73305	3.5	-1	1	24	1520	1543	AAAUGUUAGGAACACUCUCUUUCU	:: .:::: :::: .:.::::::	UGAUGGAGAAUGUUGUUGACAUUU	Translation	2
novel-miR132	MS.gene92574	3.5	-1	1	24	708	731	CAUCCGGUCACAAAUAUAAGCAAA	:::::::: :::::::..::: :	AUUGCUUAUUUUUGUGAUUGGAAG	Cleavage	1
novel-miR134	MS.gene03770	3.5	-1	1	24	956	979	AGGAAACGUUGGAUAUAUAAGAGA	:. .::::::. :::::::::.:	UUAUUUAUAUGACCAACGUUUUCA	Cleavage	1
novel-miR134	MS.gene87956	3.5	-1	1	24	692	715	AGGAAACGUUGGAUAUAUAAGAGA	.:: :::: .:::::.::::: :	GUUCCUAUAAGUCCAAUGUUUCAU	Cleavage	1
novel-miR134	MS.gene015941	3.5	-1	1	24	544	567	AGGAAACGUUGGAUAUAUAAGAGA	.:::::: :.:::::: ::.:	AAAUUUAUAUCUUCAACGUGUCUU	Cleavage	1
novel-miR135	MS.gene46775	3.5	-1	1	24	1155	1178	AAACGAGACAUAUUUGUAGGGACU	.: : ::.:::::. ::.:.::::	GGACACUGCAAAUGAGUUUUGUUU	Translation	1
novel-miR135	MS.gene86725	3.5	-1	1	24	1235	1258	AAACGAGACAUAUUUGUAGGGACU	.: : ::.:::::. ::.:.::::	GGACACUGCAAAUGAGUUUUGUUU	Translation	1
novel-miR135	MS.gene60481	3.5	-1	1	24	1235	1258	AAACGAGACAUAUUUGUAGGGACU	.: : ::.:::::. ::.:.::::	GGACACUGCAAAUGAGUUUUGUUU	Translation	1
novel-miR135	MS.gene70672	3.5	-1	1	24	366	389	AAACGAGACAUAUUUGUAGGGACU	:. :.::::::::.::::	GAAAGAUGAAGAUAUGUCUUGUUU	Cleavage	1
novel-miR135	MS.gene24751	3.5	-1	1	24	521	544	AAACGAGACAUAUUUGUAGGGACU	:. :.::::::::.::::	GAAAGAUGAAGAUAUGUCUUGUUU	Cleavage	1
novel-miR135	MS.gene005860	3.5	-1	1	24	330	353	AAACGAGACAUAUUUGUAGGGACU	:: :: :::::::::.::::	CUUCACUCGUAAUAUGUCUUGUUU	Cleavage	1
novel-miR14	MS.gene80636	3.5	-1	1	24	718	740	UUCAUGAACCAAACGAGUCGAACU	::: ::: ::::::::::::.:	UCUUCAACU-GUUUGGUUCAUGGA	Cleavage	1
novel-miR14	MS.gene33365	3.5	-1	1	24	191	214	UUCAUGAACCAAACGAGUCGAACU	: :: .::::::: :::::::.	CAUCCGCUUCGUUUGCUUCAUGAG	Cleavage	1
novel-miR14	MS.gene30955	3.5	-1	1	24	432	455	UUCAUGAACCAAACGAGUCGAACU	::.:.::: ::::..::::	UUGGGGAUUUGUUCGGUUUGUGAA	Translation	1
novel-miR14	MS.gene055648	3.5	-1	1	24	115	138	UUCAUGAACCAAACGAGUCGAACU	::.: :::::::.:::.:	AGAAGGAUUGAUUUGGUUUAUGGA	Cleavage	1
novel-miR140	MS.gene08254	3.5	-1	1	24	762	785	UCCCAUCAGGAUAAUUUCUAACCC	:::::: : ::.::.:::::	AUAAUAGAAAAUCUCUUGGUGGGA	Cleavage	1
novel-miR140	MS.gene023389	3.5	-1	1	24	762	785	UCCCAUCAGGAUAAUUUCUAACCC	:::::: : ::.::.:::::	AUAAUAGAAAAUCUCUUGGUGGGA	Cleavage	1
novel-miR140	MS.gene026505	3.5	-1	1	24	2390	2413	UCCCAUCAGGAUAAUUUCUAACCC	.:::.: :::.:::::::.	GUUCGGGAAGUGAUCUUGAUGGGG	Cleavage	1
novel-miR140	MS.gene070708	3.5	-1	1	24	2390	2413	UCCCAUCAGGAUAAUUUCUAACCC	.:::.: :::.:::::::.	GUUCGGGAAGUGAUCUUGAUGGGG	Cleavage	1
novel-miR140	MS.gene31364	3.5	-1	1	24	2813	2836	UCCCAUCAGGAUAAUUUCUAACCC	: : :::::..:::::::.	CAAGGAAAUAUUAUUUUGAUGGGG	Cleavage	1
novel-miR140	MS.gene54840	3.5	-1	1	24	3002	3025	UCCCAUCAGGAUAAUUUCUAACCC	: : :::::..:::::::.	CAAGGAAAUAUUAUUUUGAUGGGG	Cleavage	1
novel-miR142	MS.gene065049	3.5	-1	1	24	460	483	AUACAUUGAGGGACUAUUAUGACU	.::.::.::::.:.::::: :	ACCUAUGAUGGUCCUUUAAUGUCU	Cleavage	2
novel-miR142	MS.gene33897	3.5	-1	1	24	931	954	AUACAUUGAGGGACUAUUAUGACU	::.:: ::::.:::::: ::	CCCAAUGAUCGUCCUUCAAUGGAU	Cleavage	1
novel-miR142	MS.gene78385	3.5	-1	1	24	323	346	AUACAUUGAGGGACUAUUAUGACU	: :: :: ::..:::::::.:	UUCCUUACUAUUCUUUCAAUGUGU	Cleavage	1
novel-miR144	MS.gene004998	3.5	-1	1	24	532	555	AUUUGAGAAACGUUUGACAAAGAC	:::: :::.:::::::.: ::	UGGUUUGCCAAGCGUUUCUUACAU	Cleavage	1
novel-miR145	MS.gene058517	3.5	-1	1	24	300	323	CAGAGACUAAAGUGACUAAUUCCC	: ::::::::::: :::::	UCUUACUAGUCACUUUACUCUCUA	Cleavage	1
novel-miR145	MS.gene024554	3.5	-1	1	24	197	220	CAGAGACUAAAGUGACUAAUUCCC	:.::...:::.:::::::	AACACAUGGUUGUUUUGGUCUCUG	Cleavage	1
novel-miR145	MS.gene69010	3.5	-1	1	24	321	344	CAGAGACUAAAGUGACUAAUUCCC	: : .::. : ::::::::.:.::	GCGUGUUGUUGACUUUAGUUUUUG	Cleavage	1
novel-miR146	MS.gene011636	3.5	-1	1	24	1389	1412	GGGAUUUGUUAGAACACACCCACU	:: : ::::..:::::.::	UCUAAGUAUCUUCUGGCAAAUUCC	Cleavage	1
novel-miR147	MS.gene36825	3.5	-1	1	24	135	158	AUUCUCAAAUUAGUCUCUGACUUU	::::.: :.::::::::::	UGCUUCAGGGUGUGAUUUGAGAAU	Cleavage	1
novel-miR147	MS.gene011159	3.5	-1	1	24	135	158	AUUCUCAAAUUAGUCUCUGACUUU	::::.: :.::::::::::	UGCUUCAGGGUGUGAUUUGAGAAU	Cleavage	1
novel-miR147	MS.gene36826	3.5	-1	1	24	135	158	AUUCUCAAAUUAGUCUCUGACUUU	::::.: :.::::::::::	UGCUUCAGGGUGUGAUUUGAGAAU	Cleavage	1
novel-miR147	MS.gene011162	3.5	-1	1	24	255	278	AUUCUCAAAUUAGUCUCUGACUUU	::::.: :.::::::::::	UGCUUCAGGGUGUGAUUUGAGAAU	Cleavage	1
novel-miR147	MS.gene36554	3.5	-1	1	24	255	278	AUUCUCAAAUUAGUCUCUGACUUU	::::.: :.::::::::::	UGCUUCAGGGUGUGAUUUGAGAAU	Cleavage	1
novel-miR148	MS.gene22664	3.5	-1	1	24	573	596	CAAGUCAAUGCUGACGUGGACGCC	::: .::. :..::::::.::::	GGCCGUCAUAUUGGCAUUGGCUUG	Cleavage	1
novel-miR148	MS.gene98475	3.5	-1	1	24	2706	2729	CAAGUCAAUGCUGACGUGGACGCC	:::: ::::..::::.::	AUCUGCCACUUCAGUGUUGAUUUU	Cleavage	1
novel-miR148	MS.gene73930	3.5	-1	1	24	2544	2567	CAAGUCAAUGCUGACGUGGACGCC	::: :..::::::.::::	UGAGGACACUUUGGCAUUGGCUUG	Cleavage	1
novel-miR148	MS.gene000642	3.5	-1	1	24	2262	2285	CAAGUCAAUGCUGACGUGGACGCC	:::: ::::..::::.::	AUCUGCCACUUCAGUGUUGAUUUU	Cleavage	1
novel-miR15	MS.gene038762	3.5	-1	1	24	1306	1329	AUGGUUCUAAACUGCAUUGGAACU	.:: :::: :: :::.::::.::	GGUGACAAUACACUUUGGAACUAU	Cleavage	1
novel-miR15	MS.gene56507	3.5	-1	1	24	566	589	AUGGUUCUAAACUGCAUUGGAACU	:. :: .::::.:::::::	AAUCACGUUGGGGUUUGGAACCAU	Cleavage	1
novel-miR15	MS.gene006818	3.5	-1	1	24	83	106	AUGGUUCUAAACUGCAUUGGAACU	:. :: .::::.:::::::	AAUCACGUUGGGGUUUGGAACCAU	Cleavage	1
novel-miR150	MS.gene002532	3.5	-1	1	24	988	1011	AAAUGUCGAACGUGAGUUAACUCA	::::::::::::::::..::	CAAGUUAACUCACGUUCGGUAUGC	Cleavage	1
novel-miR153	MS.gene022705	3.5	-1	1	22	1148	1169	CGUGAUAUUGAUCCGGCUCAUC	: :::::: ::..:::::::	UAAGAGCCGCAUUGAUAUCACA	Cleavage	1
novel-miR153	MS.gene39339	3.5	-1	1	22	701	722	CGUGAUAUUGAUCCGGCUCAUC	: :::::: ::..:::::::	UAAGAGCCGCAUUGAUAUCACA	Cleavage	1
novel-miR153	MS.gene45438	3.5	-1	1	22	518	539	CGUGAUAUUGAUCCGGCUCAUC	: :::::: ::..:::::::	UAAGAGCCGCAUUGAUAUCACA	Cleavage	1
novel-miR154	MS.gene41834	3.5	-1	1	21	748	768	UAUUGGAUUGAAGGGAGCUCC	::: ::::::..:::::::.	GGAAAUCCCUUUGAUCCAAUG	Cleavage	1
novel-miR154	MS.gene072201	3.5	-1	1	21	569	589	UAUUGGAUUGAAGGGAGCUCC	: ::.:::::.::...:::	CAAACUUCCUUCGAUUUGAUA	Cleavage	1
novel-miR154	MS.gene56284	3.5	-1	1	21	353	373	UAUUGGAUUGAAGGGAGCUCC	::::. ::: ::::::::.	UUAGCUUGCUUAAAUCCAAUG	Translation	1
novel-miR159	MS.gene028605	3.5	-1	1	22	490	511	UCUCGUUCCAUAUAUCGUCUAA	:.::.::::::::::: :: :	AUGGAUGAUAUAUGGAAAGAUA	Cleavage	1
novel-miR159	MS.gene45473	3.5	-1	1	22	490	511	UCUCGUUCCAUAUAUCGUCUAA	:.::.::::::::::: :: :	AUGGAUGAUAUAUGGAAAGAUA	Cleavage	1
novel-miR159	MS.gene31174	3.5	-1	1	22	493	514	UCUCGUUCCAUAUAUCGUCUAA	:.::.::::::::::: :: :	AUGGAUGAUAUAUGGAAAGAUA	Cleavage	1
novel-miR159	MS.gene004087	3.5	-1	1	22	505	526	UCUCGUUCCAUAUAUCGUCUAA	:.::.::::::::::: :: :	AUGGAUGAUAUAUGGAAAGAUA	Cleavage	1
novel-miR159	MS.gene61126	3.5	-1	1	22	505	526	UCUCGUUCCAUAUAUCGUCUAA	:.::.::::::::::: :: :	AUGGAUGAUAUAUGGAAAGAUA	Cleavage	1
novel-miR159	MS.gene67361	3.5	-1	1	22	508	529	UCUCGUUCCAUAUAUCGUCUAA	:.::.::::::::::: :: :	AUGGAUGAUAUAUGGAAAGAUA	Cleavage	1
novel-miR159	MS.gene068354	3.5	-1	1	22	829	850	UCUCGUUCCAUAUAUCGUCUAA	::::.:: :: :::::.::::	CUAGAUGACAUUUGGAAUGAGA	Translation	1
novel-miR159	MS.gene064612	3.5	-1	1	22	685	706	UCUCGUUCCAUAUAUCGUCUAA	:: ::.:::.:.:::::.:: :	UUUGAUGAUGUGUGGAAUGAAA	Cleavage	1
novel-miR159	MS.gene82327	3.5	-1	1	22	270	291	UCUCGUUCCAUAUAUCGUCUAA	:: ::::: : ::::::.:::.	UUCGACGAGAAAUGGAAUGAGG	Cleavage	1
novel-miR159	MS.gene53025	3.5	-1	1	22	270	291	UCUCGUUCCAUAUAUCGUCUAA	:: ::::: : ::::::.:::.	UUCGACGAGAAAUGGAAUGAGG	Cleavage	1
novel-miR16	MS.gene005752	3.5	-1	1	24	226	249	ACGAGUAAUGAUAUUUGAACAACU	.:: :::::::::.::::.::	GGUAUUUCAAAUAUUAUUAUUCAA	Cleavage	1
novel-miR16	MS.gene20326	3.5	-1	1	24	226	249	ACGAGUAAUGAUAUUUGAACAACU	.:: :::::::::.::::.::	GGUAUUUCAAAUAUUAUUAUUCAA	Cleavage	1
novel-miR16	MS.gene31743	3.5	-1	1	23	1	23	ACGAGUAAUGAUAUUUGAACAAC	: : ::::::::::: :.:.::	AUGGCUCAAAUAUCAUCAUUUGU	Cleavage	1
novel-miR163	MS.gene65500	3.5	-1	1	22	936	957	UUGGUCCAUGUAAUCGUUAAUC	: ::: :::::::::::..:.	GUUUAUCGAUUACAUGGGUCGU	Cleavage	1
novel-miR163	MS.gene053406	3.5	-1	1	22	702	723	UUGGUCCAUGUAAUCGUUAAUC	: ::: :::::::::::..:.	GUUUAUCGAUUACAUGGGUCGU	Cleavage	1
novel-miR163	MS.gene65951	3.5	-1	1	22	618	639	UUGGUCCAUGUAAUCGUUAAUC	: ::: :::::::::::..:.	GUUUAUCGAUUACAUGGGUCGU	Cleavage	1
novel-miR163	MS.gene004783	3.5	-1	1	22	1095	1116	UUGGUCCAUGUAAUCGUUAAUC	::: :::::::::::..:.	AUUUAUCGAUUACAUGGGUCGU	Cleavage	1
novel-miR163	MS.gene67188	3.5	-1	1	22	1095	1116	UUGGUCCAUGUAAUCGUUAAUC	::: :::::::::::..:.	AUUUAUCGAUUACAUGGGUCGU	Cleavage	1
novel-miR163	MS.gene034356	3.5	-1	1	22	1294	1315	UUGGUCCAUGUAAUCGUUAAUC	.:.:.:::.:::::.:::	GUGGGAUGGUUAUAUGGAUCAA	Cleavage	1
novel-miR163	MS.gene35711	3.5	-1	1	22	1294	1315	UUGGUCCAUGUAAUCGUUAAUC	.:.:.:::.:::::.:::	GUGGGAUGGUUAUAUGGAUCAA	Cleavage	1
novel-miR164	MS.gene89675	3.5	-1	1	24	1578	1601	AAUUUGCUUAUAUUUAGGACCGGA	::.:..::::::::::. :	UAACAUCUUGGAUAUAAGCAAGGU	Cleavage	1
novel-miR164	MS.gene019885	3.5	-1	1	24	47	70	AAUUUGCUUAUAUUUAGGACCGGA	: .:::.:::.:::::::	CAACCUAUUAAGUAUGAGCAAAUA	Cleavage	1
novel-miR165	MS.gene010827	3.5	-1	1	21	217	237	UUGGGGAAUUAGUCACUUUAG	::::.: :::::::.:.:::	CUAAGGAAACUAAUUUCUCAA	Cleavage	1
novel-miR166	MS.gene006968	3.5	-1	1	21	2121	2141	UUACAUUGAUGUCGAAGAUCA	:::.::. .:::::.:::::	AGAUUUUUUGCAUCAGUGUAA	Cleavage	1
novel-miR166	MS.gene56347	3.5	-1	1	21	271	291	UUACAUUGAUGUCGAAGAUCA	::::::.::::::::: : :	AGAUCUUUGACAUCAAUAUCA	Cleavage	1
novel-miR166	MS.gene51711	3.5	-1	1	21	271	291	UUACAUUGAUGUCGAAGAUCA	::::::.::::::::: : :	AGAUCUUUGACAUCAAUAUCA	Cleavage	1
novel-miR166	MS.gene072006	3.5	-1	1	21	1316	1336	UUACAUUGAUGUCGAAGAUCA	.:.::.::::::.::: ::	AUGUUUUUGACAUCGAUGGAA	Cleavage	1
novel-miR166	MS.gene066938	3.5	-1	1	21	26	46	UUACAUUGAUGUCGAAGAUCA	: ::.: ::::::::::::	UUAUUUCGGACAUCAAUGUAC	Cleavage	1
novel-miR166	MS.gene016305	3.5	-1	1	21	26	46	UUACAUUGAUGUCGAAGAUCA	: ::.: ::::::::::::	UUAUUUCGGACAUCAAUGUAC	Cleavage	1
novel-miR166	MS.gene87951	3.5	-1	1	21	1329	1349	UUACAUUGAUGUCGAAGAUCA	: :::: ::.::::::::..	UAAUCUAGGAUAUCAAUGUGG	Cleavage	1
novel-miR167	MS.gene58724	3.5	-1	1	22	230	251	UUUGGACUGAAGGGAGCUCCCU	: :::: :::::::: :.::.:	ACGGAGAUCCCUUCACUUCAGA	Cleavage	1
novel-miR167	MS.gene008938	3.5	-1	1	22	886	907	UUUGGACUGAAGGGAGCUCCCU	.:::.::::.:::.:::.	ACUCGGCUUCCUUUAGUUCAAG	Cleavage	1
novel-miR167	MS.gene00218	3.5	-1	1	22	186	207	UUUGGACUGAAGGGAGCUCCCU	:: ::::.:: ::::.:::	GAAGAUCUCCUUUGAGUCUAAA	Cleavage	1
novel-miR167	MS.gene059038	3.5	-1	1	22	288	309	UUUGGACUGAAGGGAGCUCCCU	:: ::::.:: ::::.:::	GAAGAUCUCCUUUGAGUCUAAA	Cleavage	1
novel-miR167	MS.gene071839	3.5	-1	1	22	288	309	UUUGGACUGAAGGGAGCUCCCU	:: ::::.:: ::::.:::	GAAGAUCUCCUUUGAGUCUAAA	Cleavage	1
novel-miR167	MS.gene00217	3.5	-1	1	22	288	309	UUUGGACUGAAGGGAGCUCCCU	:: ::::.:: ::::.:::	GAAGAUCUCCUUUGAGUCUAAA	Cleavage	1
novel-miR167	MS.gene57719	3.5	-1	1	22	197	218	UUUGGACUGAAGGGAGCUCCCU	::: :::::::: :.::.:	ACAGAGAUCCCUUCACUUCAGA	Cleavage	1
novel-miR170	MS.gene78724	3.5	-1	1	22	1690	1711	UUUGAACACUCUCUCUAGCACC	:::::.::::::: :: ::	AUGGCUAGGGAGAGUGAUCUAA	Cleavage	1
novel-miR171	MS.gene96829	3.5	-1	1	24	973	996	AAACAUGUCCGGAUUAUAUAAUCC	::::.:::: ::::::::	CUAGAAUAUGAUCCCAACAUGUUU	Translation	1
novel-miR172	MS.gene014799	3.5	-1	1	21	4785	4805	UCAGAAUACCCCCUAAUAGGC	:..:.::::::: ::::.::.	GUUUGUUAGGGGUUAUUUUGG	Cleavage	1
novel-miR173	MS.gene032101	3.5	-1	1	24	1988	2012	AUUAAUUGUCUCUUGUA-AAUAGGA	.:::: ::: :::::::::::.:	CGUUAUUAUACUAGAGACAAUUAGU	Cleavage	1
novel-miR173	MS.gene38341	3.5	-1	1	24	2069	2092	AUUAAUUGUCUCUUGUAAAUAGGA	::::.:::::::::: :.	UUAGCUUUAUAAGAGACAAUCAGA	Cleavage	1
novel-miR173	MS.gene91976	3.5	-1	1	24	139	162	AUUAAUUGUCUCUUGUAAAUAGGA	:::. :::::.:::::.:	GAGGCUUUGAAAGAGGCAAUUGAA	Cleavage	1
novel-miR173	MS.gene43532	3.5	-1	1	24	122	145	AUUAAUUGUCUCUUGUAAAUAGGA	::: .::::::.::: :::	CAGCUUUUCUAAGAGAUAAUGAAU	Cleavage	1
novel-miR174	MS.gene033813	3.5	-1	1	24	1019	1042	UUUCUGGAUGUUCAAUCGUGACAC	:.:.:::::. ::::::.:	UCGGAAUGGUUGAAUCUCCAGAGA	Cleavage	1
novel-miR174	MS.gene75816	3.5	-1	1	24	1019	1042	UUUCUGGAUGUUCAAUCGUGACAC	:.:.:::::. ::::::.:	UCGGAAUGGUUGAAUCUCCAGAGA	Cleavage	1
novel-miR174	MS.gene063184	3.5	-1	1	24	641	664	UUUCUGGAUGUUCAAUCGUGACAC	...: ::::.:::.:::.::	CCAAUGUGUUUGAGCAUUCAGGAA	Cleavage	1
novel-miR174	MS.gene031230	3.5	-1	1	24	641	664	UUUCUGGAUGUUCAAUCGUGACAC	...: ::::.:::.:::.::	CCAAUGUGUUUGAGCAUUCAGGAA	Cleavage	1
novel-miR174	MS.gene40296	3.5	-1	1	24	641	664	UUUCUGGAUGUUCAAUCGUGACAC	...: ::::.:::.:::.::	CCAAUGUGUUUGAGCAUUCAGGAA	Cleavage	1
novel-miR174	MS.gene014640	3.5	-1	1	24	653	676	UUUCUGGAUGUUCAAUCGUGACAC	...: ::::.:::.:::.::	CCAAUGUGUUUGAGCAUUCAGGAA	Cleavage	1
novel-miR175	MS.gene44638	3.5	-1	1	21	703	723	GGGCAUGUCUCUAUUGGCAAG	:::...:.:.::::::..:	UAUGCUGGUGGGGACAUGUUC	Cleavage	1
novel-miR179	MS.gene23255	3.5	-1	1	24	827	850	UGAACACUUUCUCUAACACUCACU	:: :.:: ::.::::::: :::.:	AGAGGGUUUUGGAGAAAGCGUUUA	Cleavage	1
novel-miR179	MS.gene003758	3.5	-1	1	24	815	838	UGAACACUUUCUCUAACACUCACU	:: :.:: ::.::::::: :::.:	AGAGGGUUUUGGAGAAAGCGUUUA	Cleavage	1
novel-miR179	MS.gene038047	3.5	-1	1	24	225	248	UGAACACUUUCUCUAACACUCACU	::::::.:::::.:::::	GGAAAGUGUUGGAGAAGGUGUUAC	Cleavage	1
novel-miR179	MS.gene24005	3.5	-1	1	24	225	248	UGAACACUUUCUCUAACACUCACU	::::::.:::::.:::::	GGAAAGUGUUGGAGAAGGUGUUAC	Cleavage	1
novel-miR179	MS.gene037375	3.5	-1	1	24	260	283	UGAACACUUUCUCUAACACUCACU	::: :::::::::::::.:	UUGGAGGAAUAGAGAAAGUGUUUA	Cleavage	1
novel-miR179	MS.gene93119	3.5	-1	1	24	287	310	UGAACACUUUCUCUAACACUCACU	::: :::::::::::::.:	UUGGAGGAAUAGAGAAAGUGUUUA	Cleavage	1
novel-miR179	MS.gene05216	3.5	-1	1	24	141	163	UGAACACUUUCUCUAACACUCACU	:::: :::::::::::.:	AGCUUCUGUU-GAGAAAGUGUUUA	Cleavage	1
novel-miR182	MS.gene062568	3.5	-1	1	21	827	847	UUGAGCCGCGUCAAUAUCUCG	::.::::::: ::.::::.:.	CGGGAUAUUGUCGUGGCUUAG	Translation	1
novel-miR182	MS.gene08083	3.5	-1	1	21	507	527	UUGAGCCGCGUCAAUAUCUCG	: :::.::::: :::::.::	AGUGAUGUUGACUCGGCUUAA	Cleavage	1
novel-miR182	MS.gene003916	3.5	-1	1	21	757	777	UUGAGCCGCGUCAAUAUCUCG	:::::::::.:: :: :::	GCAGAUAUUGAUGCUGCACAA	Cleavage	1
novel-miR182	MS.gene014868	3.5	-1	1	21	556	576	UUGAGCCGCGUCAAUAUCUCG	:::::::::.::::: ::	ACAGAUAUUGAUGCGGCAGAA	Cleavage	1
novel-miR182	MS.gene013601	3.5	-1	1	21	550	570	UUGAGCCGCGUCAAUAUCUCG	:::: ::::.::::.:.:	AUAGAUUUUGAUGCGGUUUAU	Cleavage	1
novel-miR184	MS.gene000303	3.5	-1	1	24	2137	2160	AUUUCUCUUGUAAAUAGGACCGGA	:..::::::.: ::::::.::::	UUUGGUCCUGUCUACAAGGGAAAA	Cleavage	1
novel-miR184	MS.gene044728	3.5	-1	1	24	1079	1102	AUUUCUCUUGUAAAUAGGACCGGA	::.:::::. ::::::::	GUGCUUCUUAUUUGAAAGAGAAAG	Translation	1
novel-miR184	MS.gene40823	3.5	-1	1	24	318	341	AUUUCUCUUGUAAAUAGGACCGGA	:::::: :.:::::::: :	UUAUAUCCUAUCUGCAAGAGAAUU	Cleavage	1
novel-miR184	MS.gene59030	3.5	-1	1	24	467	490	AUUUCUCUUGUAAAUAGGACCGGA	: .:::::::: :::.:::	GAAUUUGUUAUUUACAUGAGGAAU	Cleavage	1
novel-miR184	MS.gene84165	3.5	-1	1	24	467	490	AUUUCUCUUGUAAAUAGGACCGGA	: .:::::::: :::.:::	GAAUUUGUUAUUUACAUGAGGAAU	Cleavage	1
novel-miR184	MS.gene060412	3.5	-1	1	24	467	490	AUUUCUCUUGUAAAUAGGACCGGA	: .:::::::: :::.:::	GAAUUUGUUAUUUACAUGAGGAAU	Cleavage	1
novel-miR185	MS.gene054068	3.5	-1	1	24	1072	1095	UAUAUACCAUUGUCCAAUUAGAAU	:: :::::: :. :::::.::::	UUUAUAAUUGCAUUAUGGUGUAUA	Translation	1
novel-miR185	MS.gene062062	3.5	-1	1	24	1084	1107	UAUAUACCAUUGUCCAAUUAGAAU	: :: :.::::::::: :: ::::	AAUCCAGUUGGACAAUCGUUUAUA	Cleavage	1
novel-miR186	MS.gene065049	3.5	-1	1	24	460	483	AUACAUUGAAGGACUAUUGUGACU	.:..::.::::::.::::: :	ACCUAUGAUGGUCCUUUAAUGUCU	Cleavage	1
novel-miR186	MS.gene33897	3.5	-1	1	24	931	954	AUACAUUGAAGGACUAUUGUGACU	:..:: ::::::::::: ::	CCCAAUGAUCGUCCUUCAAUGGAU	Cleavage	1
novel-miR186	MS.gene78385	3.5	-1	1	24	323	346	AUACAUUGAAGGACUAUUGUGACU	: .: :: ::.::::::::.:	UUCCUUACUAUUCUUUCAAUGUGU	Cleavage	1
novel-miR187	MS.gene80157	3.5	-1	1	24	574	597	AAGAGAGAUUGUCCUUAGCAUCCC	::::: .::::.::::::	CCCUAUCUAAGUGCAAUUUCUCUU	Cleavage	1
novel-miR187	MS.gene83688	3.5	-1	1	24	1019	1042	AAGAGAGAUUGUCCUUAGCAUCCC	::::.: :::::::.:::	AUUCAGCUAGGAACAAUCUUUCUC	Cleavage	1
novel-miR187	MS.gene72745	3.5	-1	1	24	404	427	AAGAGAGAUUGUCCUUAGCAUCCC	::::.: :::::::.:::	AUUCAGCUAGGAACAAUCUUUCUC	Cleavage	1
novel-miR187	MS.gene34428	3.5	-1	1	24	545	568	AAGAGAGAUUGUCCUUAGCAUCCC	: :::: : .::::::.::::	GCAAAGCUAUGAGCAAUCUUUCUU	Cleavage	1
novel-miR187	MS.gene033275	3.5	-1	1	24	2029	2052	AAGAGAGAUUGUCCUUAGCAUCCC	::::: ::::.:.:::: :	UUCGAGCUAAUGACAGUUUCUCCU	Cleavage	1
novel-miR187	MS.gene011315	3.5	-1	1	24	2029	2052	AAGAGAGAUUGUCCUUAGCAUCCC	::::: ::::.:.:::: :	UUCGAGCUAAUGACAGUUUCUCCU	Cleavage	1
novel-miR187	MS.gene48345	3.5	-1	1	24	2026	2049	AAGAGAGAUUGUCCUUAGCAUCCC	::::: ::::.:.:::: :	UUCGAGCUAAUGACAGUUUCUCCU	Cleavage	1
novel-miR188	MS.gene053769	3.5	-1	1	21	138	158	UUGAGCCGUGCCAAUAUCACA	::::::::: . ::::::::	AGUGAUAUUGAUUCGGCUCAA	Translation	1
novel-miR188	MS.gene74009	3.5	-1	1	21	141	161	UUGAGCCGUGCCAAUAUCACA	::::::::: . ::::::::	AGUGAUAUUGAUUCGGCUCAA	Translation	1
novel-miR188	MS.gene94080	3.5	-1	1	21	423	443	UUGAGCCGUGCCAAUAUCACA	::::::::: . ::::::::	AGUGAUAUUGAUUCGGCUCAA	Translation	1
novel-miR188	MS.gene036020	3.5	-1	1	21	423	443	UUGAGCCGUGCCAAUAUCACA	::::::::: . ::::::::	AGUGAUAUUGAUUCGGCUCAA	Translation	1
novel-miR188	MS.gene73917	3.5	-1	1	21	423	443	UUGAGCCGUGCCAAUAUCACA	::::::::: . ::::::::	AGUGAUAUUGAUUCGGCUCAA	Translation	1
novel-miR188	MS.gene34016	3.5	-1	1	21	904	924	UUGAGCCGUGCCAAUAUCACA	: ::::.::::. :::.:::.	UCUGAUGUUGGUUCGGUUCAG	Cleavage	2
novel-miR188	MS.gene34016	3.5	-1	1	21	940	960	UUGAGCCGUGCCAAUAUCACA	::::.::::. :::.:::.	CCUGAUGUUGGUUCGGUUCAG	Cleavage	2
novel-miR190	MS.gene28104	3.5	-1	1	24	190	213	AUUCCAUGUGGACUCUACAUCACU	:: ::: :::::: :..::::::	CGUCAUGGAGAGUCAAUGUGGAAU	Translation	1
novel-miR190	MS.gene030774	3.5	-1	1	24	190	213	AUUCCAUGUGGACUCUACAUCACU	:: ::: :::::: :..::::::	CGUCAUGGAGAGUCAAUGUGGAAU	Translation	1
novel-miR190	MS.gene70360	3.5	-1	1	24	190	213	AUUCCAUGUGGACUCUACAUCACU	:: ::: :::::: :..::::::	CGUCAUGGAGAGUCAAUGUGGAAU	Translation	1
novel-miR190	MS.gene031732	3.5	-1	1	24	293	316	AUUCCAUGUGGACUCUACAUCACU	:: ::::::.:..::::::	CACUAUUUAGAGUUCGUAUGGAAG	Cleavage	1
novel-miR191	MS.gene036976	3.5	-1	1	24	48	71	UUUACGCCAAUGUAAACUAUGACC	:: :::::::::::.::	UUUUCGAGAAUACAUUGGCGUGAA	Cleavage	1
novel-miR191	MS.gene036974	3.5	-1	1	24	48	71	UUUACGCCAAUGUAAACUAUGACC	:: :::::::::::.::	UUUUCGAGAAUACAUUGGCGUGAA	Cleavage	1
novel-miR191	MS.gene000058	3.5	-1	1	24	48	71	UUUACGCCAAUGUAAACUAUGACC	:: :::::::::::.::	UUUUCGAGAAUACAUUGGCGUGAA	Cleavage	1
novel-miR191	MS.gene000059	3.5	-1	1	24	48	71	UUUACGCCAAUGUAAACUAUGACC	:: :::::::::::.::	UUUUCGAGAAUACAUUGGCGUGAA	Cleavage	1
novel-miR191	MS.gene000061	3.5	-1	1	24	48	71	UUUACGCCAAUGUAAACUAUGACC	:: :::::::::::.::	UUUUCGAGAAUACAUUGGCGUGAA	Cleavage	1
novel-miR191	MS.gene59043	3.5	-1	1	24	48	71	UUUACGCCAAUGUAAACUAUGACC	:: :::::::::::.::	UUUUCGAGAAUACAUUGGCGUGAA	Cleavage	1
novel-miR191	MS.gene59041	3.5	-1	1	24	48	71	UUUACGCCAAUGUAAACUAUGACC	:: :::::::::::.::	UUUUCGAGAAUACAUUGGCGUGAA	Cleavage	1
novel-miR194	MS.gene073618	3.5	-1	1	24	1517	1540	AAACGUGUUCUUGAGUUGUGACCA	.... :::::::.::.::::	AUAAUGUGUCUCAAGAGCAUGUUU	Cleavage	1
novel-miR194	MS.gene042745	3.5	-1	1	24	16	39	AAACGUGUUCUUGAGUUGUGACCA	.::: ::.:. :::::::::	UUUGUACAUCUUAGAAACACGUUU	Translation	1
novel-miR195	MS.gene073306	3.5	-1	1	24	554	577	AAAUGUUUACAAAUUUAAAGGACU	: :.: ::.:.::::::::.:::	AUUUCAUUGAGUUUGUAAAUAUUA	Cleavage	1
novel-miR195	MS.gene070275	3.5	-1	1	24	554	577	AAAUGUUUACAAAUUUAAAGGACU	: :.: ::.:.::::::::.:::	AUUUCAUUGAGUUUGUAAAUAUUA	Cleavage	1
novel-miR195	MS.gene012355	3.5	-1	1	24	554	577	AAAUGUUUACAAAUUUAAAGGACU	: :.: ::.:.::::::::.:::	AUUUCAUUGAGUUUGUAAAUAUUA	Cleavage	1
novel-miR195	MS.gene05464	3.5	-1	1	24	625	648	AAAUGUUUACAAAUUUAAAGGACU	:.::: :::::: :::::::	AACCUUUUCAAUUUGCAAACAUUG	Cleavage	1
novel-miR195	MS.gene65585	3.5	-1	1	24	649	672	AAAUGUUUACAAAUUUAAAGGACU	.: .. ::::::::::..: ::::	GGGUUAUUAAAUUUGUGGAAAUUU	Cleavage	1
novel-miR195	MS.gene07196	3.5	-1	1	24	80	103	AAAUGUUUACAAAUUUAAAGGACU	:::.:.::::: ::::::	UUGAGUUUGAGUUUGUUAACAUUA	Cleavage	1
novel-miR195	MS.gene20713	3.5	-1	1	24	80	103	AAAUGUUUACAAAUUUAAAGGACU	:::.:.::::: ::::::	UUGAGUUUGAGUUUGUUAACAUUA	Cleavage	1
novel-miR195	MS.gene51331	3.5	-1	1	24	670	693	AAAUGUUUACAAAUUUAAAGGACU	: :: ::::::: ::::::::	UAUGCUAAAAAUUUGAAAACAUUU	Cleavage	1
novel-miR197	MS.gene94570	3.5	-1	1	24	473	496	ACAUGAUCGAGUUCAUAAGAACCU	::.:: ::::::.:.:::::	AACUUUUUCUGAACUUGGUCAUGG	Cleavage	1
novel-miR197	MS.gene27587	3.5	-1	1	24	111	134	ACAUGAUCGAGUUCAUAAGAACCU	.::::: :::.:::::::	UGCACUUUAUGCACUUGAUCAUGA	Cleavage	1
novel-miR197	MS.gene42175	3.5	-1	1	24	111	134	ACAUGAUCGAGUUCAUAAGAACCU	.::::: :::.:::::::	UGCACUUUAUGCACUUGAUCAUGA	Cleavage	1
novel-miR197	MS.gene65862	3.5	-1	1	24	1272	1295	ACAUGAUCGAGUUCAUAAGAACCU	:::: :::::.:::::::	GGCAUCUUCAGAACUUGAUCAUGA	Cleavage	1
novel-miR198	MS.gene000303	3.5	-1	1	24	261	284	AUGACCAAACUAUUACCUGAAAUU	:. :::: ::..:::::: :::::	AGAUUCAAGUGGUAGUUUUGUCAU	Cleavage	1
novel-miR2	MS.gene05052	3.5	-1	1	22	2098	2119	UGAAGCUGCCAGCAUGAUCUGA	:::..::.:::. ::::::	AAUGAUUGUGUUGGUUGCUUCA	Cleavage	1
novel-miR2	MS.gene34428	3.5	-1	1	22	373	394	UGAAGCUGCCAGCAUGAUCUGA	:.:.::::: :.::.::::	UGUGGUUAUGCUAGUAGUUUCA	Translation	1
novel-miR2	MS.gene018243	3.5	-1	1	22	1302	1323	UGAAGCUGCCAGCAUGAUCUGA	::: .:::::::.:.::..	UAUGAUAGUGCUGGCGGUUUUG	Cleavage	1
novel-miR203	MS.gene70495	3.5	-1	1	22	259	280	UUGAUAAUAUUACACCAGCAGC	::::: :::::.:::::.:: :	GCUGCCGGUGUGAUAUUGUCCA	Cleavage	1
novel-miR203	MS.gene26775	3.5	-1	1	22	2160	2182	UUGAUAAUAUUACACCA-GCAGC	:.::: ::::::::::::: :::	GUUGCAUGGUGUAAUAUUACCAA	Cleavage	1
novel-miR203	MS.gene064139	3.5	-1	1	22	2160	2182	UUGAUAAUAUUACACCA-GCAGC	:.::: ::::::::::::: :::	GUUGCAUGGUGUAAUAUUACCAA	Cleavage	1
novel-miR203	MS.gene68634	3.5	-1	1	22	2160	2182	UUGAUAAUAUUACACCA-GCAGC	:.::: ::::::::::::: :::	GUUGCAUGGUGUAAUAUUACCAA	Cleavage	1
novel-miR204	MS.gene025407	3.5	-1	1	24	1200	1223	GGACCAAUUUGAGAAACGUUUGAC	::.: ::::.: ::.:::::::	AGCAGAGGUUUUUGAAGUUGGUCC	Translation	1
novel-miR204	MS.gene85290	3.5	-1	1	24	1200	1223	GGACCAAUUUGAGAAACGUUUGAC	::.: ::::.: ::.:::::::	AGCAGAGGUUUUUGAAGUUGGUCC	Translation	1
novel-miR204	MS.gene062060	3.5	-1	1	24	1200	1223	GGACCAAUUUGAGAAACGUUUGAC	::.: ::::.: ::.:::::::	AGCAGAGGUUUUUGAAGUUGGUCC	Translation	1
novel-miR204	MS.gene061946	3.5	-1	1	24	825	848	GGACCAAUUUGAGAAACGUUUGAC	.::::::::..:::::..	AGGUCCUGUUUCUCAGGUUGGUUU	Cleavage	1
novel-miR204	MS.gene053542	3.5	-1	1	24	366	390	GGACCAAUUUGAGAAACGUU-UGAC	::: .. ::: .::::::::::.:	CUCAUGGAGUUGUUCAAAUUGGUUC	Cleavage	1
novel-miR205	MS.gene97006	3.5	-1	1	21	248	268	CGCCAAAGGAGAGUCGCCCUG	:::::: .::.:.:::::::	CAGGGCAGCUUUUCUUUGGCU	Cleavage	1
novel-miR205	MS.gene020365	3.5	-1	1	21	248	268	CGCCAAAGGAGAGUCGCCCUG	:::::: .::.:.:::::::	CAGGGCAGCUUUUCUUUGGCU	Cleavage	1
novel-miR205	MS.gene23489	3.5	-1	1	21	248	268	CGCCAAAGGAGAGUCGCCCUG	:::::: .::.:.:::::::	CAGGGCAGCUUUUCUUUGGCU	Cleavage	1
novel-miR205	MS.gene018707	3.5	-1	1	21	248	268	CGCCAAAGGAGAGUCGCCCUG	:::::: .::.:.:::::::	CAGGGCAGCUUUUCUUUGGCU	Cleavage	1
novel-miR21	MS.gene065903	3.5	-1	1	23	291	313	AGGAGAAUGUAAGGGCAAUAAAU	:::: :::: .:::::.::	CAACAUUGGCCUUCUAUUCUUCU	Translation	1
novel-miR22	MS.gene59028	3.5	-1	1	21	690	710	CCUCCGGUCACUGUUAUAAGC	:::::: ::::::::::	UCACAUAACAAUGACCGGAGG	Translation	1
novel-miR22	MS.gene037000	3.5	-1	1	21	690	710	CCUCCGGUCACUGUUAUAAGC	:::::: ::::::::::	UCACAUAACAAUGACCGGAGG	Translation	1
novel-miR26	MS.gene011264	3.5	-1	1	24	609	632	UGAGCACUCUUUCUAGCACUCACU	::.:.::::::::: :::	UUGUGCUGUUGGAAAGAGUGAUCA	Cleavage	1
novel-miR26	MS.gene054233	3.5	-1	1	24	411	434	UGAGCACUCUUUCUAGCACUCACU	.:: ::.:::::: ::::.:	UGAUGGUACUGGAAAGAAUGCUUA	Cleavage	1
novel-miR26	MS.gene060024	3.5	-1	1	24	411	434	UGAGCACUCUUUCUAGCACUCACU	.:: ::.:::::: ::::.:	UGAUGGUACUGGAAAGAAUGCUUA	Cleavage	1
novel-miR26	MS.gene41961	3.5	-1	1	24	411	434	UGAGCACUCUUUCUAGCACUCACU	.:: ::.:::::: ::::.:	UGAUGGUACUGGAAAGAAUGCUUA	Cleavage	1
novel-miR27	MS.gene066027	3.5	-1	1	24	1107	1130	CAUGUGACCAUAUUAGAAUUUCUC	: :.::::: :::::::::: :	UAAAGAUUCUCAUAUGGUCACUUU	Cleavage	1
novel-miR27	MS.gene52979	3.5	-1	1	24	1107	1130	CAUGUGACCAUAUUAGAAUUUCUC	: :.::::: :::::::::: :	UAAAGAUUCUCAUAUGGUCACUUU	Cleavage	1
novel-miR27	MS.gene004826	3.5	-1	1	24	1107	1130	CAUGUGACCAUAUUAGAAUUUCUC	: :.::::: :::::::::: :	UAAAGAUUCUCAUAUGGUCACUUU	Cleavage	1
novel-miR27	MS.gene71427	3.5	-1	1	24	1107	1130	CAUGUGACCAUAUUAGAAUUUCUC	: :.::::: :::::::::: :	UAAAGAUUCUCAUAUGGUCACUUU	Cleavage	1
novel-miR27	MS.gene70660	3.5	-1	1	24	576	599	CAUGUGACCAUAUUAGAAUUUCUC	.:: ::.:: ::::.:::::	AUUCGAUCCUGAUUUGGUUACAUG	Translation	1
novel-miR27	MS.gene011576	3.5	-1	1	24	473	496	CAUGUGACCAUAUUAGAAUUUCUC	::::: ::.::::..:::	UGUCUAUUCUUAUGUGGUUGCAUU	Cleavage	1
novel-miR32	MS.gene91976	3.5	-1	1	24	24	47	UUCUUACAUUUGAGAUCGGAGGGA	:: :.:: .::: :::::::::	AGCCCCUGACUUCACAUGUAAGAA	Translation	1
novel-miR33	MS.gene006196	3.5	-1	1	24	706	729	AUUCAGGGACCAAAGUGACUAAUU	::::.:::::: ::::::	AGGAUGUCAUUUUGGUGGCUGAAU	Cleavage	2
novel-miR33	MS.gene066239	3.5	-1	1	24	706	729	AUUCAGGGACCAAAGUGACUAAUU	::::.:::::: ::::::	AGGAUGUCAUUUUGGUGGCUGAAU	Cleavage	2
novel-miR33	MS.gene60651	3.5	-1	1	24	706	729	AUUCAGGGACCAAAGUGACUAAUU	::::.:::::: ::::::	AGGAUGUCAUUUUGGUGGCUGAAU	Cleavage	2
novel-miR33	MS.gene59189	3.5	-1	1	24	706	729	AUUCAGGGACCAAAGUGACUAAUU	::::.:::::: ::::::	AGGAUGUCAUUUUGGUGGCUGAAU	Cleavage	2
novel-miR36	MS.gene44137	3.5	-1	1	24	15	38	AUUCUGAGAGAAUUGAUUUAUGUU	::: :::::.: ::::::::.:	AACCCAAAUCGAAUCUCUCAGGAA	Cleavage	1
novel-miR36	MS.gene40835	3.5	-1	1	24	15	38	AUUCUGAGAGAAUUGAUUUAUGUU	::: :::::.: ::::::::.:	AACCCAAAUCGAAUCUCUCAGGAA	Cleavage	1
novel-miR36	MS.gene04504	3.5	-1	1	24	1319	1342	AUUCUGAGAGAAUUGAUUUAUGUU	:: : .: :::: :::.:::::::	AAGAAGAUUCAAGUCUUUCAGAAU	Cleavage	1
novel-miR36	MS.gene04015	3.5	-1	1	24	1319	1342	AUUCUGAGAGAAUUGAUUUAUGUU	:: : .: :::: :::.:::::::	AAGAAGAUUCAAGUCUUUCAGAAU	Cleavage	1
novel-miR36	MS.gene04535	3.5	-1	1	24	1322	1345	AUUCUGAGAGAAUUGAUUUAUGUU	:: : .: :::: :::.:::::::	AAGAAGAUUCAAAUCUUUCAGAAU	Cleavage	1
novel-miR36	MS.gene035814	3.5	-1	1	24	308	331	AUUCUGAGAGAAUUGAUUUAUGUU	:.: : ::::.::.::::::.:	AGCUCAUAUCAGUUUUCUCAGGAC	Cleavage	1
novel-miR36	MS.gene042976	3.5	-1	1	24	153	175	AUUCUGAGAGAAUUGAUUUAUGUU	::: :: ::::::::::.::. :	CACA-AAUUCAAUUCUCUUAGGCU	Cleavage	1
novel-miR36	MS.gene23316	3.5	-1	1	24	237	260	AUUCUGAGAGAAUUGAUUUAUGUU	:: :.: ::::::.:::::	AUCCAAACUUACUUCUCUUAGAAU	Cleavage	1
novel-miR38	MS.gene01132	3.5	-1	1	23	343	365	AGAGUAGUGAUAUUUGUACAACU	::::.::.::::...:.::.:	UCUUGUGCAGAUAUUGUUGCUUU	Cleavage	1
novel-miR38	MS.gene047094	3.5	-1	1	23	343	365	AGAGUAGUGAUAUUUGUACAACU	::::.::.::::...:.::.:	UCUUGUGCAGAUAUUGUUGCUUU	Cleavage	1
novel-miR38	MS.gene03524	3.5	-1	1	23	400	422	AGAGUAGUGAUAUUUGUACAACU	:::.::.::::::::.. ::	UCCUGUGCAGAUAUCACUGUCCU	Cleavage	1
novel-miR38	MS.gene015946	3.5	-1	1	23	393	415	AGAGUAGUGAUAUUUGUACAACU	: ::.:::::::: :.:::	UAGAGCACGAAUAUCACCAUUCU	Cleavage	1
novel-miR38	MS.gene021636	3.5	-1	1	23	393	415	AGAGUAGUGAUAUUUGUACAACU	: ::.:::::::: :.:::	UAGAGCACGAAUAUCACCAUUCU	Cleavage	1
novel-miR38	MS.gene004210	3.5	-1	1	23	59	81	AGAGUAGUGAUAUUUGUACAACU	::..: ::.:::.:.::::	GGAAGUGUAUAUGUCAUUGCUCU	Cleavage	1
novel-miR40	MS.gene67024	3.5	-1	1	24	926	949	GACAGAUUGAAAGGAUUAGUAACU	:: :::::. :.: ::::::::::	AGAUACUAGCCUUCUCAAUCUGUC	Translation	1
novel-miR47	MS.gene033172	3.5	-1	1	24	587	610	UAGAGGAAUGUUAUUUGAACAACC	: :: ::::: :...:::.::.::	GUUUCUUCAAUUGGUAUUUCUUUA	Cleavage	1
novel-miR47	MS.gene51032	3.5	-1	1	24	587	610	UAGAGGAAUGUUAUUUGAACAACC	: :: ::::: :...:::.::.::	GUUUCUUCAAUUGGUAUUUCUUUA	Cleavage	1
novel-miR47	MS.gene36609	3.5	-1	1	24	2284	2307	UAGAGGAAUGUUAUUUGAACAACC	: : :::.::: :::::::.::	AUUGGAUCAGAUACCAUUCCUUUA	Translation	1
novel-miR47	MS.gene072195	3.5	-1	1	24	2470	2493	UAGAGGAAUGUUAUUUGAACAACC	: : :::.::: :::::::.::	AUUGGAUCAGAUACCAUUCCUUUA	Translation	1
novel-miR47	MS.gene011091	3.5	-1	1	24	2533	2556	UAGAGGAAUGUUAUUUGAACAACC	: : :::.::: :::::::.::	AUUGGAUCAGAUACCAUUCCUUUA	Translation	1
novel-miR47	MS.gene46275	3.5	-1	1	24	24	47	UAGAGGAAUGUUAUUUGAACAACC	: :: ::.::::::.:::.	CAUGAUGCACAUGACAUUCUUCUG	Cleavage	1
novel-miR47	MS.gene055595	3.5	-1	1	24	90	113	UAGAGGAAUGUUAUUUGAACAACC	: :: ::.::::::.:::.	CAUGAUGCACAUGACAUUCUUCUG	Cleavage	1
novel-miR47	MS.gene46230	3.5	-1	1	24	90	113	UAGAGGAAUGUUAUUUGAACAACC	: :: ::.::::::.:::.	CAUGAUGCACAUGACAUUCUUCUG	Cleavage	1
novel-miR48	MS.gene87951	3.5	-1	1	24	1329	1352	AUGCUGCAUUGAUAUUCUAAAGUG	.: : :::.:::::::::..:..	UAAUCUAGGAUAUCAAUGUGGUGG	Cleavage	1
novel-miR48	MS.gene046800	3.5	-1	1	24	75	98	AUGCUGCAUUGAUAUUCUAAAGUG	::.::: ::. :::::::::	UGAGUUGGAAGAUUCAUGCAGCAU	Translation	1
novel-miR48	MS.gene046793	3.5	-1	1	24	75	98	AUGCUGCAUUGAUAUUCUAAAGUG	::.::: ::. :::::::::	UGAGUUGGAAGAUUCAUGCAGCAU	Translation	1
novel-miR48	MS.gene32364	3.5	-1	1	24	75	98	AUGCUGCAUUGAUAUUCUAAAGUG	::.::: ::. :::::::::	UGAGUUGGAAGAUUCAUGCAGCAU	Translation	1
novel-miR49	MS.gene34428	3.5	-1	1	21	374	394	UGAAGCUGCCAGCAUGAUCUC	: :.:.::::: :.::.::::	GUGGUUAUGCUAGUAGUUUCA	Translation	1
novel-miR49	MS.gene05052	3.5	-1	1	21	2099	2119	UGAAGCUGCCAGCAUGAUCUC	:::..::.:::. ::::::	AUGAUUGUGUUGGUUGCUUCA	Cleavage	1
novel-miR49	MS.gene018243	3.5	-1	1	21	1303	1323	UGAAGCUGCCAGCAUGAUCUC	::: .:::::::.:.::..	AUGAUAGUGCUGGCGGUUUUG	Cleavage	1
novel-miR5	MS.gene05052	3.5	-1	1	21	2099	2119	UGAAGCUGCCAGCAUGAUCUU	: :::..::.:::. ::::::	AUGAUUGUGUUGGUUGCUUCA	Cleavage	1
novel-miR5	MS.gene34428	3.5	-1	1	21	374	394	UGAAGCUGCCAGCAUGAUCUU	:.:.::::: :.::.::::	GUGGUUAUGCUAGUAGUUUCA	Translation	1
novel-miR5	MS.gene018243	3.5	-1	1	21	1303	1323	UGAAGCUGCCAGCAUGAUCUU	: ::: .:::::::.:.::..	AUGAUAGUGCUGGCGGUUUUG	Cleavage	1
novel-miR50	MS.gene063311	3.5	-1	1	24	1210	1233	CACUUUAGUCCAUGAAUGUAGACU	::. :::.:::::::: :::	GGAGUAUCUUCGUGGACUAAUGUG	Cleavage	1
novel-miR52	MS.gene010834	3.5	-1	1	22	751	772	UGCAUUCGUGUUCGUCGCUACU	:.:.::.:::::.:::::.	GUUGGUGAUGAACAUGAAUGUU	Cleavage	1
novel-miR54	MS.gene067497	3.5	-1	1	21	1121	1141	UUGGACCAACUUGAAACCUUU	::.: :::::::::: ::::.	AAGGAUUUCAAGUUGCUCCAG	Cleavage	1
novel-miR54	MS.gene057714	3.5	-1	1	21	1699	1719	UUGGACCAACUUGAAACCUUU	::::: ::::: :::::.:.:	AAAGGCUUCAAAUUGGUUCGA	Translation	1
novel-miR54	MS.gene064434	3.5	-1	1	21	2090	2110	UUGGACCAACUUGAAACCUUU	:.:::::::::: :::.::	UAGGGUUUCAAGUGGGUUCAU	Cleavage	1
novel-miR57	MS.gene056185	3.5	-1	1	24	484	507	AGGGACCAAAGUAUGUAUUAAGCC	.: :: :.:::::::.:::	GAACCGAGACUUGCUUUGGUUCCU	Cleavage	1
novel-miR58	MS.gene49314	3.5	-1	1	24	475	498	AUGAAAGUUAGACAUGAGUUGACU	:.::::.:.::::::::	GAUACCAUUAUGUUUGACUUUCAU	Cleavage	1
novel-miR58	MS.gene029776	3.5	-1	1	24	429	452	AUGAAAGUUAGACAUGAGUUGACU	: : ::::. ::.:::::::.::	AUUGAACUUCGGUUUAACUUUUAU	Cleavage	1
novel-miR60	MS.gene064687	3.5	-1	1	21	334	354	UCAUUGGUUCAUGUUUGCUCU	:.:: ::::::: ::::::.	UGGGCCAACAUGAUCCAAUGG	Cleavage	1
novel-miR60	MS.gene014494	3.5	-1	1	21	334	354	UCAUUGGUUCAUGUUUGCUCU	:.:: ::::::: ::::::.	UGGGCCAACAUGAUCCAAUGG	Cleavage	1
novel-miR60	MS.gene011186	3.5	-1	1	21	536	556	UCAUUGGUUCAUGUUUGCUCU	: : ..::.:::.:::::::.	AAAAUGAAUAUGGACCAAUGG	Cleavage	1
novel-miR60	MS.gene37014	3.5	-1	1	21	536	556	UCAUUGGUUCAUGUUUGCUCU	: : ..::.:::.:::::::.	AAAAUGAAUAUGGACCAAUGG	Cleavage	1
novel-miR60	MS.gene020258	3.5	-1	1	21	536	556	UCAUUGGUUCAUGUUUGCUCU	: : ..::.:::.:::::::.	AAAAUGAAUAUGGACCAAUGG	Cleavage	1
novel-miR60	MS.gene51623	3.5	-1	1	21	442	462	UCAUUGGUUCAUGUUUGCUCU	: :: ::::::::::::: :	AUAGGCAACAUGAACCAAUUA	Cleavage	1
novel-miR61	MS.gene02745	3.5	-1	1	24	174	197	CUAAUUGGCCAAUGGUAUAUACCA	: : ::::.:::::: :::::::	UAGCAUAUGCCAUUGCACAAUUAG	Cleavage	1
novel-miR61	MS.gene01917	3.5	-1	1	24	107	130	CUAAUUGGCCAAUGGUAUAUACCA	: : ::::.:::::: :::::::	UAGCAUAUGCCAUUGCACAAUUAG	Cleavage	1
novel-miR61	MS.gene048008	3.5	-1	1	24	107	130	CUAAUUGGCCAAUGGUAUAUACCA	: : ::::.:::::: :::::::	UAGCAUAUGCCAUUGCACAAUUAG	Cleavage	1
novel-miR62	MS.gene54815	3.5	-1	1	21	666	686	GAGCAAAUCUCUAUUGGCAGA	:::::::::::.::: ::	AAUGCCAAUAGAGGUUUUAUC	Cleavage	1
novel-miR62	MS.gene68907	3.5	-1	1	21	2878	2898	GAGCAAAUCUCUAUUGGCAGA	::: ::::::::: ::::	GUAGCCUAUAGAGAUUGGCUC	Cleavage	1
novel-miR63	MS.gene072010	3.5	-1	1	24	5558	5581	AUUGAUCCCUGACUCUAUUAGUUG	: :: .::::::::::::	UGUUCACUAUGGUCAGGGAUCAAG	Cleavage	1
novel-miR64	MS.gene57938	3.5	-1	1	24	497	520	CUAUUGGAUGAAACUCAUGUGGGU	::::: : :::::.:::.:	GGGUUCAUGAUUAUCAUCUAAUGG	Cleavage	1
novel-miR64	MS.gene035660	3.5	-1	1	24	497	520	CUAUUGGAUGAAACUCAUGUGGGU	::::: : :::::.:::.:	GGGUUCAUGAUUAUCAUCUAAUGG	Cleavage	1
novel-miR65	MS.gene86708	3.5	-1	1	24	653	676	AUCCAUAAAUAGAAACUCUGUCUU	.:::.:: : ::::::::::: ::	GAGAUAGCGGUUCUAUUUAUGAAU	Cleavage	1
novel-miR65	MS.gene023224	3.5	-1	1	24	241	264	AUCCAUAAAUAGAAACUCUGUCUU	:. :::: :::::::.::::	GUGGAAGAGAAUCUAUUUGUGGAA	Cleavage	1
novel-miR65	MS.gene87678	3.5	-1	1	24	17	40	AUCCAUAAAUAGAAACUCUGUCUU	: :. :::: ::: :::::::::	AUGGAAGAGACUCUCUUUAUGGAU	Translation	1
novel-miR66	MS.gene019668	3.5	-1	1	21	1017	1037	AGUUCCUCUGAACUCUUCAUC	:::::: ::..::::::::	AAUGAAGUCUUUGGAGGAACU	Cleavage	1
novel-miR66	MS.gene068716	3.5	-1	1	21	792	812	AGUUCCUCUGAACUCUUCAUC	:::::: ::..::::::::	AAUGAAGUCUUUGGAGGAACU	Cleavage	1
novel-miR66	MS.gene69100	3.5	-1	1	21	859	878	AGUUCCUCUGAACUCUUCAUC	::::::::: :::::::.:	UCUGAAGAGUU-AGAGGAAUU	Translation	1
novel-miR66	MS.gene042976	3.5	-1	1	21	943	963	AGUUCCUCUGAACUCUUCAUC	::::: :::.:::: :.::	CCUGAAGUGUUUAGAGAAGCU	Cleavage	1
novel-miR66	MS.gene42086	3.5	-1	1	21	307	327	AGUUCCUCUGAACUCUUCAUC	: ::: : ::::.::::.:.:	GUUGAUGCGUUCGGAGGGAUU	Cleavage	1
novel-miR66	MS.gene87756	3.5	-1	1	21	307	327	AGUUCCUCUGAACUCUUCAUC	: ::: : ::::.::::.:.:	GUUGAUGCGUUCGGAGGGAUU	Cleavage	1
novel-miR66	MS.gene87050	3.5	-1	1	21	307	327	AGUUCCUCUGAACUCUUCAUC	: ::: : ::::.::::.:.:	GUUGAUGCGUUCGGAGGGAUU	Cleavage	1
novel-miR67	MS.gene035272	3.5	-1	1	24	581	604	UUAAGACACUUGUUAGCAAGACCC	:::: :::. ::::::.::::	CAUUCUUACUAGGAAGUGUUUUAA	Cleavage	1
novel-miR67	MS.gene59912	3.5	-1	1	24	585	608	UUAAGACACUUGUUAGCAAGACCC	:: :. :: :.::::::::.:::.	GGCUUCUGAUGACAAGUGUUUUAG	Cleavage	1
novel-miR67	MS.gene036548	3.5	-1	1	24	581	604	UUAAGACACUUGUUAGCAAGACCC	:::: :::. ::::::.::::	CAUUCUUACUAGGAAGUGUUUUAA	Cleavage	1
novel-miR67	MS.gene060358	3.5	-1	1	24	581	604	UUAAGACACUUGUUAGCAAGACCC	:::: :::. ::::::.::::	CAUUCUUACUAGGAAGUGUUUUAA	Cleavage	1
novel-miR69	MS.gene059603	3.5	-1	1	21	1440	1460	UUGGUUGUGAGUAAUUUAUCC	::::::: :::.:.:::::	UGAUAAAUCACUUAUAACCAU	Cleavage	2
novel-miR69	MS.gene59600	3.5	-1	1	21	563	583	UUGGUUGUGAGUAAUUUAUCC	: :::.:::::::: :: :::	GAAUAGAUUACUCAAAAGCAA	Cleavage	1
novel-miR69	MS.gene91601	3.5	-1	1	21	124	144	UUGGUUGUGAGUAAUUUAUCC	: : ::::.:::::::::	CCAAAUAUUAUUCACAACCAU	Cleavage	1
novel-miR7	MS.gene015082	3.5	-1	1	24	752	775	CUCCGGUCUCAAAUGUAAGAAACU	::: :. :::::::..::::	UGGCUCUAAUUUUUGAGAUUGGAG	Cleavage	1
novel-miR73	MS.gene014291	3.5	-1	1	24	2	25	UUAGAGAAUUAACAGCAUGGACUA	:.: : .::. :::.:::::::::	UGGACAGUGUGGUUGAUUCUCUAA	Cleavage	1
novel-miR73	MS.gene53345	3.5	-1	1	24	761	784	UUAGAGAAUUAACAGCAUGGACUA	.::: :::::..::::: ::	AUCAUCAUCCUGUUGGUUCUCCAA	Cleavage	1
novel-miR74	MS.gene003278	3.5	-1	1	21	828	848	UCUGUAUCUGGUCUUGUGAAC	:::: ::: :::::.:.::::	GUUCUCAACACCAGGUGCAGA	Cleavage	1
novel-miR74	MS.gene03136	3.5	-1	1	21	828	848	UCUGUAUCUGGUCUUGUGAAC	:::: ::: :::::.:.::::	GUUCUCAACACCAGGUGCAGA	Cleavage	1
novel-miR74	MS.gene74565	3.5	-1	1	21	828	848	UCUGUAUCUGGUCUUGUGAAC	:::: ::: :::::.:.::::	GUUCUCAACACCAGGUGCAGA	Cleavage	1
novel-miR74	MS.gene010892	3.5	-1	1	21	367	387	UCUGUAUCUGGUCUUGUGAAC	:::.:.::...:::..:::	CAUCAUAGGAUUGGAUGUAGA	Cleavage	1
novel-miR74	MS.gene81432	3.5	-1	1	21	1034	1054	UCUGUAUCUGGUCUUGUGAAC	::::::::.::: :::::	ACUCACAAGAUCAGUCACAGA	Cleavage	1
novel-miR74	MS.gene013460	3.5	-1	1	21	1535	1555	UCUGUAUCUGGUCUUGUGAAC	::: .::.::::: :::::	UAUCAGGAGGCCAGAAACAGA	Cleavage	1
novel-miR74	MS.gene049436	3.5	-1	1	21	1544	1564	UCUGUAUCUGGUCUUGUGAAC	::: .::.::::: :::::	UAUCAGGAGGCCAGAAACAGA	Cleavage	1
novel-miR74	MS.gene06565	3.5	-1	1	21	1544	1564	UCUGUAUCUGGUCUUGUGAAC	::: .::.::::: :::::	UAUCAGGAGGCCAGAAACAGA	Cleavage	1
novel-miR74	MS.gene52348	3.5	-1	1	21	3970	3989	UCUGUAUCUGGUCUUGUGAAC	::: :::::..:::.::::	UAUCA-AAGACUGGAUGCAGA	Cleavage	1
novel-miR76	MS.gene27551	3.5	-1	1	24	575	598	AAAUGUAGGGACCAAUAACAUAUU	: ::::.:::: :::: :::::	GUUUUGUUGUUGGACCCUUCAUUU	Translation	1
novel-miR76	MS.gene27778	3.5	-1	1	24	575	598	AAAUGUAGGGACCAAUAACAUAUU	: ::::.:::: :::: :::::	GUUUUGUUGUUGGACCCUUCAUUU	Translation	1
novel-miR76	MS.gene016248	3.5	-1	1	24	578	601	AAAUGUAGGGACCAAUAACAUAUU	: ::::.:::: :::: :::::	GUUUUGUUGUUGGACCCUUCAUUU	Translation	1
novel-miR76	MS.gene92809	3.5	-1	1	24	578	601	AAAUGUAGGGACCAAUAACAUAUU	: ::::.:::: :::: :::::	GUUUUGUUGUUGGACCCUUCAUUU	Translation	1
novel-miR76	MS.gene031882	3.5	-1	1	24	974	997	AAAUGUAGGGACCAAUAACAUAUU	::::::::::..:::: :	UCAUCGUUAUUGGUCUUUACACUG	Cleavage	1
novel-miR76	MS.gene019649	3.5	-1	1	24	1429	1452	AAAUGUAGGGACCAAUAACAUAUU	::: :::: .:::.:::::	AUCGGGUUUUUGGGUCCUGCAUUU	Translation	1
novel-miR76	MS.gene84825	3.5	-1	1	24	1429	1452	AAAUGUAGGGACCAAUAACAUAUU	::: :::: .:::.:::::	AUCGGGUUUUUGGGUCCUGCAUUU	Translation	1
novel-miR76	MS.gene056796	3.5	-1	1	24	1429	1452	AAAUGUAGGGACCAAUAACAUAUU	::: :::: .:::.:::::	AUCGGGUUUUUGGGUCCUGCAUUU	Translation	1
novel-miR83	MS.gene84146	3.5	-1	1	23	1954	1976	CCAAUGAACUCCACCAUGUCGGU	: : .:.: ::::::::: ::::	AACAGCGUCGUGGAGUUCUUUGG	Cleavage	1
novel-miR83	MS.gene036705	3.5	-1	1	23	2929	2951	CCAAUGAACUCCACCAUGUCGGU	: ::::::: :::..::::	UCAAAGAUGGUGGUGUUUGUUGG	Translation	1
novel-miR83	MS.gene58024	3.5	-1	1	23	2929	2951	CCAAUGAACUCCACCAUGUCGGU	: ::::::: :::..::::	UCAAAGAUGGUGGUGUUUGUUGG	Translation	1
novel-miR83	MS.gene58064	3.5	-1	1	23	2929	2951	CCAAUGAACUCCACCAUGUCGGU	: ::::::: :::..::::	UCAAAGAUGGUGGUGUUUGUUGG	Translation	1
novel-miR83	MS.gene58025	3.5	-1	1	23	1253	1275	CCAAUGAACUCCACCAUGUCGGU	: ::::::: :::..::::	UCAAAGAUGGUGGUGUUUGUUGG	Translation	1
novel-miR86	MS.gene054476	3.5	-1	1	24	1089	1112	AUGUGGUAGACUGUGGGUUCUACC	: :.:. ::::::.::::.:.:	CUUUGGAUACACAGUUUACCGCGU	Cleavage	1
novel-miR86	MS.gene89074	3.5	-1	1	24	1583	1606	AUGUGGUAGACUGUGGGUUCUACC	.:: : ::::.::::.:::	CACUUGACACUCAGUUUACCGCAU	Cleavage	1
novel-miR88	MS.gene024716	3.5	-1	1	24	494	517	UAUGAGCGUCAGUAAUGUUACUGG	:..::::: ::..:::::.::.:.	CUGGUAACCUUGUUGACGUUCGUG	Cleavage	1
novel-miR88	MS.gene027899	3.5	-1	1	24	203	226	UAUGAGCGUCAGUAAUGUUACUGG	::.::: :.:::::::: ::	AUCAUAGCAUAAUUGACGCUCUUA	Cleavage	1
novel-miR89	MS.gene75492	3.5	-1	1	24	897	920	UGAUUGGACUCUGUGACAGAUUGC	:: ::::::.:::.:: ::	UGAUCCUUUCACAGGGUCUAAACA	Cleavage	1
novel-miR89	MS.gene052189	3.5	-1	1	24	897	920	UGAUUGGACUCUGUGACAGAUUGC	:: ::::::.:::.:: ::	UGAUCCUUUCACAGGGUCUAAACA	Cleavage	1
novel-miR92	MS.gene033502	3.5	-1	1	23	388	410	AUAUAGCUGUAUCCAAACAAACU	: :::::::::::::.: :::.	ACUUUGUUUGGAUACGGAUAUGA	Cleavage	1
novel-miR92	MS.gene52602	3.5	-1	1	23	388	410	AUAUAGCUGUAUCCAAACAAACU	: :::::::::::::.: :::.	ACUUUGUUUGGAUACGGAUAUGA	Cleavage	1
novel-miR92	MS.gene75230	3.5	-1	1	23	1455	1477	AUAUAGCUGUAUCCAAACAAACU	:: ::::::: .:::::.:	GGAAUGGUUGGAUAAGGCUAUGU	Cleavage	1
novel-miR92	MS.gene99534	3.5	-1	1	23	1455	1477	AUAUAGCUGUAUCCAAACAAACU	:: ::::::: .:::::.:	GGAAUGGUUGGAUAAGGCUAUGU	Cleavage	1
novel-miR92	MS.gene026125	3.5	-1	1	23	1455	1477	AUAUAGCUGUAUCCAAACAAACU	:: ::::::: .:::::.:	GGAAUGGUUGGAUAAGGCUAUGU	Cleavage	1
novel-miR92	MS.gene008951	3.5	-1	1	23	1699	1721	AUAUAGCUGUAUCCAAACAAACU	: :: :::::..:::.:::	GCGAUUUUGGGAUAUGGCUGUAU	Cleavage	1
novel-miR93	MS.gene43469	3.5	-1	1	23	49	71	CCAAUGAACUCCACCCUGUCGGU	:: :...::: ::.:::::::::	ACGGGUGGGGCGGGGUUCAUUGG	Cleavage	1
novel-miR93	MS.gene012782	3.5	-1	1	23	49	71	CCAAUGAACUCCACCCUGUCGGU	:: :...::: ::.:::::::::	ACGGGUGGGGCGGGGUUCAUUGG	Cleavage	1
novel-miR94	MS.gene029341	3.5	-1	1	24	1222	1245	AAGACUCCGGAUCUUAUAAGACCC	:.: ::::..::::::::	AUCCUAUGUUAGAUUUGGAGUCUU	Cleavage	1
novel-miR94	MS.gene065074	3.5	-1	1	24	1584	1607	AAGACUCCGGAUCUUAUAAGACCC	:.: ::::..::::::::	AUCCUAUGUUAGAUUUGGAGUCUU	Cleavage	1
novel-miR96	MS.gene29610	3.5	-1	1	24	327	350	GUUAUGUGACCAUCUAAGGUGAUC	:.:: ::.::::::.::::	UGGAAUCUCAGGUGGUCAUAUAAA	Cleavage	1
novel-miR96	MS.gene80793	3.5	-1	1	24	327	350	GUUAUGUGACCAUCUAAGGUGAUC	:.:: ::.::::::.::::	UGGAAUCUCAGGUGGUCAUAUAAA	Cleavage	1
mtr-miR1507-3p	MS.gene064571	4	-1	1	22	766	787	CCUCGUUCCAUACAUCAUCUAG	:::::::: ::::::: :::	GUAGAUGAUUUAUGGAAAGAGU	Cleavage	2
mtr-miR1507-3p	MS.gene70420	4	-1	1	22	922	943	CCUCGUUCCAUACAUCAUCUAG	:: :::::: :::::.:.:: :	CUUGAUGAUCUAUGGGAUGAAG	Cleavage	1
mtr-miR1507-3p	MS.gene62278	4	-1	1	22	586	607	CCUCGUUCCAUACAUCAUCUAG	:::::::: ::::::.:	AAGCAUGAUGUAGGGAACGGGA	Translation	1
mtr-miR1507-3p	MS.gene039178	4	-1	1	22	220	241	CCUCGUUCCAUACAUCAUCUAG	: ::::: :: :::::.:::	AUUGAUGAGGUUUGGAAUGAGA	Translation	1
mtr-miR1507-3p	MS.gene039179	4	-1	1	22	220	241	CCUCGUUCCAUACAUCAUCUAG	: ::::: :: :::::.:::	AUUGAUGAAGUUUGGAAUGAGA	Translation	1
mtr-miR1507-3p	MS.gene063433	4	-1	1	22	220	241	CCUCGUUCCAUACAUCAUCUAG	: ::::: :: :::::.:::	AUUGAUGAGGUUUGGAAUGAGA	Translation	1
mtr-miR1507-3p	MS.gene062847	4	-1	1	22	220	241	CCUCGUUCCAUACAUCAUCUAG	: ::::: :: :::::.:::	AUUGAUGAGGUUUGGAAUGAGA	Translation	1
mtr-miR1507-3p	MS.gene062846	4	-1	1	22	220	241	CCUCGUUCCAUACAUCAUCUAG	: ::::: :: :::::.:::	AUUGAUGAAGUUUGGAAUGAGA	Translation	1
mtr-miR1507-3p	MS.gene063432	4	-1	1	22	220	241	CCUCGUUCCAUACAUCAUCUAG	: ::::: :: :::::.:::	AUUGAUGAAGUUUGGAAUGAGA	Translation	1
mtr-miR1507-3p	MS.gene039177	4	-1	1	22	220	241	CCUCGUUCCAUACAUCAUCUAG	: ::::: :: :::::.:::	AUUGAUGAGGUUUGGAAUGAGA	Translation	1
mtr-miR1507-3p	MS.gene067598	4	-1	1	22	471	492	CCUCGUUCCAUACAUCAUCUAG	.:.: ::::::: .:::.::	GCGGGUUAUGUAUGUGACGGGG	Cleavage	1
mtr-miR1507-3p	MS.gene45698	4	-1	1	22	805	826	CCUCGUUCCAUACAUCAUCUAG	:: :.::::::::: :::	GGUGAAGGUGUAUGGAAAGAGC	Cleavage	1
mtr-miR1509a-3p	MS.gene030979	4	-1	1	21	350	370	ACCGGAUUUCCUUGAUUAAAG	.: ::::.:.::::.::: ::	UUGUAAUUAGGGAAGUCCCGU	Cleavage	1
mtr-miR1509a-3p	MS.gene56501	4	-1	1	21	519	539	ACCGGAUUUCCUUGAUUAAAG	:: .::::.::: :::.:::	GUUGGAUCAGGGACAUCUGGU	Cleavage	1
mtr-miR1509a-3p	MS.gene31736	4	-1	1	21	178	198	ACCGGAUUUCCUUGAUUAAAG	:: :.:.: ::.::::::::	AUUCAGUUAUGGGAAUCCGGU	Cleavage	1
mtr-miR1509a-3p	MS.gene65890	4	-1	1	21	201	221	ACCGGAUUUCCUUGAUUAAAG	:.:::::::::.::. ::	CACUGAUCAAGGAAGUCUUGU	Cleavage	1
mtr-miR1509a-3p	MS.gene65862	4	-1	1	21	291	311	ACCGGAUUUCCUUGAUUAAAG	:.:::::::::.::. ::	CAAUGAUCAAGGAAGUCUUGU	Cleavage	1
mtr-miR1509a-3p	MS.gene31487	4	-1	1	21	2048	2068	ACCGGAUUUCCUUGAUUAAAG	: : :::::::::. :::::	AUAUCAUCAAGGAAGGCCGGU	Cleavage	1
mtr-miR1509a-3p	MS.gene32839	4	-1	1	21	603	623	ACCGGAUUUCCUUGAUUAAAG	::.:: :: :.:.::::::	GGUUGAUGAAUGGAGUCCGGU	Translation	1
mtr-miR1509a-3p	MS.gene012836	4	-1	1	21	603	623	ACCGGAUUUCCUUGAUUAAAG	::.:: :: :.:.::::::	GGUUGAUGAAUGGAGUCCGGU	Translation	1
mtr-miR1509a-3p	MS.gene94845	4	-1	1	21	316	336	ACCGGAUUUCCUUGAUUAAAG	::: ::::::.::.:::	ACAUAAGGAAGGAAGUCUGGU	Cleavage	1
mtr-miR1509a-3p	MS.gene06239	4	-1	1	21	39	59	ACCGGAUUUCCUUGAUUAAAG	: : :::::::.: :::::	UGUGACUCAAGGAGAACCGGU	Cleavage	1
mtr-miR1509b	MS.gene37855	4	-1	1	22	35	56	UUAAUCUAGGAAAUUACACUCG	: ::: ::::::.::. .::::	CAAGUUUAAUUUUCUGUGUUAA	Cleavage	1
mtr-miR1509b	MS.gene31794	4	-1	1	22	686	707	UUAAUCUAGGAAAUUACACUCG	:: ::::::::.::: ::	GAUUUGAAAUUUCCUGGAUAAA	Cleavage	1
mtr-miR1509b	MS.gene011175	4	-1	1	22	1256	1277	UUAAUCUAGGAAAUUACACUCG	::::: :::..:.::::.	UUUGUGUACUUUUUUGGAUUGU	Cleavage	2
mtr-miR1509b	MS.gene66868	4	-1	1	22	1897	1918	UUAAUCUAGGAAAUUACACUCG	:: : : :::::::.:.::::	CGUCUCUCAUUUCCUGGGUUAA	Cleavage	1
mtr-miR1510a-5p	MS.gene33692	4	-1	1	21	206	226	UUGUCUUACCCAUUCCUCCCA	::::::: :: :: :::::::	UGGGAGGUAUUGGAAAGACAA	Translation	1
mtr-miR1510a-5p	MS.gene69007	4	-1	1	21	680	700	UUGUCUUACCCAUUCCUCCCA	:::: ::::: :: :::::::	UGGGCGGAAUAGGGAAGACAA	Translation	1
mtr-miR1510a-5p	MS.gene011221	4	-1	1	21	242	262	UUGUCUUACCCAUUCCUCCCA	:::: ::::: :: :::::::	UGGGUGGAAUAGGGAAGACAA	Translation	1
mtr-miR1510a-5p	MS.gene057714	4	-1	1	21	587	607	UUGUCUUACCCAUUCCUCCCA	:::: ::: :::: :::::::	UGGGUGGAUUGGGCAAGACAA	Cleavage	1
mtr-miR1510a-5p	MS.gene68992	4	-1	1	21	674	694	UUGUCUUACCCAUUCCUCCCA	:::: ::::: :: :::::::	UGGGCGGAAUAGGGAAGACAA	Translation	1
mtr-miR1510a-5p	MS.gene061479	4	-1	1	21	674	694	UUGUCUUACCCAUUCCUCCCA	:::: ::::: :: :::::::	UGGGCGGAAUAGGGAAGACAA	Translation	1
mtr-miR1510a-5p	MS.gene30404	4	-1	1	21	269	289	UUGUCUUACCCAUUCCUCCCA	:::: ::::: :: :::::::	UGGGCGGAAUUGGAAAGACAA	Translation	1
mtr-miR1510a-5p	MS.gene42850	4	-1	1	21	238	258	UUGUCUUACCCAUUCCUCCCA	::::..:::: :.:::::	ACUGAGGGGUGGGAAGGACAA	Cleavage	1
mtr-miR1510a-5p	MS.gene035700	4	-1	1	21	45	65	UUGUCUUACCCAUUCCUCCCA	: ::.::.::::: .::..::	UUGGGGGGAUGGGAGAGGUAA	Cleavage	1
mtr-miR1510a-5p	MS.gene006631	4	-1	1	21	2616	2636	UUGUCUUACCCAUUCCUCCCA	::: :::::: :.:::::	CAUGAGAAAUGGGAAGGACAA	Cleavage	1
mtr-miR1510b-3p	MS.gene76166	4	-1	1	21	1488	1508	ACAUGGUCGGUAUCCCUGGAA	: ::::::.::.:::::	UCAAAUGGAUACUGAUCAUGU	Cleavage	1
mtr-miR1510b-5p	MS.gene066938	4	-1	1	21	648	668	CCAUGGAUCCCUACCAUGUGG	.:: ::::::::: ::::	GACUAUAGUAGGGAUCAAUGG	Cleavage	1
mtr-miR1510b-5p	MS.gene96227	4	-1	1	21	1585	1605	CCAUGGAUCCCUACCAUGUGG	:. :: :.::::::..:::	GGAUUUGAUGGGGAUCUGUGG	Cleavage	1
mtr-miR1510b-5p	MS.gene002744	4	-1	1	21	1585	1605	CCAUGGAUCCCUACCAUGUGG	:. :: :.::::::..:::	GGAUUUGAUGGGGAUCUGUGG	Cleavage	1
mtr-miR156a	MS.gene067490	4	-1	1	21	28	48	UGACAGAAGAGAGAGAGCACA	:::::.::::::::.: :.	GGUGCUUUCUCUCUUUUCUUC	Cleavage	1
mtr-miR156a	MS.gene65862	4	-1	1	21	33	53	UGACAGAAGAGAGAGAGCACA	:::.:.:::.:::::: :..	GGUGUUUUCUUUCUUCUUUUG	Cleavage	1
mtr-miR156a	MS.gene064183	4	-1	1	21	748	768	UGACAGAAGAGAGAGAGCACA	::.:.::::: :::::::	CAUGUUUUCUCUAAUCUGUCA	Cleavage	1
mtr-miR156a	MS.gene006495	4	-1	1	21	164	184	UGACAGAAGAGAGAGAGCACA	: : : .:::::::::: :::	UUUACAUUCUCUCUUCUCUCA	Cleavage	1
mtr-miR156a	MS.gene052329	4	-1	1	21	164	184	UGACAGAAGAGAGAGAGCACA	: : : .:::::::::: :::	UUUACAUUCUCUCUUCUCUCA	Cleavage	1
mtr-miR156a	MS.gene031804	4	-1	1	21	164	184	UGACAGAAGAGAGAGAGCACA	: : : .:::::::::: :::	UUUACAUUCUCUCUUCUCUCA	Cleavage	1
mtr-miR156a	MS.gene29089	4	-1	1	21	164	184	UGACAGAAGAGAGAGAGCACA	: : : .:::::::::: :::	UUUACAUUCUCUCUUCUCUCA	Cleavage	1
mtr-miR156b-3p	MS.gene80145	4	-1	1	22	558	579	UGCUCACUCUCUAUCUGUCACC	::: ::.:::::.:::.: :	CAUGAGAGGUAGAGGGUGGGAA	Cleavage	1
mtr-miR156b-3p	MS.gene062574	4	-1	1	22	2171	2192	UGCUCACUCUCUAUCUGUCACC	:::::::::: :::: :..	CAAGACAGAUAGAAAGUGUGUG	Cleavage	1
mtr-miR156b-3p	MS.gene007647	4	-1	1	22	2171	2192	UGCUCACUCUCUAUCUGUCACC	:::::::::: :::: :..	CAAGACAGAUAGAAAGUGUGUG	Cleavage	1
mtr-miR156b-3p	MS.gene08620	4	-1	1	22	2171	2192	UGCUCACUCUCUAUCUGUCACC	:::::::::: :::: :..	CAAGACAGAUAGAAAGUGUGUG	Cleavage	1
mtr-miR156b-5p	MS.gene48360	4	-1	1	20	1647	1666	UGACAGAAGAGAGUGAGCAC	::::::.:::::: :::	UCACUCACUUUCUUCUCUCA	Cleavage	1
mtr-miR156b-5p	MS.gene24369	4	-1	1	20	731	750	UGACAGAAGAGAGUGAGCAC	::: :.:. :::::.:::::	GUGAUUAUCCUCUUUUGUCA	Cleavage	1
mtr-miR156b-5p	MS.gene67094	4	-1	1	20	731	750	UGACAGAAGAGAGUGAGCAC	::: :.:. :::::.:::::	GUGAUUAUCCUCUUUUGUCA	Cleavage	1
mtr-miR156b-5p	MS.gene030124	4	-1	1	20	712	731	UGACAGAAGAGAGUGAGCAC	::::::::::.::. :::	AUGCUCACUCUUUUUCAUCA	Cleavage	1
mtr-miR156d-3p	MS.gene22175	4	-1	1	23	984	1006	UGCUCACUCAUCUUUCUGUCAAA	: :::::::.:::: ::: :.:	CUGGACAGAAGGAUGUGUGCGUA	Cleavage	1
mtr-miR156d-3p	MS.gene009018	4	-1	1	23	4564	4586	UGCUCACUCAUCUUUCUGUCAAA	::..::::::: : ::::::	CAGGAUGGAAAGAUCAUUGAGCA	Cleavage	1
mtr-miR156d-3p	MS.gene21655	4	-1	1	23	82	104	UGCUCACUCAUCUUUCUGUCAAA	:: :.::::::: :::::	GAGUUCAUAGAGAUGAGCGAGCA	Cleavage	1
mtr-miR156d-3p	MS.gene61200	4	-1	1	23	725	747	UGCUCACUCAUCUUUCUGUCAAA	.:: ::.::::::::. ::	ACAAGCAAAAGGAUGAGUGGUCA	Cleavage	1
mtr-miR156d-3p	MS.gene36287	4	-1	1	23	725	747	UGCUCACUCAUCUUUCUGUCAAA	.:: ::.::::::::. ::	ACAAGCAAAAGGAUGAGUGGUCA	Cleavage	1
mtr-miR156e	MS.gene91606	4	-1	1	21	429	449	UUGACAGAAGAUAGAGAGCAC	: ::::::.: :::::::	UCUCACUCUAUUUGCUGUCAA	Cleavage	1
mtr-miR156e	MS.gene52348	4	-1	1	21	6382	6402	UUGACAGAAGAUAGAGAGCAC	:: .:::.:::::: :::.	UCGCGUUCUGUCUUCUAUCAG	Cleavage	1
mtr-miR156e	MS.gene56169	4	-1	1	21	1608	1628	UUGACAGAAGAUAGAGAGCAC	:.:: ::::::.:::..:	AAGUUCAAUAUCUUUUGUUGA	Cleavage	1
mtr-miR156g-3p	MS.gene09776	4	-1	1	21	487	507	GCUCUCUAGACUUCUGUCAUC	::::.:::.::: ::: :::	CAUGAUAGAGGUCCAGAAAGC	Cleavage	1
mtr-miR156g-3p	MS.gene09766	4	-1	1	21	475	495	GCUCUCUAGACUUCUGUCAUC	::::.:::.::: ::: :::	CAUGAUAGAGGUCCAGAAAGC	Cleavage	1
mtr-miR156g-3p	MS.gene007394	4	-1	1	21	661	681	GCUCUCUAGACUUCUGUCAUC	: :::..:::: .:::::::	GCUGAUGGAAGAUUAGAGAGG	Translation	1
mtr-miR156g-3p	MS.gene06278	4	-1	1	21	2007	2027	GCUCUCUAGACUUCUGUCAUC	.: :::::::::: :.:::	UGUUACAGAAGUCUUGGGAGG	Cleavage	1
mtr-miR156g-5p	MS.gene033528	4	-1	1	21	354	374	UUGACAGAAGAUAGAGGGCAC	: ::.::::::::.:: .::	AUACCUUCUAUCUUUUGGUAA	Cleavage	1
mtr-miR156g-5p	MS.gene000303	4	-1	1	21	1	21	UUGACAGAAGAUAGAGGGCAC	::.. ::::::::::::. :	AUGUUGUCUAUCUUCUGUUUA	Cleavage	1
[truncated: 3,014 more rows]

## Sheet: Table S5C 
Supplementary Table 5C miRNA targets predicted by Targetfinder
miRNA	mRNA	score	range	stand	target		query
mtr-miR160a	MS.gene056152	0.5	1401-1421	1	5' UGGCAUGCAGGGAGCCAGGCA 3'	::::::.::::::::::::::	3' ACCGUAUGUCCCUCGGUCCGU 5'
novel-miR98	MS.gene021240	4.5	574-594	1	5' UCCCUCCGGUUACUUGUAUAG 3'	::::::::::.:: :.::::.	3' AGGGAGGCCAGUGUAUAUAUU 5'
novel-miR92	MS.gene044309	4	0-0	1	5' UGUUGAUUUGGAUGCAGCUAUAU 3'	::: :::::::.:::::::::	3' UCAAACAAACCUAUGUCGAUAUA 5'
novel-miR74	MS.gene74565	5	844-864	1	5' GUUCUCAACACCAGGUGCAGA 3'	:::: ::: :::::.:.::::	3' CAAGUGUUCUGGUCUAUGUCU 5'
novel-miR74	MS.gene003278	5	844-864	1	5' GUUCUCAACACCAGGUGCAGA 3'	:::: ::: :::::.:.::::	3' CAAGUGUUCUGGUCUAUGUCU 5'
novel-miR74	MS.gene03136	5	844-864	1	5' GUUCUCAACACCAGGUGCAGA 3'	:::: ::: :::::.:.::::	3' CAAGUGUUCUGGUCUAUGUCU 5'
novel-miR74	MS.gene54216	5	0-0	1	5' GCUC-CAAGACCAAAUGCAGA 3'	: :: :::::::: ::.::::	3' CAAGUGUUCUGGUCUAUGUCU 5'
novel-miR74	MS.gene09682	5	0-0	1	5' GCUC-CAAGACCAAAUGCAGA 3'	: :: :::::::: ::.::::	3' CAAGUGUUCUGGUCUAUGUCU 5'
novel-miR74	MS.gene015340	5	0-0	1	5' GCUC-CAAGACCAAAUGCAGA 3'	: :: :::::::: ::.::::	3' CAAGUGUUCUGGUCUAUGUCU 5'
novel-miR74	MS.gene21496	5	0-0	1	5' GCUC-CAAGACCAAAUGCAGA 3'	: :: :::::::: ::.::::	3' CAAGUGUUCUGGUCUAUGUCU 5'
novel-miR74	MS.gene46506	5	0-0	1	5' GUUU-UACCACCAGAUACAGA 3'	:::. .: ::::::::::::	3' CAAGUGUUCUGGUCUAUGUCU 5'
novel-miR74	MS.gene034659	5	1231-1250	1	5' GUUU-UACCACCAGAUACAGA 3'	:::. .: ::::::::::::	3' CAAGUGUUCUGGUCUAUGUCU 5'
novel-miR73	MS.gene93195	4.5	1340-1362	1	5' UAGUCCAUACC-UUAAUUCUCUAG 3'	:::::::: : :::::::::::.	3' AUCAGGUACGACAAUUAAGAGAUU 5'
novel-miR71	MS.gene002532	5	0-0	1	5' CAAGUUAACUCACGUUCGGUAUG 3'	::::::::::::.:::.:::	3' CCUCAAUUGAGUGCGAGCUAUAA 5'
novel-miR69	MS.gene09379	5	1092-1113	1	5' GGAGAAAUAUAUUCACAACAAA 3'	::: :::: ::.::::::: ::	3' CCUAUUUA-AUGAGUGUUGGUU 5'
novel-miR66	MS.gene69717	3.5	163-183	1	5' GAUGUGAAGUUCAGAGGAAUU 3'	:::: . ::::::::::::.:	3' CUACUUCUCAAGUCUCCUUGA 5'
novel-miR66	MS.gene78885	4.5	0-0	1	5' GGUCAAG-GUUCAGAGGAGUU 3'	:.: ::: ::::::::::..:	3' CUACUUCUCAAGUCUCCUUGA 5'
novel-miR66	MS.gene59973	4.5	1176-1195	1	5' GGUCAAG-GUUCAGAGGAGUU 3'	:.: ::: ::::::::::..:	3' CUACUUCUCAAGUCUCCUUGA 5'
novel-miR66	MS.gene016473	4.5	0-0	1	5' GGUCAAG-GUUCAGAGGAGUU 3'	:.: ::: ::::::::::..:	3' CUACUUCUCAAGUCUCCUUGA 5'
novel-miR66	MS.gene063872	4.5	1289-1308	1	5' GGUCAAG-GUUCAGAGGAGUU 3'	:.: ::: ::::::::::..:	3' CUACUUCUCAAGUCUCCUUGA 5'
novel-miR66	MS.gene016472	4.5	0-0	1	5' GGUCAAG-GUUCAGAGGAGUU 3'	:.: ::: ::::::::::..:	3' CUACUUCUCAAGUCUCCUUGA 5'
novel-miR66	MS.gene75816	4.5	419-439	1	5' GGCGUUGAGUUCAGAGGAGCU 3'	:. : ::::::::::::.::	3' CUACUUCUCAAGUCUCCUUGA 5'
novel-miR66	MS.gene033813	4.5	419-439	1	5' GGCGUUGAGUUCAGAGGAGCU 3'	:. : ::::::::::::.::	3' CUACUUCUCAAGUCUCCUUGA 5'
novel-miR66	MS.gene69100	5	876-895	1	5' UCUGAAGAGUU-AGAGGAAUU 3'	::::::::: :::::::.:	3' CUACUUCUCAAGUCUCCUUGA 5'
novel-miR66	MS.gene63577	5	2709-2728	1	5' GGUGGA-AGUUUAGAAGAACU 3'	:.::.: ::::.::: :::::	3' CUACUUCUCAAGUCUCCUUGA 5'
novel-miR66	MS.gene99431	5	2721-2740	1	5' GGUGGA-AGUUUAGAAGAACU 3'	:.::.: ::::.::: :::::	3' CUACUUCUCAAGUCUCCUUGA 5'
novel-miR66	MS.gene71775	5	564-583	1	5' GAUCAAGAGUU-AGAGCAACU 3'	::: ::::::: :::: ::::	3' CUACUUCUCAAGUCUCCUUGA 5'
novel-miR66	MS.gene066077	5	588-607	1	5' GAUCAAGAGUU-AGAGCAACU 3'	::: ::::::: :::: ::::	3' CUACUUCUCAAGUCUCCUUGA 5'
novel-miR65	MS.gene86708	5	666-689	1	5' GAGAUAGCGGUUCUAUUUAUGAAU 3'	.:::.:: : ::::::::::: ::	3' UUCUGUCUCAAAGAUAAAUACCUA 5'
novel-miR62	MS.gene057956	4.5	0-0	1	5' UUUGCCAA-AGAGAUUUGCAC 3'	:.:::::: :::::::::: :	3' AGACGGUUAUCUCUAAACGAG 5'
novel-miR62	MS.gene001056	4.5	1028-1047	1	5' UUUGCCAA-AGAGAUUUGCAC 3'	:.:::::: :::::::::: :	3' AGACGGUUAUCUCUAAACGAG 5'
novel-miR62	MS.gene21807	4.5	1028-1047	1	5' UUUGCCAA-AGAGAUUUGCAC 3'	:.:::::: :::::::::: :	3' AGACGGUUAUCUCUAAACGAG 5'
novel-miR62	MS.gene024832	4.5	1028-1047	1	5' UUUGCCAA-AGAGAUUUGCAC 3'	:.:::::: :::::::::: :	3' AGACGGUUAUCUCUAAACGAG 5'
novel-miR62	MS.gene54435	4.5	949-968	1	5' UCUGU-AUUAGAGACUUGCUC 3'	::::. : :::::: ::::::	3' AGACGGUUAUCUCUAAACGAG 5'
novel-miR62	MS.gene022902	5	0-0	1	5' UUUGCUAAUAGAGAUU-GUUA 3'	:.:::.:::::::::: :.:	3' AGACGGUUAUCUCUAAACGAG 5'
novel-miR62	MS.gene72608	5	0-0	1	5' UUUGC-AAUGGAGAUAUGCUU 3'	:.::: :::.::::: ::::.	3' AGACGGUUAUCUCUAAACGAG 5'
novel-miR62	MS.gene93968	5	0-0	1	5' UUUGC-AAUGGAGAUAUGCUU 3'	:.::: :::.::::: ::::.	3' AGACGGUUAUCUCUAAACGAG 5'
novel-miR62	MS.gene042918	5	0-0	1	5' UUUGC-AAUGGAGAUAUGCUU 3'	:.::: :::.::::: ::::.	3' AGACGGUUAUCUCUAAACGAG 5'
novel-miR62	MS.gene068424	5	431-450	1	5' GAUUCCAAUAGAGAUUU-CUC 3'	: ::::::::::::: :::	3' AGACGGUUAUCUCUAAACGAG 5'
novel-miR60	MS.gene064687	5	0-0	1	5' UGGGCCAACAUGAUCCAAUGG 3'	:.:: ::::::: ::::::.	3' UCUCGUUUGUACUUGGUUACU 5'
novel-miR60	MS.gene014494	5	0-0	1	5' UGGGCCAACAUGAUCCAAUGG 3'	:.:: ::::::: ::::::.	3' UCUCGUUUGUACUUGGUUACU 5'
novel-miR60	MS.gene064612	5	0-0	1	5' AGUGCAAAGCAUGGAUCAAUGU 3'	:: ::::: ::::.:.:::::	3' UCUCGUUU-GUACUUGGUUACU 5'
novel-miR60	MS.gene066239	5	4415-4434	1	5' AGAGUAUG-AUGAGCCAAUGA 3'	::::.: . ::::.:::::::	3' UCUCGUUUGUACUUGGUUACU 5'
novel-miR60	MS.gene006196	5	4415-4434	1	5' AGAGUAUG-AUGAGCCAAUGA 3'	::::.: . ::::.:::::::	3' UCUCGUUUGUACUUGGUUACU 5'
novel-miR60	MS.gene067574	5	413-434	1	5' AGAGCAAAGCAUGAAGCAAUCA 3'	:::::::: :::::: :::: :	3' UCUCGUUU-GUACUUGGUUACU 5'
novel-miR60	MS.gene072561	5	882-901	1	5' AGAUUGUACAU-AACCAAUGA 3'	::: .. :::: :::::::::	3' UCUCGUUUGUACUUGGUUACU 5'
novel-miR60	MS.gene050759	5	882-901	1	5' AGAUUGUACAU-AACCAAUGA 3'	::: .. :::: :::::::::	3' UCUCGUUUGUACUUGGUUACU 5'
novel-miR59	MS.gene027412	5	0-0	1	5' AAUUAUUUUAAUGUGGGUAACAUU 3'	: :::::..::::::.::::: ::	3' UGAAUAAGGUUACACUCAUUGCAA 5'
novel-miR58	MS.gene064142	5	0-0	1	5' AUACAAUUUAUGUC-AACUUUCAU 3'	: :::.:.::::: :::::::::	3' UCAGUUGAGUACAGAUUGAAAGUA 5'
novel-miR58	MS.gene68631	5	0-0	1	5' AUACAAUUUAUGUC-AACUUUCAU 3'	: :::.:.::::: :::::::::	3' UCAGUUGAGUACAGAUUGAAAGUA 5'
novel-miR54	MS.gene067497	3.5	1142-1163	1	5' AAAGGAUUUCAAGUUGCUCCAG 3'	::::: :::::::::: ::::.	3' UUUCC-AAAGUUCAACCAGGUU 5'
novel-miR54	MS.gene47281	4.5	0-0	1	5' AAGUGUUUCAA-UUGGUUCAA 3'	::. ::::::: :::::.:::	3' UUUCCAAAGUUCAACCAGGUU 5'
novel-miR54	MS.gene057714	5	0-0	1	5' AAAGGCUUCAAAUUGGUUCGA 3'	::::: ::::: :::::.:.:	3' UUUCCAAAGUUCAACCAGGUU 5'
novel-miR54	MS.gene059606	5	308-328	1	5' AAAGAUUUCAAGUUGUUACAA 3'	:::: :::::::::: : :::	3' UUUCCAAAGUUCAACCAGGUU 5'
novel-miR54	MS.gene007692	5	222-243	1	5' AAAGGGUUCAAAUUGUGUCCAA 3'	::::: ::::: ::: ::::::	3' UUUCCAAAGUUCAAC-CAGGUU 5'
novel-miR54	MS.gene08681	5	222-243	1	5' AAAGGGUUCAAAUUGUGUCCAA 3'	::::: ::::: ::: ::::::	3' UUUCCAAAGUUCAAC-CAGGUU 5'
novel-miR54	MS.gene050138	5	222-243	1	5' AAAGGGUUCAAAUUGUGUCCAA 3'	::::: ::::: ::: ::::::	3' UUUCCAAAGUUCAAC-CAGGUU 5'
novel-miR54	MS.gene05867	5	0-0	1	5' GGACAUGUUCGAGUUGGUCCAA 3'	..: : :::.:::::::::::	3' UUUCCA-AAGUUCAACCAGGUU 5'
novel-miR54	MS.gene030544	5	513-532	1	5' AAAGAGCUCAAGUUG-UCCAA 3'	:::: :::::::: :::::	3' UUUCCAAAGUUCAACCAGGUU 5'
novel-miR54	MS.gene73689	5	366-385	1	5' AAAGAGCUCAAGUUG-UCCAA 3'	:::: :::::::: :::::	3' UUUCCAAAGUUCAACCAGGUU 5'
novel-miR53	MS.gene063083	1.5	0-0	1	5' AG-GGAAGCCUUUGAGGGUU 3'	:: ::::::::::::::::.	3' UCACCUUCGGAAACUCCCAG 5'
novel-miR53	MS.gene85962	4	0-0	1	5' GGUGGAGGUGUUUGAGGGUC 3'	.:::::.:. ::::::::::	3' UCACCUUCGGAAACUCCCAG 5'
novel-miR53	MS.gene037523	5	1238-1257	1	5' CUAGAGAGCCUUUGAGGGUU 3'	: .:::::::::::::.	3' UCACCUUCGGAAACUCCCAG 5'
novel-miR53	MS.gene70056	5	1238-1257	1	5' CUAGAGAGCCUUUGAGGGUU 3'	: .:::::::::::::.	3' UCACCUUCGGAAACUCCCAG 5'
novel-miR53	MS.gene50792	5	1238-1257	1	5' CUAGAGAGCCUUUGAGGGUU 3'	: .:::::::::::::.	3' UCACCUUCGGAAACUCCCAG 5'
novel-miR53	MS.gene89779	5	1238-1257	1	5' CUAGAGAGCCUUUGAGGGUU 3'	: .:::::::::::::.	3' UCACCUUCGGAAACUCCCAG 5'
novel-miR53	MS.gene49466	5	633-652	1	5' AGCAGAAGCUUUUAAGGGUC 3'	:: :::::.::: ::::::	3' UCACCUUCGGAAACUCCCAG 5'
novel-miR53	MS.gene71845	5	55-74	1	5' UGCCGAAGCCUUUGAGGAUC 3'	: ::::::::::::: ::	3' UCACCUUCGGAAACUCCCAG 5'
novel-miR53	MS.gene76288	5	55-74	1	5' UGCCGAAGCCUUUGAGGAUC 3'	: ::::::::::::: ::	3' UCACCUUCGGAAACUCCCAG 5'
novel-miR53	MS.gene026568	5	28-46	1	5' AGUAGA-GCCCUUGAGGGUG 3'	::: :: ::: ::::::::	3' UCACCUUCGGAAACUCCCAG 5'
novel-miR53	MS.gene59114	5	28-46	1	5' AGUAGA-GCCCUUGAGGGUG 3'	::: :: ::: ::::::::	3' UCACCUUCGGAAACUCCCAG 5'
novel-miR53	MS.gene83107	5	28-46	1	5' AGUAGA-GCCCUUGAGGGUG 3'	::: :: ::: ::::::::	3' UCACCUUCGGAAACUCCCAG 5'
novel-miR50	MS.gene069807	5	0-0	1	5' GGUGUAUCUUCAUGGACUAAUGUG 3'	.:: ::. :::::::::::: :::	3' UCAGAUGUAAGUACCUGAUUUCAC 5'
novel-miR50	MS.gene43592	5	0-0	1	5' AG-CCACAUUCAUGGACAAAGGUG 3'	:: : :::::::::::: ::.:::	3' UCAGAUGUAAGUACCUGAUUUCAC 5'
novel-miR50	MS.gene43593	5	360-382	1	5' AG-CCACAUUCAUGGACAAAGGUG 3'	:: : :::::::::::: ::.:::	3' UCAGAUGUAAGUACCUGAUUUCAC 5'
novel-miR5	MS.gene039328	5	0-0	1	5' GAGAUCAGUGCUGGCGGCUUGG 3'	.:::::: :::::::.:::: .	3' UUCUAGU-ACGACCGUCGAAGU 5'
novel-miR5	MS.gene37165	5	1329-1349	1	5' AUGAUAGUGCUGGCAGUUUUG 3'	: ::: .:::::::::.::..	3' UUCUAGUACGACCGUCGAAGU 5'
novel-miR49	MS.gene039328	4.5	0-0	1	5' GAGAUCAGUGCUGGCGGCUUGG 3'	::::::: :::::::.:::: .	3' CUCUAGU-ACGACCGUCGAAGU 5'
novel-miR42	MS.gene031565	4.5	124-143	1	5' UGCCAAUGGA-UGAUGCUCUU 3'	:::::::.:: ::::::.::	3' ACGGUUAUCUCACUACGGGAU 5'
novel-miR42	MS.gene34429	4.5	987-1006	1	5' UGCCGAC-GAGUGGUGCUCUA 3'	::::.: :::::.:::.:::	3' ACGGUUAUCUCACUACGGGAU 5'
novel-miR42	MS.gene006359	4.5	0-0	1	5' UGCCGAC-GAGUGGUGCUCUA 3'	::::.: :::::.:::.:::	3' ACGGUUAUCUCACUACGGGAU 5'
novel-miR42	MS.gene052966	4.5	0-0	1	5' UGCCGAC-GAGUGGUGCUCUA 3'	::::.: :::::.:::.:::	3' ACGGUUAUCUCACUACGGGAU 5'
novel-miR4	MS.gene00859	4.5	0-0	1	5' GAAUGUG-ACAGAAUGUCAAG 3'	: : ::: ::::::::.:::.	3' CCUCCACCUGUCUUACGGUUU 5'
novel-miR4	MS.gene01868	4.5	0-0	1	5' GAAUGUG-ACAGAAUGUCAAG 3'	: : ::: ::::::::.:::.	3' CCUCCACCUGUCUUACGGUUU 5'
novel-miR4	MS.gene002905	4.5	180-199	1	5' GAAUGUG-ACAGAAUGUCAAG 3'	: : ::: ::::::::.:::.	3' CCUCCACCUGUCUUACGGUUU 5'
novel-miR4	MS.gene017768	5	283-302	1	5' UGAGGUCG-CAGAAUGCCAAU 3'	::::: : :::::::::::	3' CCUCCACCUGUCUUACGGUUU 5'
novel-miR38	MS.gene35174	5	0-0	1	5' UGUU-UACAUAUAUCACUAUUUU 3'	::: :::: :::::::::.:.:	3' UCAACAUGUUUAUAGUGAUGAGA 5'
novel-miR3	MS.gene048634	5	218-239	1	5' AAAGGAGCUUCUCUUCAGUGCA 3'	::::::::.:.::::::: ::	3' CUUCCUCGAGGGGAAGUCAGGU 5'
novel-miR29	MS.gene40823	5	218-240	1	5' UGUUCUUCAUAUAA-ACAUCUCUU 3'	::: :::: :::: :::::::::	3' CCAACAAGUUUAUUGUGUAGAGAA 5'
novel-miR22	MS.gene59028	5	0-0	1	5' UCACAUAACAAUGACCGGAGG 3'	: :::::: ::::::::::	3' CGAAUAUUGUCACUGGCCUCC 5'
novel-miR22	MS.gene037000	5	0-0	1	5' UCACAUAACAAUGACCGGAGG 3'	: :::::: ::::::::::	3' CGAAUAUUGUCACUGGCCUCC 5'
novel-miR22	MS.gene68555	5	325-344	1	5' CCUUAUA-CAUUGACCGGAGA 3'	:::::: :: :::::::::	3' CGAAUAUUGUCACUGGCCUCC 5'
novel-miR22	MS.gene72076	5	0-0	1	5' CCUUAUA-CACUGACCGGAGA 3'	:::::: :: :::::::::	3' CGAAUAUUGUCACUGGCCUCC 5'
novel-miR22	MS.gene66236	5	0-0	1	5' CCUUAUA-CACUGACCGGAGA 3'	:::::: :: :::::::::	3' CGAAUAUUGUCACUGGCCUCC 5'
novel-miR22	MS.gene064288	5	0-0	1	5' CCUUAUA-CACUGACCGGAGA 3'	:::::: :: :::::::::	3' CGAAUAUUGUCACUGGCCUCC 5'
novel-miR205	MS.gene018708	4	0-0	1	5' CAGGGCAACUUUUCUUUGGCU 3'	:::::: :::.:.:::::::	3' GUCCCGCUGAGAGGAAACCGC 5'
novel-miR205	MS.gene97006	4.5	0-0	1	5' CAGGGCAGCUUUUCUUUGGCU 3'	:::::: .::.:.:::::::	3' GUCCCGCUGAGAGGAAACCGC 5'
novel-miR205	MS.gene020365	4.5	0-0	1	5' CAGGGCAGCUUUUCUUUGGCU 3'	:::::: .::.:.:::::::	3' GUCCCGCUGAGAGGAAACCGC 5'
novel-miR205	MS.gene23489	4.5	0-0	1	5' CAGGGCAGCUUUUCUUUGGCU 3'	:::::: .::.:.:::::::	3' GUCCCGCUGAGAGGAAACCGC 5'
novel-miR205	MS.gene018707	4.5	0-0	1	5' CAGGGCAGCUUUUCUUUGGCU 3'	:::::: .::.:.:::::::	3' GUCCCGCUGAGAGGAAACCGC 5'
novel-miR205	MS.gene39555	4.5	0-0	1	5' CAGAAAGGCUCUCCUUUGGCC 3'	::: :.::::::::::::	3' GUCCCGCUGAGAGGAAACCGC 5'
novel-miR205	MS.gene26427	4.5	0-0	1	5' CAGAAAGGCUCUCCUUUGGCC 3'	::: :.::::::::::::	3' GUCCCGCUGAGAGGAAACCGC 5'
novel-miR205	MS.gene26604	4.5	0-0	1	5' CAGAAAGGCUCUCCUUUGGCC 3'	::: :.::::::::::::	3' GUCCCGCUGAGAGGAAACCGC 5'
novel-miR205	MS.gene23490	5	0-0	1	5' CAGGACAACUUUUCUUUGGCU 3'	:::: : :::.:.:::::::	3' GUCCCGCUGAGAGGAAACCGC 5'
novel-miR204	MS.gene01868	5	817-840	1	5' AACAGCUGUGUCUCAAAUUGGUCC 3'	::. .:: ::::::::::::::	3' CAGUUUGCAAAGAGUUUAACCAGG 5'
novel-miR204	MS.gene002905	5	0-0	1	5' AACAGCUGUGUCUCAAAUUGGUCC 3'	::. .:: ::::::::::::::	3' CAGUUUGCAAAGAGUUUAACCAGG 5'
novel-miR203	MS.gene26775	3.5	2203-2225	1	5' GUUGCAUGGUGUAAUAUUACCAA 3'	:.::: ::::::::::::: :::	3' CGACG-ACCACAUUAUAAUAGUU 5'
novel-miR203	MS.gene064139	3.5	2203-2225	1	5' GUUGCAUGGUGUAAUAUUACCAA 3'	:.::: ::::::::::::: :::	3' CGACG-ACCACAUUAUAAUAGUU 5'
novel-miR203	MS.gene68634	3.5	2203-2225	1	5' GUUGCAUGGUGUAAUAUUACCAA 3'	:.::: ::::::::::::: :::	3' CGACG-ACCACAUUAUAAUAGUU 5'
novel-miR203	MS.gene70495	5	264-285	1	5' GCUGCCGGUGUGAUAUUGUCCA 3'	::::: :::::.:::::.:: :	3' CGACGACCACAUUAUAAUAGUU 5'
novel-miR193	MS.gene47965	4	132-151	1	5' UCAACAUCAUAUGGCUCUGU 3'	::: :::::.:.:::::.::	3' AGUAGUAGUGUGCCGAGGCA 5'
novel-miR193	MS.gene030877	4	0-0	1	5' UCAACAUCAUAUGGCUCUGU 3'	::: :::::.:.:::::.::	3' AGUAGUAGUGUGCCGAGGCA 5'
novel-miR193	MS.gene27996	4	0-0	1	5' UCAACAUCAUAUGGCUCUGU 3'	::: :::::.:.:::::.::	3' AGUAGUAGUGUGCCGAGGCA 5'
novel-miR187	MS.gene33683	5	0-0	1	5' CUGAAGCUA-GGACAAUCUCUUUU 3'	:: :::: :::::::::::.::	3' CCCUACGAUUCCUGUUAGAGAGAA 5'
novel-miR187	MS.gene33429	5	0-0	1	5' CUGAAGCUA-GGACAAUCUCUUUU 3'	:: :::: :::::::::::.::	3' CCCUACGAUUCCUGUUAGAGAGAA 5'
novel-miR186	MS.gene86054	4	0-0	1	5' AGUUACAAUGAUCCUUCAAUG-AU 3'	:::.:::::. :::::::::: ::	3' UCAGUGUUAUCAGGAAGUUACAUA 5'
novel-miR186	MS.gene031109	4	0-0	1	5' AGUUACAAUGAUCCUUCAAUG-AU 3'	:::.:::::. :::::::::: ::	3' UCAGUGUUAUCAGGAAGUUACAUA 5'
novel-miR186	MS.gene031104	5	0-0	1	5' AGUUACAACGAUCCUUCAAUG-AU 3'	:::.:::: . :::::::::: ::	3' UCAGUGUUAUCAGGAAGUUACAUA 5'
novel-miR184	MS.gene52061	4.5	876-899	1	5' UUUGGUCCUGUUUACAAGGGUAAU 3'	:..::::::.::::::::.: :::	3' AGGCCAGGAUAAAUGUUCUCUUUA 5'
novel-miR182	MS.gene062568	5	843-863	1	5' CGGGAUAUUGUCGUGGCUUAG 3'	::.::::::: ::.::::.:.	3' GCUCUAUAACUGCGCCGAGUU 5'
novel-miR182	MS.gene053769	5	0-0	1	5' AGUGAUAUUGAUUCGGCUCAA 3'	: ::::::::. ::::::::	3' GCUCUAUAACUGCGCCGAGUU 5'
novel-miR182	MS.gene74009	5	0-0	1	5' AGUGAUAUUGAUUCGGCUCAA 3'	: ::::::::. ::::::::	3' GCUCUAUAACUGCGCCGAGUU 5'
novel-miR182	MS.gene036020	5	431-451	1	5' AGUGAUAUUGAUUCGGCUCAA 3'	: ::::::::. ::::::::	3' GCUCUAUAACUGCGCCGAGUU 5'
novel-miR182	MS.gene94080	5	431-451	1	5' AGUGAUAUUGAUUCGGCUCAA 3'	: ::::::::. ::::::::	3' GCUCUAUAACUGCGCCGAGUU 5'
novel-miR182	MS.gene73917	5	431-451	1	5' AGUGAUAUUGAUUCGGCUCAA 3'	: ::::::::. ::::::::	3' GCUCUAUAACUGCGCCGAGUU 5'
novel-miR179	MS.gene95016	3.5	4596-4618	1	5' AGUGU-UAUUGGAGAAAGUGUUCA 3'	:::: : ::.:::::::::::::	3' UCACUCACAAUCUCUUUCACAAGU 5'
novel-miR179	MS.gene056343	3.5	0-0	1	5' AGUGU-UAUUGGAGAAAGUGUUCA 3'	:::: : ::.:::::::::::::	3' UCACUCACAAUCUCUUUCACAAGU 5'
novel-miR175	MS.gene044728	4	737-757	1	5' UGUGCUUAUAGAGACGUGCCC 3'	. :::. ::::::::.:::::	3' GAACGGUUAUCUCUGUACGGG 5'
novel-miR175	MS.gene044584	4.5	778-799	1	5' CUUGCUAAUGGAGAACAUGCCA 3'	:::::.:::.:::: ::::::	3' GAACGGUUAUCUCU-GUACGGG 5'
novel-miR175	MS.gene041771	5	0-0	1	5' UUUGCUGUUAGAGACAUGCGU 3'	.::::.. ::::::::::: .	3' GAACGGUUAUCUCUGUACGGG 5'
novel-miR170	MS.gene016438	4.5	0-0	1	5' UGUGUUUUCAGAGAGUGUUCAAA 3'	:::.: ::::::::::::::	3' CCACGAUC-UCUCUCACAAGUUU 5'
novel-miR170	MS.gene59754	4.5	0-0	1	5' UGUGUUUUCAGAGAGUGUUCAAA 3'	:::.: ::::::::::::::	3' CCACGAUC-UCUCUCACAAGUUU 5'
novel-miR168	MS.gene91418	3.5	0-0	1	5' UGAUGCACCUGGUGGGA 3'	:: ..::::.:::::::	3' ACCGUGUGGGCCACCCU 5'
novel-miR168	MS.gene80092	3.5	0-0	1	5' UGAUGCACCUGGUGGGA 3'	:: ..::::.:::::::	3' ACCGUGUGGGCCACCCU 5'
novel-miR168	MS.gene034659	3.5	336-352	1	5' UGUUAUACCUGGUGGGA 3'	:: .:.:::.:::::::	3' ACCGUGUGGGCCACCCU 5'
novel-miR168	MS.gene37221	4	887-903	1	5' UGGCAUGCCUGGUGGGU 3'	:::::..::.::::::	3' ACCGUGUGGGCCACCCU 5'
novel-miR168	MS.gene36885	4	0-0	1	5' UGGCACAUCCGGAGGGU 3'	:::::::.:::: :::	3' ACCGUGUGGGCCACCCU 5'
novel-miR168	MS.gene019479	4	687-703	1	5' UGGCACAUCCGGAGGGU 3'	:::::::.:::: :::	3' ACCGUGUGGGCCACCCU 5'
novel-miR168	MS.gene57680	5	7254-7270	1	5' UGGCACAUCUGGAGGGU 3'	:::::::.:.:: :::	3' ACCGUGUGGGCCACCCU 5'
novel-miR168	MS.gene072940	5	13-29	1	5' UGGCACUGCUGGUGGGA 3'	:::::: :.:::::::	3' ACCGUGUGGGCCACCCU 5'
novel-miR168	MS.gene37087	5	440-456	1	5' UGGGACAAUUGGUGGGA 3'	::: ::: ..:::::::	3' ACCGUGUGGGCCACCCU 5'
novel-miR168	MS.gene024650	5	1229-1245	1	5' UGUCAUACAUGGUGGGA 3'	:: ::.:: .:::::::	3' ACCGUGUGGGCCACCCU 5'
novel-miR168	MS.gene019323	5	1146-1162	1	5' UGUCAUACAUGGUGGGA 3'	:: ::.:: .:::::::	3' ACCGUGUGGGCCACCCU 5'
novel-miR168	MS.gene009367	5	1453-1469	1	5' UUGCUUACCUGGUGGGA 3'	: :: .:::.:::::::	3' ACCGUGUGGGCCACCCU 5'
novel-miR168	MS.gene062574	5	2380-2396	1	5' UGGAACGCCUCGUGGGA 3'	::: ::.::. ::::::	3' ACCGUGUGGGCCACCCU 5'
novel-miR168	MS.gene007647	5	2380-2396	1	5' UGGAACGCCUCGUGGGA 3'	::: ::.::. ::::::	3' ACCGUGUGGGCCACCCU 5'
novel-miR168	MS.gene08620	5	2380-2396	1	5' UGGAACGCCUCGUGGGA 3'	::: ::.::. ::::::	3' ACCGUGUGGGCCACCCU 5'
novel-miR168	MS.gene52348	5	0-0	1	5' UGGAAGUACCUGGUGGGA 3'	::: : .:::.:::::::	3' ACCGU-GUGGGCCACCCU 5'
novel-miR168	MS.gene53959	5	583-599	1	5' GAGCACACUCGGUUGGA 3'	::::::.:::: :::	3' ACCGUGUGGGCCACCCU 5'
novel-miR168	MS.gene014609	5	0-0	1	5' UAGCACACCUGGUGGCC 3'	: :::::::.:::::	3' ACCGUGUGGGCCACCCU 5'
novel-miR168	MS.gene40255	5	0-0	1	5' UAGCACACCUGGUGGCC 3'	: :::::::.:::::	3' ACCGUGUGGGCCACCCU 5'
novel-miR168	MS.gene20640	5	667-684	1	5' CCGCACACCUUGGUGGGA 3'	:::::::. :::::::	3' ACCGUGUGGG-CCACCCU 5'
novel-miR168	MS.gene54665	5	0-0	1	5' CCGCACACCUUGGUGGGA 3'	:::::::. :::::::	3' ACCGUGUGGG-CCACCCU 5'
novel-miR168	MS.gene68426	5	0-0	1	5' UUACAAACCUGGUGGGA 3'	: :: :::.:::::::	3' ACCGUGUGGGCCACCCU 5'
novel-miR168	MS.gene44524	5	0-0	1	5' UGAGACACUCGGAGGGA 3'	:: ::::.::: ::::	3' ACCGUGUGGGCCACCCU 5'
novel-miR168	MS.gene90460	5	0-0	1	5' UGAGACACUCGGAGGGA 3'	:: ::::.::: ::::	3' ACCGUGUGGGCCACCCU 5'
novel-miR168	MS.gene44958	5	1387-1402	1	5' UGG-ACACCCGAUGUGA 3'	::: ::::::: :: ::	3' ACCGUGUGGGCCACCCU 5'
novel-miR166	MS.gene25192	4	1098-1117	1	5' UGAUCU-CGACGUCAAUGUUA 3'	:::::: ::::.::::::: :	3' ACUAGAAGCUGUAGUUACAUU 5'
novel-miR166	MS.gene048407	4.5	158-178	1	5' UUAAUUUCAACAUCAAUGUAA 3'	: : .::: ::::::::::::	3' ACUAGAAGCUGUAGUUACAUU 5'
novel-miR166	MS.gene066938	4.5	26-46	1	5' UUAUUUCGGACAUCAAUGUAC 3'	: ::.: ::::::::::::	3' ACUAGAAGCUGUAGUUACAUU 5'
novel-miR166	MS.gene016305	4.5	26-46	1	5' UUAUUUCGGACAUCAAUGUAC 3'	: ::.: ::::::::::::	3' ACUAGAAGCUGUAGUUACAUU 5'
novel-miR166	MS.gene89785	5	2321-2342	1	5' UGUUUUUUGAUAUCAAUGAUAA 3'	:: :.::.::.::::::: :::	3' ACUAGAAGCUGUAGUUAC-AUU 5'
novel-miR166	MS.gene88464	5	0-0	1	5' UGUUCUCCGGCAUGAAUGUAA 3'	:: ::: ::.::: :::::::	3' ACUAGAAGCUGUAGUUACAUU 5'
novel-miR166	MS.gene016581	5	0-0	1	5' UGUUCUCCGGCAUGAAUGUAA 3'	:: ::: ::.::: :::::::	3' ACUAGAAGCUGUAGUUACAUU 5'
novel-miR165	MS.gene010827	4.5	221-241	1	5' CUAAGGAAACUAAUUUCUCAA 3'	::::.: :::::::.:.:::	3' GAUUUCACUGAUUAAGGGGUU 5'
novel-miR165	MS.gene50792	4.5	886-905	1	5' CUAAAG-GACUAAUUCCUGAG 3'	:::::: ::::::::::. :.	3' GAUUUCACUGAUUAAGGGGUU 5'
novel-miR165	MS.gene89779	4.5	886-905	1	5' CUAAAG-GACUAAUUCCUGAG 3'	:::::: ::::::::::. :.	3' GAUUUCACUGAUUAAGGGGUU 5'
novel-miR165	MS.gene037523	4.5	886-905	1	5' CUAAAG-GACUAAUUCCUGAG 3'	:::::: ::::::::::. :.	3' GAUUUCACUGAUUAAGGGGUU 5'
novel-miR163	MS.gene033813	4	0-0	1	5' GAUGAAGCGAUUGCAUGGGCCAA 3'	::: :: :::::.:::::.::::	3' CUAAUU-GCUAAUGUACCUGGUU 5'
novel-miR163	MS.gene75816	4	0-0	1	5' GAUGAAGCGAUUGCAUGGGCCAA 3'	::: :: :::::.:::::.::::	3' CUAAUU-GCUAAUGUACCUGGUU 5'
novel-miR163	MS.gene011085	5	1961-1981	1	5' GAUUUACGAGUACAUGG-CCAA 3'	:::: :::: ::::::: ::::	3' CUAAUUGCUAAUGUACCUGGUU 5'
novel-miR163	MS.gene36616	5	1897-1917	1	5' GAUUUACGAAUACAUGG-CCAA 3'	:::: :::: ::::::: ::::	3' CUAAUUGCUAAUGUACCUGGUU 5'
novel-miR160	MS.gene055829	2	0-0	1	5' AAAGUACACUUCCAUUUAGAGA 3'	:: : :::::::::::::::::	3' UUACCUGUGAAGGUAAAUCUCU 5'
novel-miR160	MS.gene31487	4	0-0	1	5' AAAGUACACUUCCAUAUAGAGA 3'	:: : :::::::::: ::::::	3' UUACCUGUGAAGGUAAAUCUCU 5'
novel-miR160	MS.gene012117	4.5	0-0	1	5' AAUGGAAAAUUUCCAUUUGGAGU 3'	:::::: : .::::::::.:::	3' UUACCUGU-GAAGGUAAAUCUCU 5'
novel-miR160	MS.gene062133	4.5	0-0	1	5' UGUGGAAACUUCCAUU-AGAGA 3'	.:::: ::::::::: :::::	3' UUACCUGUGAAGGUAAAUCUCU 5'
novel-miR160	MS.gene037098	4.5	935-955	1	5' UGUGGAAACUUCCAUU-AGAGA 3'	.:::: ::::::::: :::::	3' UUACCUGUGAAGGUAAAUCUCU 5'
novel-miR160	MS.gene025328	4.5	935-955	1	5' UGUGGAAACUUCCAUU-AGAGA 3'	.:::: ::::::::: :::::	3' UUACCUGUGAAGGUAAAUCUCU 5'
novel-miR160	MS.gene070156	4.5	935-955	1	5' UGUGGAAACUUCCAUU-AGAGA 3'	.:::: ::::::::: :::::	3' UUACCUGUGAAGGUAAAUCUCU 5'
novel-miR160	MS.gene98883	4.5	425-445	1	5' AAGGUGCACUUC-AUUUAGAGA 3'	:: : .:::::: :::::::::	3' UUACCUGUGAAGGUAAAUCUCU 5'
novel-miR160	MS.gene51118	4.5	0-0	1	5' AAGGUGCACUUC-AUUUAGAGA 3'	:: : .:::::: :::::::::	3' UUACCUGUGAAGGUAAAUCUCU 5'
novel-miR160	MS.gene036367	5	0-0	1	5' UAUGAGCUACUUCCAUUUGGAGG 3'	::: .: ::::::::::.:::.	3' UUACCUG-UGAAGGUAAAUCUCU 5'
novel-miR160	MS.gene09773	5	677-698	1	5' AAUGGAAGGUUCCAUUUAGAUG 3'	:::::: . ::::::::::: .	3' UUACCUGUGAAGGUAAAUCUCU 5'
novel-miR160	MS.gene015420	5	677-698	1	5' AAUGGAAGGUUCCAUUUAGAUG 3'	:::::: . ::::::::::: .	3' UUACCUGUGAAGGUAAAUCUCU 5'
novel-miR160	MS.gene015422	5	677-698	1	5' AAUGGAAGGUUCCAUUUAGAUG 3'	:::::: . ::::::::::: .	3' UUACCUGUGAAGGUAAAUCUCU 5'
novel-miR160	MS.gene45950	5	1381-1403	1	5' AAUGGUACCCUUCCAAUUGGAGA 3'	::::: :: :::::: ::.::::	3' UUACC-UGUGAAGGUAAAUCUCU 5'
novel-miR160	MS.gene055045	5	1430-1452	1	5' AAUGGUACCCUUCCAAUUGGAGA 3'	::::: :: :::::: ::.::::	3' UUACC-UGUGAAGGUAAAUCUCU 5'
novel-miR160	MS.gene94727	5	1439-1461	1	5' AAUGGUACCCUUCCAAUUGGAGA 3'	::::: :: :::::: ::.::::	3' UUACC-UGUGAAGGUAAAUCUCU 5'
novel-miR160	MS.gene76730	5	631-653	1	5' GCUGGUUUUCUUCCAUUUAGAGA 3'	. ::: . ::::::::::::::	3' UUACCUGU-GAAGGUAAAUCUCU 5'
novel-miR160	MS.gene82239	5	631-653	1	5' GCUGGUUUUCUUCCAUUUAGAGA 3'	. ::: . ::::::::::::::	3' UUACCUGU-GAAGGUAAAUCUCU 5'
novel-miR160	MS.gene77043	5	631-653	1	5' GCUGGUUUUCUUCCAUUUAGAGA 3'	. ::: . ::::::::::::::	3' UUACCUGU-GAAGGUAAAUCUCU 5'
novel-miR160	MS.gene48817	5	631-653	1	5' GCUGGUUUUCUUCCAUUUAGAGA 3'	. ::: . ::::::::::::::	3' UUACCUGU-GAAGGUAAAUCUCU 5'
novel-miR159	MS.gene014122	5	0-0	1	5' CUAGAUGAUGUAUGGAAUGAUGA 3'	::::.:::.:::::::.:: ::	3' AAUCUGCUAUAUACCUUGCU-CU 5'
novel-miR159	MS.gene023857	5	0-0	1	5' UUAGUCCAUAU-UGGAAUGAGA 3'	:::: : :::: :::::.::::	3' AAUCUGCUAUAUACCUUGCUCU 5'
novel-miR159	MS.gene56626	5	3444-3464	1	5' UGAAAC-AUAUAUGGAAUGGGA 3'	: : :: ::::::::::.:.::	3' AAUCUGCUAUAUACCUUGCUCU 5'
novel-miR155	MS.gene018708	5	0-0	1	5' CACUUUCAGGGCAACUUUUCUUUG 3'	:: .. ::::::::::.:.:::::	3' GUCGGUGUCCCGUUGAGAGGAAAC 5'
novel-miR154	MS.gene41834	4.5	0-0	1	5' GGAAAUCCCUUUGAUCCAAUG 3'	::: ::::::..:::::::.	3' CCUCGAGGGAAGUUAGGUUAU 5'
novel-miR154	MS.gene46723	5	0-0	1	5' GAAGCUCCCUUCAAACCAAAA 3'	: :::::::::::: :::: :	3' CCUCGAGGGAAGUUAGGUUAU 5'
novel-miR154	MS.gene05868	5	0-0	1	5' GGGAAUUCCUUCAAUCCAACA 3'	::. :.:::::::::::: :	3' CCUCGAGGGAAGUUAGGUUAU 5'
novel-miR147	MS.gene52407	4	0-0	1	5' AAAGUUGGAGCUUAGUUUGAGAAU 3'	:::::..::: .::.:::::::::	3' UUUCAGUCUCUGAUUAAACUCUUA 5'
novel-miR144	MS.gene02087	4	0-0	1	5' GUCUUAG-CAAACGUUUCUCAGAC 3'	::::: : :::::::::::::.:	3' CAGAAACAGUUUGCAAAGAGUUUA 5'
novel-miR144	MS.gene03127	5	0-0	1	5' GUCUU-GGCAAAUGUUUCUCAGAC 3'	::::: : ::::.::::::::.:	3' CAGAAACAGUUUGCAAAGAGUUUA 5'
novel-miR144	MS.gene003289	5	0-0	1	5' GUCUU-GGCAAAUGUUUCUCAGAC 3'	::::: : ::::.::::::::.:	3' CAGAAACAGUUUGCAAAGAGUUUA 5'
novel-miR14	MS.gene50448	4.5	54-76	1	5' AGUUUGACUUGUUUGGUU-AUGGG 3'	::::.::::.:::::::: :::..	3' UCAAGCUGAGCAAACCAAGUACUU 5'
novel-miR14	MS.gene017948	4.5	721-743	1	5' AGUUUGACUUGUUUGGUU-AUGGG 3'	::::.::::.:::::::: :::..	3' UCAAGCUGAGCAAACCAAGUACUU 5'
novel-miR14	MS.gene072367	4.5	721-743	1	5' AGUUUGACUUGUUUGGUU-AUGGG 3'	::::.::::.:::::::: :::..	3' UCAAGCUGAGCAAACCAAGUACUU 5'
novel-miR14	MS.gene23932	5	2317-2340	1	5' GAUUCGAGUCUUUUGGUUUAUGAG 3'	. ::::: :: :::::::.::::.	3' UCAAGCUGAGCAAACCAAGUACUU 5'
novel-miR14	MS.gene80636	5	732-754	1	5' UCUUCAACU-GUUUGGUUCAUGGA 3'	::: ::: ::::::::::::.:	3' UCAAGCUGAGCAAACCAAGUACUU 5'
novel-miR131	MS.gene29588	4.5	464-487	1	5' ACGAACAUAAUGUUCCUAACAUUU 3'	: .:: : : ::::::::::::::	3' UCUUUCUCUCACAAGGAUUGUAAA 5'
novel-miR131	MS.gene80641	4.5	0-0	1	5' AAGAAUAUAAUGUUCCUAACAUUU 3'	: .:: : : ::::::::::::::	3' UCUUUCUCUCACAAGGAUUGUAAA 5'
novel-miR131	MS.gene56692	4.5	0-0	1	5' ACGAACAUAAUGUUCCUAACAUUU 3'	: .:: : : ::::::::::::::	3' UCUUUCUCUCACAAGGAUUGUAAA 5'
novel-miR126	MS.gene023821	4.5	0-0	1	5' UGGUGCUGU-UGUGGGA 3'	:::.::.:: ::::::	3' ACCGCGGCAGACACCCC 5'
novel-miR126	MS.gene27669	4.5	0-0	1	5' UGGUGCUGU-UGUGGGA 3'	:::.::.:: ::::::	3' ACCGCGGCAGACACCCC 5'
novel-miR126	MS.gene94845	4.5	0-0	1	5' UGUUGCC-UCUGUGGGA 3'	:: .::: ::::::::	3' ACCGCGGCAGACACCCC 5'
novel-miR126	MS.gene015914	5	2102-2118	1	5' UGGCGAUGUCUGUGGAG 3'	::::: .:::::::: :	3' ACCGCGGCAGACACCCC 5'
novel-miR126	MS.gene24141	5	54-70	1	5' UGGAAGCGUCUGUGGGG 3'	::: :::::::::::	3' ACCGCGGCAGACACCCC 5'
novel-miR126	MS.gene65360	5	418-433	1	5' UGGCUCC-UCUGUGGGA 3'	:::: :: ::::::::	3' ACCGCGGCAGACACCCC 5'
novel-miR125	MS.gene015321	5	0-0	1	5' GGUGGAUCCCAGUAAACCUCA-AU 3'	:::: :::: ::.:::::::: ::	3' CCACAUAGGAUCGUUUGGAGUAUA 5'
novel-miR125	MS.gene09666	5	0-0	1	5' GGUGGAUCCCAGUAAACCUCA-AU 3'	:::: :::: ::.:::::::: ::	3' CCACAUAGGAUCGUUUGGAGUAUA 5'
novel-miR125	MS.gene059682	5	0-0	1	5' GGUGGAUCCCAGUAAACCUCA-AU 3'	:::: :::: ::.:::::::: ::	3' CCACAUAGGAUCGUUUGGAGUAUA 5'
novel-miR124	MS.gene62762	4	0-0	1	5' AGCGGAGGACAAAGACAGAGA 3'	:: :: :::::::::::::	3' UCACCGAAUGUUUCUGUCUCU 5'
novel-miR124	MS.gene036872	4.5	1735-1755	1	5' AGUUCUUUACAAACACAGAGA 3'	::: .::::::: :::::::	3' UCACCGAAUGUUUCUGUCUCU 5'
novel-miR124	MS.gene038721	4.5	1240-1260	1	5' AGUUCUUUACAAACACAGAGA 3'	::: .::::::: :::::::	3' UCACCGAAUGUUUCUGUCUCU 5'
novel-miR124	MS.gene88675	4.5	0-0	1	5' UGCUGUUAACAAAGACAGAGA 3'	: :.: :::::::::::::	3' UCACCGAAUGUUUCUGUCUCU 5'
novel-miR124	MS.gene00859	4.5	0-0	1	5' AGGGUCUU-CAAAGACAGAGG 3'	:: : ::: :::::::::::.	3' UCACCGAAUGUUUCUGUCUCU 5'
novel-miR124	MS.gene002910	4.5	1450-1469	1	5' AGGGUCUU-CAAAGACAGAGG 3'	:: : ::: :::::::::::.	3' UCACCGAAUGUUUCUGUCUCU 5'
novel-miR124	MS.gene23057	5	369-388	1	5' GGUGGCUU-CAAAGGCAGGGG 3'	.::::::: :::::.:::.:.	3' UCACCGAAUGUUUCUGUCUCU 5'
novel-miR124	MS.gene007061	5	109-128	1	5' GGUGGCUU-CAAAGGCAGGGG 3'	.::::::: :::::.:::.:.	3' UCACCGAAUGUUUCUGUCUCU 5'
novel-miR124	MS.gene051907	5	369-388	1	5' GGUGGCUU-CAAAGGCAGGGG 3'	.::::::: :::::.:::.:.	3' UCACCGAAUGUUUCUGUCUCU 5'
novel-miR124	MS.gene073051	5	0-0	1	5' GGUCUUUUACAAAGGCAGAGC 3'	.:: .::::::::.:::::	3' UCACCGAAUGUUUCUGUCUCU 5'
novel-miR124	MS.gene80461	5	1440-1460	1	5' AGAAGCUAACAAAGGUAGAGA 3'	:: ::: ::::::..:::::	3' UCACCGAAUGUUUCUGUCUCU 5'
novel-miR124	MS.gene063386	5	471-491	1	5' GGUGUUCUACAAAAACAGAGA 3'	.::: . :::::: :::::::	3' UCACCGAAUGUUUCUGUCUCU 5'
novel-miR124	MS.gene72818	5	1556-1576	1	5' UGUGUGUUACAAAGAUAGAGU 3'	::: :::::::::.::::	3' UCACCGAAUGUUUCUGUCUCU 5'
novel-miR124	MS.gene063874	5	1553-1573	1	5' AAUGUCAUACAAAGACAAAGA 3'	: :: : :::::::::: :::	3' UCACCGAAUGUUUCUGUCUCU 5'
novel-miR124	MS.gene016470	5	1550-1570	1	5' AAUGUCAUACAAAGACAAAGA 3'	: :: : :::::::::: :::	3' UCACCGAAUGUUUCUGUCUCU 5'
novel-miR124	MS.gene78894	5	1446-1466	1	5' AAUGUCAUACAAAGACAAAGA 3'	: :: : :::::::::: :::	3' UCACCGAAUGUUUCUGUCUCU 5'
novel-miR124	MS.gene59975	5	0-0	1	5' AAUGUCAUACAAAGACAAAGA 3'	: :: : :::::::::: :::	3' UCACCGAAUGUUUCUGUCUCU 5'
novel-miR124	MS.gene91377	5	1960-1979	1	5' ACCGGCG-ACAAGGACAGAGA 3'	: ::: ::::.::::::::	3' UCACCGAAUGUUUCUGUCUCU 5'
novel-miR124	MS.gene049824	5	0-0	1	5' AGAGGCA-ACAAAGACAUAGA 3'	:: ::: ::::::::: :::	3' UCACCGAAUGUUUCUGUCUCU 5'
novel-miR120	MS.gene00558	4.5	167-187	1	5' CAUCAAAGGAAGAAAGUGAAG 3'	::: ::::::::::::. ::.	3' GUACUUUCCUUCUUUCGGUUU 5'
novel-miR120	MS.gene015709	4.5	0-0	1	5' CAUGCUGAAGAAGAAAGCCAAU 3'	:::: .: ::::::::::::	3' GUACU-UUCCUUCUUUCGGUUU 5'
novel-miR120	MS.gene049436	4.5	2718-2738	1	5' CAAGUGCUGAAGAAAGCCAAA 3'	:: : . :::::::::::::	3' GUACUUUCCUUCUUUCGGUUU 5'
novel-miR120	MS.gene27363	5	1958-1978	1	5' UUUGAGAGUAAGGAAGCCAAA 3'	. :::.:: :::.::::::::	3' GUACUUUCCUUCUUUCGGUUU 5'
novel-miR120	MS.gene40805	5	1178-1198	1	5' UGUAAAAGGGAGCAAGCCAAA 3'	..: :::::.:: ::::::::	3' GUACUUUCCUUCUUUCGGUUU 5'
novel-miR120	MS.gene24337	5	27-47	1	5' UUUGAGAGUAAGGAAGCCAAA 3'	. :::.:: :::.::::::::	3' GUACUUUCCUUCUUUCGGUUU 5'
novel-miR120	MS.gene005294	5	0-0	1	5' UGUAAAAGGGAGCAAGCCAAA 3'	..: :::::.:: ::::::::	3' GUACUUUCCUUCUUUCGGUUU 5'
novel-miR120	MS.gene028644	5	2908-2928	1	5' GAUGAAAAGAAAGAAGCCAAA 3'	:::::: ::: .::::::::	3' GUACUUUCCUUCUUUCGGUUU 5'
novel-miR120	MS.gene051066	5	785-804	1	5' CG-GAGAGGAAGAGAGCGAAA 3'	:. ::.:::::::.::: :::	3' GUACUUUCCUUCUUUCGGUUU 5'
novel-miR120	MS.gene24501	5	1148-1168	1	5' CAAGAUAUGGAGGAAGCCAAA 3'	:: :: : :.::.::::::::	3' GUACUUUCCUUCUUUCGGUUU 5'
novel-miR120	MS.gene00528	5	1148-1168	1	5' CAAGAUAUGGAGGAAGCCAAA 3'	:: :: : :.::.::::::::	3' GUACUUUCCUUCUUUCGGUUU 5'
novel-miR120	MS.gene072010	5	8495-8514	1	5' AAUGAAGUGAAGAAA-CCAAG 3'	:::::. ::::::: ::::.	3' GUACUUUCCUUCUUUCGGUUU 5'
novel-miR120	MS.gene002532	5	0-0	1	5' AAUCCAAGGAAGAA-GCCAAA 3'	:: ::::::::: ::::::	3' GUACUUUCCUUCUUUCGGUUU 5'
novel-miR120	MS.gene050461	5	745-764	1	5' CAUUACAGGAA-AAAGCCAAU 3'	::: : ::::: ::::::::	3' GUACUUUCCUUCUUUCGGUUU 5'
novel-miR119	MS.gene36018	4	1736-1756	1	5' GAGGCAGCUCCUGCUGCUUUG 3'	::: :: :::::::::.:::	3' CUCAAUCUAGGACGACGGAAC 5'
novel-miR119	MS.gene02036	4.5	986-1006	1	5' GAGUUGGAUCUUGCUACUUUG 3'	:::::.::::.:::: :.:::	3' CUCAAUCUAGGACGACGGAAC 5'
novel-miR119	MS.gene003233	4.5	1023-1043	1	5' GAGUUGGAUCUUGCUACUUUG 3'	:::::.::::.:::: :.:::	3' CUCAAUCUAGGACGACGGAAC 5'
novel-miR119	MS.gene74597	4.5	1023-1043	1	5' GAGUUGGAUCUUGCUACUUUG 3'	:::::.::::.:::: :.:::	3' CUCAAUCUAGGACGACGGAAC 5'
novel-miR119	MS.gene04367	4.5	1799-1820	1	5' CAAUUGGAGUCCUGCUGCCUUU 3'	: ::.:: ::::::::::::	3' CUCAAUCU-AGGACGACGGAAC 5'
novel-miR119	MS.gene001093	5	0-0	1	5' GAGUUA-AUUGUGCUGCCUUU 3'	:::::: ::. :::::::::	3' CUCAAUCUAGGACGACGGAAC 5'
novel-miR119	MS.gene060183	5	0-0	1	5' GAGUCUGCUCCUGCUGCAUUG 3'	:::: : ::::::::: :::	3' CUCAAUCUAGGACGACGGAAC 5'
novel-miR119	MS.gene63756	5	0-0	1	5' GAGUCUGCUCCUGCUGCAUUG 3'	:::: : ::::::::: :::	3' CUCAAUCUAGGACGACGGAAC 5'
novel-miR119	MS.gene060602	5	0-0	1	5' GAGUCUGCUCCUGCUGCAUUG 3'	:::: : ::::::::: :::	3' CUCAAUCUAGGACGACGGAAC 5'
novel-miR119	MS.gene026844	5	0-0	1	5' GAGUCUGCUCCUGCUGCAUUG 3'	:::: : ::::::::: :::	3' CUCAAUCUAGGACGACGGAAC 5'
novel-miR118	MS.gene95016	5	4596-4618	1	5' AGUGU-UAUUGGAGAAAGUGUUCA 3'	:::: :::..:::: ::::::::	3' UCACUCAUAGUCUCUCUCACAAGU 5'
novel-miR118	MS.gene056343	5	0-0	1	5' AGUGU-UAUUGGAGAAAGUGUUCA 3'	:::: :::..:::: ::::::::	3' UCACUCAUAGUCUCUCUCACAAGU 5'
novel-miR116	MS.gene71029	3.5	75-99	1	5' UGACUGAGGAUCUUCACCAUGCCGU 3'	:: ::::.:::::::: ::::::::	3' AC-GACUUCUAGAAGUAGUACGGCA 5'
novel-miR116	MS.gene069539	4.5	75-99	1	5' UGACUGAGGAUCUUCAUCACGCUGU 3'	:: ::::.::::::::::: ::.::	3' AC-GACUUCUAGAAGUAGUACGGCA 5'
novel-miR114	MS.gene008138	4.5	480-501	1	5' GGUGGUCGAUCUUGUUGGGGAC 3'	.:::.::. ::.:::::::::	3' UCACUAGUCAGGACAACCCCUU 5'
novel-miR114	MS.gene62168	4.5	480-501	1	5' GGUGGUCGAUCUUGUUGGGGAC 3'	.:::.::. ::.:::::::::	3' UCACUAGUCAGGACAACCCCUU 5'
novel-miR114	MS.gene63508	4.5	480-501	1	5' GGUGGUCGAUCUUGUUGGGGAC 3'	.:::.::. ::.:::::::::	3' UCACUAGUCAGGACAACCCCUU 5'
novel-miR114	MS.gene63287	4.5	480-501	1	5' GGUGGUCGAUCUUGUUGGGGAC 3'	.:::.::. ::.:::::::::	3' UCACUAGUCAGGACAACCCCUU 5'
novel-miR113	MS.gene42322	5	0-0	1	5' AGCUUCUUAGCUUUUGGGAUUGGAG 3'	:: :::::: : ::::.:::.::::	3' UCAAAGAAU-GUAAACUCUAGCCUC 5'
novel-miR111	MS.gene96459	4	3382-3406	1	5' AGGUUUCAAAAUUUAAGUGAUGUAU 3'	::::: :: ::::::::::::::	3' UCCAA-GUAACAAAUUCACUACAUA 5'
novel-miR111	MS.gene96458	4	0-0	1	5' AGGUUUCAAAAUUUAAGUGAUGUAU 3'	::::: :: ::::::::::::::	3' UCCAA-GUAACAAAUUCACUACAUA 5'
novel-miR11	MS.gene77910	4.5	617-636	1	5' CUUUCA-GAAAGAGAAGUCCA 3'	:: .:: ::::::::::.::	3' GACGGUUCUUUCUCUUCGGGA 5'
novel-miR11	MS.gene46638	4.5	987-1006	1	5' CUUUCA-GAAAGAGAAGUCCA 3'	:: .:: ::::::::::.::	3' GACGGUUCUUUCUCUUCGGGA 5'
novel-miR11	MS.gene92709	4.5	736-755	1	5' CUUUCA-GAAAGAGAAGUCCA 3'	:: .:: ::::::::::.::	3' GACGGUUCUUUCUCUUCGGGA 5'
novel-miR11	MS.gene032538	5	0-0	1	5' CUGUCUGGAAAGGGAAGGCCU 3'	:::.: .:::::.:::: :::	3' GACGGUUCUUUCUCUUCGGGA 5'
novel-miR11	MS.gene74057	5	0-0	1	5' CUGUCUGGAAAGGGAAGGCCU 3'	:::.: .:::::.:::: :::	3' GACGGUUCUUUCUCUUCGGGA 5'
novel-miR11	MS.gene062457	5	0-0	1	5' CUGUCUGGAAAGGGAAGGCCU 3'	:::.: .:::::.:::: :::	3' GACGGUUCUUUCUCUUCGGGA 5'
novel-miR11	MS.gene019479	5	0-0	1	5' CUGAUGACAAUGAGAAGCCCU 3'	::: ..: :: ::::::::::	3' GACGGUUCUUUCUCUUCGGGA 5'
novel-miR11	MS.gene006631	5	4812-4831	1	5' CUUCCA-GAAAGAGGAGCACU 3'	:: ::: :::::::.::: ::	3' GACGGUUCUUUCUCUUCGGGA 5'
novel-miR106	MS.gene23399	3	1383-1406	1	5' CCUUUGUCUUUGAUGGUGUAAACU 3'	::. ::::.::::::::::::::	3' AGAGUCAGAGACUACCACAUUUGA 5'
novel-miR106	MS.gene23395	3	1388-1411	1	5' CCUUUGUCUUUGAUGGUGUAAACU 3'	::. ::::.::::::::::::::	3' AGAGUCAGAGACUACCACAUUUGA 5'
novel-miR106	MS.gene46775	4	1343-1366	1	5' CCUUUGUCUUUGAUGGUGUGAACU 3'	::. ::::.:::::::::.::::	3' AGAGUCAGAGACUACCACAUUUGA 5'
novel-miR106	MS.gene86725	4	0-0	1	5' CCUUUGUCUUUGAUGGUGUGAACU 3'	::. ::::.:::::::::.::::	3' AGAGUCAGAGACUACCACAUUUGA 5'
novel-miR106	MS.gene60481	4	0-0	1	5' CCUUUGUCUUUGAUGGUGUGAACU 3'	::. ::::.:::::::::.::::	3' AGAGUCAGAGACUACCACAUUUGA 5'
novel-miR102	MS.gene018569	5	0-0	1	5' GUCUUCU-AUUCUUUCUCUUCCUU 3'	.: :: : ::.::.::::::::::	3' UACAACAAUAGGAGAGAGAAGGAA 5'
novel-miR102	MS.gene061890	5	0-0	1	5' GUCUUCUU-UUCUUUCUCUUCCUU 3'	.: :: :: :.::.::::::::::	3' UACAACAAUAGGAGAGAGAAGGAA 5'
novel-miR102	MS.gene09863	5	0-0	1	5' GUCUUCU-AUUCUUUCUCUUCCUU 3'	.: :: : ::.::.::::::::::	3' UACAACAAUAGGAGAGAGAAGGAA 5'
mtr-miR7701-5p	MS.gene47398	5	1444-1465	1	5' UUUCAGAUUCAUUCCAUUUAGC 3'	::: :::::::::: :::::.	3' AAAAUCUAAGUAAG-UAAAUUA 5'
mtr-miR7701-5p	MS.gene045986	5	590-609	1	5' UUUUA-AUUUAUUUAUUUAUU 3'	::::: :::.:::.::::: :	3' AAAAUCUAAGUAAGUAAAUUA 5'
mtr-miR7701-5p	MS.gene045836	5	590-609	1	5' UUUUA-AUUUAUUUAUUUAUU 3'	::::: :::.:::.::::: :	3' AAAAUCUAAGUAAGUAAAUUA 5'
mtr-miR7701-5p	MS.gene045833	5	590-609	1	5' UUUUA-AUUUAUUUAUUUAUU 3'	::::: :::.:::.::::: :	3' AAAAUCUAAGUAAGUAAAUUA 5'
mtr-miR7701-5p	MS.gene26166	5	475-495	1	5' AUUGAGAUUCAUACAUUUAAC 3'	:: :::::::: :::::::	3' AAAAUCUAAGUAAGUAAAUUA 5'
mtr-miR7701-5p	MS.gene001804	5	63-82	1	5' UUGGAGAUUCAUU-AUUUGAU 3'	:: ::::::::: ::::.::	3' AAAAUCUAAGUAAGUAAAUUA 5'
mtr-miR7701-5p	MS.gene071802	5	69-88	1	5' UUGGAGAUUCAUU-AUUUGAU 3'	:: ::::::::: ::::.::	3' AAAAUCUAAGUAAGUAAAUUA 5'
mtr-miR7701-5p	MS.gene069226	5	69-88	1	5' UUGGAGAUUCAUU-AUUUGAU 3'	:: ::::::::: ::::.::	3' AAAAUCUAAGUAAGUAAAUUA 5'
mtr-miR7701-3p	MS.gene017250	5	0-0	1	5' UCAAUCAAUUCAAUGAACCUAU 3'	::: : :::: ::::::::::	3' AGUAA-UUAACUUACUUGGAUU 5'
mtr-miR7699-3p	MS.gene82097	4	1035-1056	1	5' GAAUUUGAAUGCGUUGAUUGCA 3'	: :::: :::::.::::::.::	3' CGUAAA-UUACGUAACUAAUGU 5'
mtr-miR7699-3p	MS.gene049824	4.5	477-498	1	5' GUGUUUGACUGCAUUGCUUACA 3'	:..:::.: ::::::: :::::	3' CGUAAAUU-ACGUAACUAAUGU 5'
mtr-miR7699-3p	MS.gene040026	4.5	0-0	1	5' GCGUUUCUUGCAUUGAAUACA 3'	::.::: :::::::: ::::	3' CGUAAAUUACGUAACUAAUGU 5'
mtr-miR7699-3p	MS.gene031942	4.5	1547-1567	1	5' GCGUUUCUUGCAUUGAAUACA 3'	::.::: :::::::: ::::	3' CGUAAAUUACGUAACUAAUGU 5'
mtr-miR7699-3p	MS.gene67422	4.5	1547-1567	1	5' GCGUUUCUUGCAUUGAAUACA 3'	::.::: :::::::: ::::	3' CGUAAAUUACGUAACUAAUGU 5'
mtr-miR7699-3p	MS.gene008029	4.5	1550-1570	1	5' GCGUUUCUUGCAUUGAAUACA 3'	::.::: :::::::: ::::	3' CGUAAAUUACGUAACUAAUGU 5'
mtr-miR7699-3p	MS.gene47281	5	1140-1161	1	5' GAAUUUGGAGCAUUGUAUUACA 3'	: ::::.. :::::: ::::::	3' CGUAAAUUACGUAAC-UAAUGU 5'
mtr-miR7699-3p	MS.gene79788	5	1035-1056	1	5' GAAUUCGAAUGCGUUGAUUGCA 3'	: ::: :::::.::::::.::	3' CGUAAA-UUACGUAACUAAUGU 5'
mtr-miR7699-3p	MS.gene066974	5	1035-1056	1	5' GAAUUCGAAUGCGUUGAUUGCA 3'	: ::: :::::.::::::.::	3' CGUAAA-UUACGUAACUAAUGU 5'
mtr-miR7696d-5p	MS.gene41453	3	5263-5283	1	5' UCAUUUGGAUUAUGAGAACUU 3'	. ::::.:::::::::::::	3' GCAAAACUUAAUACUCUUGAA 5'
mtr-miR7696d-5p	MS.gene89074	4	574-594	1	5' CGCUUGCAAUUAUGAGAAUUU 3'	:: :: :::::::::::.::	3' GCAAAACUUAAUACUCUUGAA 5'
mtr-miR7696d-5p	MS.gene020638	5	769-790	1	5' CUUUAUGACAUCAUGAGAACUU 3'	: :: ::: :: ::::::::::	3' GCAAAACU-UAAUACUCUUGAA 5'
mtr-miR7696c-5p	MS.gene41453	3	5263-5283	1	5' UCAUUUGGAUUAUGAGAACUU 3'	. ::::.:::::::::::::	3' GAAAAACUUAAUACUCUUGAA 5'
mtr-miR7696c-5p	MS.gene020638	4	769-790	1	5' CUUUAUGACAUCAUGAGAACUU 3'	:::: ::: :: ::::::::::	3' GAAAAACU-UAAUACUCUUGAA 5'
mtr-miR7696c-5p	MS.gene98439	5	3219-3239	1	5' AUUCUUGCAUUGUGAGAACUC 3'	:: ::: :::.::::::::	3' GAAAAACUUAAUACUCUUGAA 5'
mtr-miR7696c-5p	MS.gene89074	5	573-594	1	5' CCGCUUGCAAUUAUGAGAAUUU 3'	: ::: :::::::::::.::	3' GAAAAAC-UUAAUACUCUUGAA 5'
mtr-miR7696c-5p	MS.gene035018	5	790-811	1	5' CUUUAUGACAUCAUGAGAACUC 3'	:::: ::: :: :::::::::	3' GAAAAACU-UAAUACUCUUGAA 5'
mtr-miR7696c-5p	MS.gene71771	5	0-0	1	5' CUGUUUGUAU-AUGGGAACUU 3'	:: :::: :: :::.::::::	3' GAAAAACUUAAUACUCUUGAA 5'
mtr-miR7696c-5p	MS.gene75202	5	0-0	1	5' CUGUUUGUAU-AUGGGAACUU 3'	:: :::: :: :::.::::::	3' GAAAAACUUAAUACUCUUGAA 5'
mtr-miR7696c-3p	MS.gene72957	2	0-0	1	5' UCAAGCUCUCAUAAUUCAGAA 3'	::::: ::::::::::::.::	3' AGUUCAAGAGUAUUAAGUUUU 5'
mtr-miR7696c-3p	MS.gene36743	3	0-0	1	5' UCAAGUUCUCAUACUUCAGAA 3'	::::::::::::: ::::.::	3' AGUUCAAGAGUAUUAAGUUUU 5'
mtr-miR7696c-3p	MS.gene70545	3	414-433	1	5' UCAAGUUCUCA-AAUUCAAAC 3'	::::::::::: ::::::::	3' AGUUCAAGAGUAUUAAGUUUU 5'
mtr-miR7696c-3p	MS.gene010447	3	729-748	1	5' UCAAGUUCUCA-AAUUCAAAC 3'	::::::::::: ::::::::	3' AGUUCAAGAGUAUUAAGUUUU 5'
mtr-miR7696c-3p	MS.gene031741	4	0-0	1	5' UGAACUUCGUCAUGAUUCAAAA 3'	: :: ::: ::::.::::::::	3' AGUUCAAG-AGUAUUAAGUUUU 5'
mtr-miR7696c-3p	MS.gene73845	4	0-0	1	5' UGAACUUCGUCAUGAUUCAAAA 3'	: :: ::: ::::.::::::::	3' AGUUCAAG-AGUAUUAAGUUUU 5'
mtr-miR7696c-3p	MS.gene064141	4	0-0	1	5' UGAACUUCGUCAUGAUUCAAAA 3'	: :: ::: ::::.::::::::	3' AGUUCAAG-AGUAUUAAGUUUU 5'
mtr-miR7696c-3p	MS.gene064142	4	0-0	1	5' UGAACUUCGUCAUGAUUCAAAA 3'	: :: ::: ::::.::::::::	3' AGUUCAAG-AGUAUUAAGUUUU 5'
mtr-miR7696c-3p	MS.gene68631	4	0-0	1	5' UGAACUUCGUCAUGAUUCAAAA 3'	: :: ::: ::::.::::::::	3' AGUUCAAG-AGUAUUAAGUUUU 5'
mtr-miR7696c-3p	MS.gene56169	4.5	1243-1263	1	5' UCAAGUGUGCAUGAUUCAAAA 3'	:::::: . :::.::::::::	3' AGUUCAAGAGUAUUAAGUUUU 5'
mtr-miR7696c-3p	MS.gene011426	4.5	0-0	1	5' UUAUGAUGUUAUAAUUCAAAA 3'	:.: : : :.:::::::::::	3' AGUUCAAGAGUAUUAAGUUUU 5'
mtr-miR7696c-3p	MS.gene72988	4.5	0-0	1	5' UUAUGAUGUUAUAAUUCAAAA 3'	:.: : : :.:::::::::::	3' AGUUCAAGAGUAUUAAGUUUU 5'
mtr-miR7696c-3p	MS.gene005757	5	0-0	1	5' UCGAAUUCUCA-AAUUCAAGG 3'	::.: :::::: :::::::..	3' AGUUCAAGAGUAUUAAGUUUU 5'
mtr-miR7696c-3p	MS.gene70048	5	2309-2330	1	5' UGAAGUUUGUCAAAAUUCAAAG 3'	: :::::. ::: ::::::::.	3' AGUUCAAG-AGUAUUAAGUUUU 5'
mtr-miR7696c-3p	MS.gene89785	5	2523-2544	1	5' UGAAGUUUGUCAAAAUUCAAAG 3'	: :::::. ::: ::::::::.	3' AGUUCAAG-AGUAUUAAGUUUU 5'
mtr-miR7696c-3p	MS.gene06543	5	0-0	1	5' UUAAGAGAUCAUAGUUCAAAG 3'	:.::: :::::.::::::.	3' AGUUCAAGAGUAUUAAGUUUU 5'
mtr-miR7696a-5p	MS.gene41453	4.5	5265-5285	1	5' AUUUGGAUUAUGAGAACUUAC 3'	::::.:::::::::::::	3' AAAACUUAAUACUCUUGAACU 5'
mtr-miR7696a-5p	MS.gene89074	4.5	575-596	1	5' GCUUGCAAUUAUGAGAAUUUGG 3'	::: :::::::::::.:::.	3' AAAAC-UUAAUACUCUUGAACU 5'
mtr-miR7696a-5p	MS.gene23932	4.5	0-0	1	5' UUUUGGUUUAUGAGUACUUGC 3'	:::::. ::::::: :::::	3' AAAACUUAAUACUCUUGAACU 5'
mtr-miR7696a-5p	MS.gene41469	5	4705-4725	1	5' AUUUGGGUUAUGAGCACUUGU 3'	::::..::::::: :::::	3' AAAACUUAAUACUCUUGAACU 5'
mtr-miR7696a-5p	MS.gene032740	5	0-0	1	5' GUGUAAAUUAUGAGAACAUUGA 3'	: : :::::::::::: ::::	3' AAAACUUAAUACUCUUG-AACU 5'
mtr-miR7696a-3p	MS.gene72957	1.5	0-0	1	5' CUUCAAGCUCUCAUAAUUCAG 3'	::::::: ::::::::::::.	3' GAAGUUCAAGAGUAUUAAGUU 5'
mtr-miR7696a-3p	MS.gene70545	2	412-431	1	5' CUUCAAGUUCUCA-AAUUCAA 3'	::::::::::::: :::::::	3' GAAGUUCAAGAGUAUUAAGUU 5'
mtr-miR7696a-3p	MS.gene010447	2	727-746	1	5' CUUCAAGUUCUCA-AAUUCAA 3'	::::::::::::: :::::::	3' GAAGUUCAAGAGUAUUAAGUU 5'
mtr-miR7696a-3p	MS.gene36743	2.5	1050-1070	1	5' CUUCAAGUUCUCAUACUUCAG 3'	::::::::::::::: ::::.	3' GAAGUUCAAGAGUAUUAAGUU 5'
mtr-miR7696a-3p	MS.gene005757	4	0-0	1	5' UUUCGAAUUCUCA-AAUUCAA 3'	.:::.: :::::: :::::::	3' GAAGUUCAAGAGUAUUAAGUU 5'
mtr-miR7696a-3p	MS.gene34141	5	530-551	1	5' GUUCCAGUUCUUUAUAAUUCAA 3'	::: ::::::. :::::::::	3' GAAGUUCAAGAG-UAUUAAGUU 5'
mtr-miR7696a-3p	MS.gene063083	5	1962-1982	1	5' CUUCAAAGUCUUAUGAUUCAC 3'	:::::: :::.::.:::::	3' GAAGUUCAAGAGUAUUAAGUU 5'
mtr-miR7696a-3p	MS.gene29268	5	0-0	1	5' CUUCAUUCUCUCAUUAUUCAA 3'	::::: :::::: ::::::	3' GAAGUUCAAGAGUAUUAAGUU 5'
mtr-miR7696a-3p	MS.gene95929	5	0-0	1	5' CUUCAUUCUCUCAUUAUUCAA 3'	::::: :::::: ::::::	3' GAAGUUCAAGAGUAUUAAGUU 5'
mtr-miR7696a-3p	MS.gene54401	5	0-0	1	5' CUUCUUCUUCUC-UAAUUCAA 3'	:::: ::::: ::::::::	3' GAAGUUCAAGAGUAUUAAGUU 5'
mtr-miR5754	MS.gene24792	5	53-73	1	5' AGCGUGGGAGAUGA-UGCAAUA 3'	:.:::.:::::: :::::::	3' CGGUACCUUCUACUCACGUUAU 5'
mtr-miR5754	MS.gene98035	5	723-743	1	5' GGAAUUGAAGAU-AGUGCAAUA 3'	: :: :::::: :::::::::	3' CGGUACCUUCUACUCACGUUAU 5'
mtr-miR5752a	MS.gene006886	3.5	0-0	1	5' UUUGU-UUAAACCAAACGGUG 3'	::::: .::::::::::..::	3' AAACAUGAUUUGGUUUGUUAC 5'
mtr-miR5752a	MS.gene82420	3.5	0-0	1	5' UUUGU-UUAAACCAAACGGUG 3'	::::: .::::::::::..::	3' AAACAUGAUUUGGUUUGUUAC 5'
mtr-miR5752a	MS.gene067572	3.5	673-692	1	5' UUUGU-UUAAACCAAACGGUG 3'	::::: .::::::::::..::	3' AAACAUGAUUUGGUUUGUUAC 5'
mtr-miR5752a	MS.gene08915	5	162-182	1	5' UUUGUAAUAGACAAAACAAUA 3'	:::::: ::.:: :::::::	3' AAACAUGAUUUGGUUUGUUAC 5'
mtr-miR5752a	MS.gene08901	5	336-356	1	5' UUUGUAAUAGACAAAACAAUA 3'	:::::: ::.:: :::::::	3' AAACAUGAUUUGGUUUGUUAC 5'
mtr-miR5752a	MS.gene08272	5	521-541	1	5' UUUGUAAUAGACAAAACAAUA 3'	:::::: ::.:: :::::::	3' AAACAUGAUUUGGUUUGUUAC 5'
mtr-miR5752a	MS.gene047746	5	0-0	1	5' UCUAUGUUGAACCAAACAAUC 3'	: : :..:.:::::::::::	3' AAACAUGAUUUGGUUUGUUAC 5'
mtr-miR5752a	MS.gene89857	5	0-0	1	5' UCUAUGUUGAACCAAACAAUC 3'	: : :..:.:::::::::::	3' AAACAUGAUUUGGUUUGUUAC 5'
mtr-miR5752a	MS.gene018117	5	819-839	1	5' UUUGCAAAAAACCAAACCAUG 3'	:::: : ::::::::: :::	3' AAACAUGAUUUGGUUUGUUAC 5'
mtr-miR5752a	MS.gene70738	5	0-0	1	5' UAUG-AGUAAACCAAACUAUG 3'	: :: : :::::::::: :::	3' AAACAUGAUUUGGUUUGUUAC 5'
mtr-miR5752a	MS.gene25817	5	0-0	1	5' UAUG-AGUAAACCAAACUAUG 3'	: :: : :::::::::: :::	3' AAACAUGAUUUGGUUUGUUAC 5'
mtr-miR5752a	MS.gene044185	5	0-0	1	5' UAUG-AGUAAACCAAACUAUG 3'	: :: : :::::::::: :::	3' AAACAUGAUUUGGUUUGUUAC 5'
[truncated: 895 more rows]

## Sheet: Table S5D
Supplementary Table 5D All of miRNA targets predicted by RNAhybrid, psRNATarget and Targetfinder
[truncated: 9,573 more rows]
