# Supplementary material for: Integrated mRNA and microRNA expression analysis of root response to phosphate deficiency in Medicago sativa
Source: Front Plant Sci. 2022 Sep 13;13:989048. doi: 10.3389/fpls.2022.989048 (PMC9513243; doi:10.3389/fpls.2022.989048)
Supplement: SUPPLEMENTARY TABLE 6 — Correlation analysis of miRNA and mRNA. [file Table_6.XLSX]

## Sheet: Table S6
Supplementary Table 6 Correlation analysis of miRNA and mRNA
					miRNA						mRNA
miRNA_ID	Gene_ID	NR description	cor	P_value	LPR1.tpm	LPR2.tpm	LPR3.tpm	NPR1.tpm	NPR2.tpm	NPR3.tpm	LPR1.tpm	LPR2.tpm	LPR3.tpm	NPR1.tpm	NPR2.tpm	NPR3.tpm
mtr-miR156b-5p	MS.gene45820	thaumatin-like protein [Medicago truncatula]	-0.856914	0.0292455	1733.59	2369.84	2907.03	2760.27	3427	3595.74	6.27	5.42	0	0	0	0.19
mtr-miR156b-5p	MS.gene45818	thaumatin-like protein [Medicago truncatula]	-0.845477	0.0339713	1733.59	2369.84	2907.03	2760.27	3427	3595.74	53.27	48.67	36.38	3.9	1.01	2.16
mtr-miR156c-3p	MS.gene016201	delta (8)-fatty-acid desaturase 1 [Medicago truncatula]	-0.971792	0.00118235	960.605	1051	928.797	1380.93	1627.68	1498.7	4.61	3.63	4.36	2.97	1.85	1.93
mtr-miR156c-3p	MS.gene74056	enoyl-CoA delta isomerase 1, peroxisomal [Medicago truncatula]	-0.894125	0.0162208	960.605	1051	928.797	1380.93	1627.68	1498.7	74.16	106.11	113.83	42.24	30.99	47.44
mtr-miR156c-3p	MS.gene46292	uncharacterized protein LOC112417093 [Medicago truncatula]	-0.868263	0.0248888	960.605	1051	928.797	1380.93	1627.68	1498.7	180.77	221.72	352.82	43.74	51.08	77.01
mtr-miR156c-3p	MS.gene008895	uncharacterized protein LOC112417093 [Medicago truncatula]	-0.839682	0.0364928	960.605	1051	928.797	1380.93	1627.68	1498.7	278.57	313.53	554.86	80.64	92.67	150.51
mtr-miR156e	MS.gene56169	protein SMAX1-LIKE 4 [Medicago truncatula]	-0.903827	0.0134291	406.756	411.36	403.43	260.384	326.697	305.298	0.5	0.4	0.55	1.03	0.99	1.24
mtr-miR156e	MS.gene001948	squamosa promoter-binding-like protein 13A [Medicago truncatula]	-0.853415	0.0306557	406.756	411.36	403.43	260.384	326.697	305.298	5.1	2.91	2.7	8.38	9.14	7.06
mtr-miR156g-3p	MS.gene032675	non-specific lipid-transfer protein 2 [Medicago truncatula]	-0.884544	0.0192257	0	1.13011	2.5944	2.23918	4.56049	3.29798	32.29	16.25	14.28	3.92	1.36	3.7
mtr-miR156g-3p	MS.gene34340	non-specific lipid-transfer protein 2 [Medicago truncatula]	-0.884544	0.0192257	0	1.13011	2.5944	2.23918	4.56049	3.29798	32.29	16.25	14.28	3.92	1.36	3.7
mtr-miR156g-3p	MS.gene053094	non-specific lipid-transfer protein 2 [Medicago truncatula]	-0.884544	0.0192257	0	1.13011	2.5944	2.23918	4.56049	3.29798	32.29	16.25	14.28	3.92	1.36	3.7
mtr-miR156g-3p	MS.gene015666	ABC transporter C family member 14 [Medicago truncatula]	-0.868724	0.0247187	0	1.13011	2.5944	2.23918	4.56049	3.29798	2	1.33	0	0	0	0
mtr-miR156g-3p	MS.gene78154	UDP-glycosyltransferase 89B1 [Medicago truncatula]	-0.816484	0.0474271	0	1.13011	2.5944	2.23918	4.56049	3.29798	1.78	1.8	1.33	0.15	0.07	0.22
mtr-miR156g-5p	MS.gene78896	cytochrome P450 monooxygenase CYP72A65 [Medicago truncatula]	-0.972449	0.00112817	5768.13	5117.14	7477.07	10908	10845.7	12736.3	15.35	16.65	13.4	5.94	7.26	6.55
mtr-miR156g-5p	MS.gene000303	S-locus lectin kinase family protein [Medicago truncatula]	-0.913046	0.0110128	5768.13	5117.14	7477.07	10908	10845.7	12736.3	1.83	2.01	2.14	0.75	1.04	0.77
mtr-miR156g-5p	MS.gene91606	isoflavone-7-O-methyltransferase 9 [Medicago truncatula]	-0.898119	0.0150409	5768.13	5117.14	7477.07	10908	10845.7	12736.3	42.24	41.49	52.23	2.06	1.52	0.76
mtr-miR156g-5p	MS.gene51193	protein LUTEIN DEFICIENT 5, chloroplastic [Medicago truncatula]	-0.875827	0.022171	5768.13	5117.14	7477.07	10908	10845.7	12736.3	7.07	5.65	4.75	2.14	2.41	3.21
mtr-miR156g-5p	MS.gene024007	protein LUTEIN DEFICIENT 5, chloroplastic [Medicago truncatula]	-0.852497	0.0310309	5768.13	5117.14	7477.07	10908	10845.7	12736.3	7.34	9.22	9.9	3.65	3.73	4.15
mtr-miR156g-5p	MS.gene033439	protein LUTEIN DEFICIENT 5, chloroplastic [Medicago truncatula]	-0.835606	0.0383165	5768.13	5117.14	7477.07	10908	10845.7	12736.3	10.43	7.9	10.02	3.56	3.13	4.49
mtr-miR156g-5p	MS.gene34340	non-specific lipid-transfer protein 2 [Medicago truncatula]	-0.832552	0.0397107	5768.13	5117.14	7477.07	10908	10845.7	12736.3	32.29	16.25	14.28	3.92	1.36	3.7
mtr-miR156g-5p	MS.gene042551	dihydrofolate reductase [Medicago truncatula]	-0.812026	0.0496804	5768.13	5117.14	7477.07	10908	10845.7	12736.3	35.36	23.63	25.93	7.08	13.98	14.56
mtr-miR159b	MS.gene064137	mitotic-spindle organizing 1B-like protein [Medicago truncatula]	-0.946719	0.00418259	409.758	405.709	400.835	401.133	517.823	832.975	9.31	12.47	11.39	11.12	7.34	2.69
mtr-miR160c	MS.gene056152	auxin response factor 18 isoform X1 [Medicago truncatula]	-0.834124	0.0389901	18.0113	20.342	22.0524	23.9912	18.242	24.0281	3.56	3.23	1.88	0.62	2.13	1.04
mtr-miR166a	MS.gene02273	G-type lectin S-receptor-like serine/threonine-protein kinase At4g27290 isoform X2 [Medicago truncatula]	-0.942115	0.00492906	540011	497052	537724	685125	618207	633869	2.54	3.42	2.13	1.12	1.72	1.49
mtr-miR166a	MS.gene88899	peroxidase 12-like protein [Trifolium pratense]	-0.874131	0.0227673	540011	497052	537724	685125	618207	633869	5.89	13.34	4.69	0.35	0	0.51
mtr-miR166a	MS.gene067916	uncharacterized protein LOC112417093 [Medicago truncatula]	-0.864177	0.0264189	540011	497052	537724	685125	618207	633869	29.59	42.01	55.56	5.5	10.95	16.8
mtr-miR166e-5p	MS.gene09863	cation/H (+) antiporter 20 [Medicago truncatula]	-0.918452	0.00970385	810.51	935.731	863.936	577.068	794.769	736.862	8.59	7.41	9.4	33.36	20.1	26.38
mtr-miR166e-5p	MS.gene061890	cation/H (+) antiporter 20 [Medicago truncatula]	-0.913811	0.0108226	810.51	935.731	863.936	577.068	794.769	736.862	18.35	21.44	26.66	86.44	50.57	58.86
mtr-miR166e-5p	MS.gene055476	glycine-rich cell wall structural protein 2 [Medicago truncatula]	-0.912781	0.011079	810.51	935.731	863.936	577.068	794.769	736.862	13.68	13.39	12.01	64.2	40.04	41.37
mtr-miR166e-5p	MS.gene49398	uncharacterized protein LOC25484355 [Medicago truncatula]	-0.878169	0.0213601	810.51	935.731	863.936	577.068	794.769	736.862	4.85	3.62	3.72	17.65	13.49	10.17
mtr-miR166e-5p	MS.gene23867	uncharacterized protein LOC11442905 [Medicago truncatula]	-0.847609	0.0330652	810.51	935.731	863.936	577.068	794.769	736.862	1.02	0.84	0.45	3.99	3.21	2.9
mtr-miR167b-3p	MS.gene21020	uncharacterized protein LOC11407507 [Medicago truncatula]	-0.867943	0.025007	135.085	188.728	93.3985	19.1929	16.9982	32.0375	12.57	9.23	6.79	39.29	41.29	30.21
mtr-miR167b-3p	MS.gene036840	potassium channel AKT1 [Medicago truncatula]	-0.849737	0.0321721	135.085	188.728	93.3985	19.1929	16.9982	32.0375	1.46	1.6	1.65	4.15	2.95	3.61
mtr-miR167b-3p	MS.gene80612	uncharacterized protein LOC11439663 [Medicago truncatula]	-0.823901	0.0437858	135.085	188.728	93.3985	19.1929	16.9982	32.0375	9.82	10.73	11.29	35.3	23.93	21.73
mtr-miR169d-3p	MS.gene011253	linoleate 9S-lipoxygenase [Medicago truncatula]	-0.960156	0.00234964	1.50094	3.39033	11.6748	39.6654	33.5818	43.3448	396.07	331.7	269.39	111.87	154.52	155.01
mtr-miR169d-3p	MS.gene75658	bifunctional aspartokinase/homoserine dehydrogenase 2, chloroplastic isoform X1 [Medicago truncatula]	-0.956865	0.00275082	1.50094	3.39033	11.6748	39.6654	33.5818	43.3448	3.67	4.47	4.02	1.95	2.13	1.45
mtr-miR169d-3p	MS.gene24755	uncharacterized protein LOC11414328 [Medicago truncatula]	-0.942838	0.00480783	1.50094	3.39033	11.6748	39.6654	33.5818	43.3448	6.9	7.75	3.37	0.78	2.12	0.67
mtr-miR169d-3p	MS.gene68878	probable tyrosine-protein phosphatase DSP4 [Medicago truncatula]	-0.928175	0.00755296	1.50094	3.39033	11.6748	39.6654	33.5818	43.3448	8.12	4.89	6.4	0.65	0.51	0.88
mtr-miR169d-3p	MS.gene08313	hypothetical protein MtrunA17_Chr8g0376391 [Medicago truncatula]	-0.92245	0.00878776	1.50094	3.39033	11.6748	39.6654	33.5818	43.3448	16.67	18.74	18.05	3.37	2.65	6.4
mtr-miR169d-3p	MS.gene054182	albumin-1 [Medicago truncatula]	-0.91545	0.0104208	1.50094	3.39033	11.6748	39.6654	33.5818	43.3448	60.01	39.56	32.2	12.8	21.13	15.28
mtr-miR169d-3p	MS.gene008266	HMG-Y-related protein B [Medicago truncatula]	-0.893535	0.0163988	1.50094	3.39033	11.6748	39.6654	33.5818	43.3448	3.23	3.64	3.63	1.11	1.09	1.85
mtr-miR169d-3p	MS.gene65502	hypothetical protein MtrunA17_Chr1g0167771 [Medicago truncatula]	-0.85634	0.0294747	1.50094	3.39033	11.6748	39.6654	33.5818	43.3448	883.01	523.32	778.23	275.08	278.34	322.23
mtr-miR169d-3p	MS.gene058426	probable WRKY transcription factor 50 [Medicago truncatula]	-0.852308	0.0311087	1.50094	3.39033	11.6748	39.6654	33.5818	43.3448	2.48	6.09	3.62	0	1.19	0.1
mtr-miR169d-3p	MS.gene70669	uncharacterized protein LOC11414328 [Medicago truncatula]	-0.843547	0.0348017	1.50094	3.39033	11.6748	39.6654	33.5818	43.3448	28.49	39.85	42.91	15.15	13.37	15.07
mtr-miR169d-5p	MS.gene89203	LOW QUALITY PROTEIN: histone H3.2 [Cicer arietinum]	-0.885269	0.0189896	1.50094	0	3.89161	5.438	6.21885	5.18254	2	2.17	1.91	0	0	0
mtr-miR169d-5p	MS.gene86677	omega-hydroxypalmitate O-feruloyl transferase [Medicago truncatula]	-0.857034	0.0291979	1.50094	0	3.89161	5.438	6.21885	5.18254	16.34	19.19	17.75	10.37	6.84	6.8
mtr-miR169d-5p	MS.gene037466	dnaJ homolog subfamily B member 1 [Medicago truncatula]	-0.831646	0.0401287	1.50094	0	3.89161	5.438	6.21885	5.18254	3.43	2.03	0	0	0	0
mtr-miR169e-5p	MS.gene02722	hypothetical protein MtrDRAFT_AC150800g44v2 [Medicago truncatula]	-0.971618	0.00119689	0	0	2.5944	4.79824	6.63344	6.12482	433.91	410.68	302.54	5.08	2.51	6
mtr-miR169e-5p	MS.gene36035	early nodulin-like protein 2 [Medicago truncatula]	-0.943698	0.0046656	0	0	2.5944	4.79824	6.63344	6.12482	62.12	61.07	50.83	16.5	23.52	14.34
mtr-miR169e-5p	MS.gene89203	LOW QUALITY PROTEIN: histone H3.2 [Cicer arietinum]	-0.94119	0.00508621	0	0	2.5944	4.79824	6.63344	6.12482	2	2.17	1.91	0	0	0
mtr-miR169e-5p	MS.gene011175	ABC transporter C family member 8 [Medicago truncatula]	-0.895633	0.0157703	0	0	2.5944	4.79824	6.63344	6.12482	0.31	0.31	0.33	0.13	0.09	0.16
mtr-miR169e-5p	MS.gene002728	germin-like protein subfamily 1 member 7 [Medicago truncatula]	-0.886473	0.0186011	0	0	2.5944	4.79824	6.63344	6.12482	87.09	79.96	90.37	20.68	20.64	30.91
mtr-miR169e-5p	MS.gene83408	protein NUCLEAR FUSION DEFECTIVE 4 [Medicago truncatula]	-0.875184	0.0223962	0	0	2.5944	4.79824	6.63344	6.12482	4.16	2.59	2.98	1.66	1.41	1.03
mtr-miR169e-5p	MS.gene037466	dnaJ homolog subfamily B member 1 [Medicago truncatula]	-0.840467	0.0361461	0	0	2.5944	4.79824	6.63344	6.12482	3.43	2.03	0	0	0	0
mtr-miR169e-5p	MS.gene96244	germin-like protein subfamily 1 member 7 [Medicago truncatula]	-0.838816	0.0368768	0	0	2.5944	4.79824	6.63344	6.12482	102.03	63.27	80.19	38.79	39.64	21.58
mtr-miR169e-5p	MS.gene002528	pathogenesis-related genes transcriptional activator PTI5 [Medicago truncatula]	-0.834173	0.0389679	0	0	2.5944	4.79824	6.63344	6.12482	9.52	8.77	11.22	2.08	2.9	2.54
mtr-miR169e-5p	MS.gene047385	pathogenesis-related genes transcriptional activator PTI5 [Medicago truncatula]	-0.834173	0.0389679	0	0	2.5944	4.79824	6.63344	6.12482	9.52	8.77	11.22	2.08	2.9	2.54
mtr-miR169g	MS.gene34755	mitochondrial outer membrane protein porin of 36 kDa [Medicago truncatula]	-0.825437	0.0430485	30.0189	29.3828	33.7273	32.9479	53.8967	43.3448	35.82	54.28	51.37	31.12	13.27	26.17
mtr-miR169h	MS.gene86677	omega-hydroxypalmitate O-feruloyl transferase [Medicago truncatula]	-0.982184	0.000473312	19.5123	27.1226	44.1049	483.662	689.878	621.904	16.34	19.19	17.75	10.37	6.84	6.8
mtr-miR169h	MS.gene055226	L-type lectin-domain containing receptor kinase IV.1 [Medicago truncatula]	-0.974332	0.000979816	19.5123	27.1226	44.1049	483.662	689.878	621.904	4.36	3.96	3.65	1.35	0.78	1.61
mtr-miR169h	MS.gene011175	ABC transporter C family member 8 [Medicago truncatula]	-0.96963	0.00136946	19.5123	27.1226	44.1049	483.662	689.878	621.904	0.31	0.31	0.33	0.13	0.09	0.16
mtr-miR169h	MS.gene002728	germin-like protein subfamily 1 member 7 [Medicago truncatula]	-0.961406	0.00220546	19.5123	27.1226	44.1049	483.662	689.878	621.904	87.09	79.96	90.37	20.68	20.64	30.91
mtr-miR169h	MS.gene044821	omega-hydroxypalmitate O-feruloyl transferase [Medicago truncatula]	-0.925507	0.0081172	19.5123	27.1226	44.1049	483.662	689.878	621.904	9.62	8.58	10.04	3	4.41	3.83
mtr-miR169h	MS.gene88084	omega-hydroxypalmitate O-feruloyl transferase [Medicago truncatula]	-0.913968	0.0107838	19.5123	27.1226	44.1049	483.662	689.878	621.904	14.6	11.79	12.99	6.4	7.56	4.27
mtr-miR169h	MS.gene001914	omega-hydroxypalmitate O-feruloyl transferase [Medicago truncatula]	-0.898409	0.0149569	19.5123	27.1226	44.1049	483.662	689.878	621.904	16.69	12.3	17.09	6.12	7.68	5.29
mtr-miR169h	MS.gene34755	mitochondrial outer membrane protein porin of 36 kDa [Medicago truncatula]	-0.87967	0.0208479	19.5123	27.1226	44.1049	483.662	689.878	621.904	35.82	54.28	51.37	31.12	13.27	26.17
mtr-miR169h	MS.gene96244	germin-like protein subfamily 1 member 7 [Medicago truncatula]	-0.877133	0.0217171	19.5123	27.1226	44.1049	483.662	689.878	621.904	102.03	63.27	80.19	38.79	39.64	21.58
mtr-miR169h	MS.gene006331	F-box protein PP2-A13 [Medicago truncatula]	-0.858906	0.028457	19.5123	27.1226	44.1049	483.662	689.878	621.904	3.56	2.4	2.91	0.78	1	1.7
mtr-miR169h	MS.gene34457	F-box protein PP2-A13 [Medicago truncatula]	-0.858906	0.028457	19.5123	27.1226	44.1049	483.662	689.878	621.904	3.56	2.4	2.91	0.78	1	1.7
mtr-miR169h	MS.gene05234	kunitz trypsin inhibitor 2 [Medicago truncatula]	-0.845181	0.0340979	19.5123	27.1226	44.1049	483.662	689.878	621.904	5	11.1	11.5	0.42	1.46	1.13
mtr-miR169j	MS.gene94265	probable glutathione S-transferase [Medicago truncatula]	-0.987966	0.000216362	0	1.13011	0	67.8151	65.9198	78.2092	24.84	22.68	22.86	6.83	9.1	8.07
mtr-miR169j	MS.gene36035	early nodulin-like protein 2 [Medicago truncatula]	-0.979869	0.000603807	0	1.13011	0	67.8151	65.9198	78.2092	62.12	61.07	50.83	16.5	23.52	14.34
mtr-miR169j	MS.gene91609	putative isoflavone-7-O-beta-glucoside 6'-O-malonyltransferase [Medicago truncatula]	-0.975223	0.000913249	0	1.13011	0	67.8151	65.9198	78.2092	14.29	14.97	11.05	0.87	1.17	0.92
mtr-miR169j	MS.gene008951	probable 1-deoxy-D-xylulose-5-phosphate synthase 2, chloroplastic [Medicago truncatula]	-0.972089	0.00115767	0	1.13011	0	67.8151	65.9198	78.2092	8.85	7.19	6.39	0.37	0.27	0.52
mtr-miR169j	MS.gene000207	putative G-patch domain-containing protein [Medicago truncatula]	-0.971664	0.00119305	0	1.13011	0	67.8151	65.9198	78.2092	721.59	863.52	626.55	87.04	79.85	74.99
mtr-miR169j	MS.gene02722	hypothetical protein MtrDRAFT_AC150800g44v2 [Medicago truncatula]	-0.970766	0.00126948	0	1.13011	0	67.8151	65.9198	78.2092	433.91	410.68	302.54	5.08	2.51	6
mtr-miR169j	MS.gene68878	probable tyrosine-protein phosphatase DSP4 [Medicago truncatula]	-0.944609	0.00451731	0	1.13011	0	67.8151	65.9198	78.2092	8.12	4.89	6.4	0.65	0.51	0.88
mtr-miR169j	MS.gene44633	putative isoflavone-7-O-beta-glucoside 6'-O-malonyltransferase [Medicago truncatula]	-0.938576	0.00554346	0	1.13011	0	67.8151	65.9198	78.2092	1.99	1.1	1.52	0.3	0.12	0
mtr-miR169j	MS.gene008266	HMG-Y-related protein B [Medicago truncatula]	-0.936273	0.00596223	0	1.13011	0	67.8151	65.9198	78.2092	3.23	3.64	3.63	1.11	1.09	1.85
mtr-miR169j	MS.gene65923	probable 1-deoxy-D-xylulose-5-phosphate synthase 2, chloroplastic [Medicago truncatula]	-0.932693	0.00664286	0	1.13011	0	67.8151	65.9198	78.2092	5.43	3.6	3.07	0.23	0.2	0.19
mtr-miR169j	MS.gene071728	BURP domain protein RD22 [Medicago truncatula]	-0.927515	0.00769079	0	1.13011	0	67.8151	65.9198	78.2092	16.14	16.6	10.62	4.52	5.8	3.75
mtr-miR169j	MS.gene071726	BURP domain protein RD22 [Medicago truncatula]	-0.919521	0.0094547	0	1.13011	0	67.8151	65.9198	78.2092	58.64	74.21	51.29	16.25	25.5	25.54
mtr-miR169j	MS.gene89257	probable glutathione S-transferase [Medicago truncatula]	-0.918846	0.00961173	0	1.13011	0	67.8151	65.9198	78.2092	27.6	23.9	16.84	9.88	4.87	4.26
mtr-miR169j	MS.gene69474	matrix metalloproteinase [Medicago truncatula]	-0.908662	0.0121329	0	1.13011	0	67.8151	65.9198	78.2092	8.03	6.64	6.33	2.07	2.64	3.94
mtr-miR169j	MS.gene009197	matrix metalloproteinase [Medicago truncatula]	-0.908662	0.0121329	0	1.13011	0	67.8151	65.9198	78.2092	8.03	6.64	6.33	2.07	2.64	3.94
mtr-miR169j	MS.gene055151	probable glutathione S-transferase [Medicago truncatula]	-0.901875	0.0139705	0	1.13011	0	67.8151	65.9198	78.2092	56.85	97.97	98.06	24.96	25.8	23.87
mtr-miR169j	MS.gene007909	early nodulin-like protein 2 [Medicago truncatula]	-0.890482	0.0173344	0	1.13011	0	67.8151	65.9198	78.2092	32.81	45.23	45.74	18.1	28.48	16.76
mtr-miR169j	MS.gene05234	kunitz trypsin inhibitor 2 [Medicago truncatula]	-0.879821	0.0207965	0	1.13011	0	67.8151	65.9198	78.2092	5	11.1	11.5	0.42	1.46	1.13
mtr-miR169j	MS.gene048384	probable 1-deoxy-D-xylulose-5-phosphate synthase 2, chloroplastic [Medicago truncatula]	-0.870147	0.0241978	0	1.13011	0	67.8151	65.9198	78.2092	3.81	1.58	2.09	0	0.04	0.13
mtr-miR169j	MS.gene90761	probable 1-deoxy-D-xylulose-5-phosphate synthase 2, chloroplastic [Medicago truncatula]	-0.856771	0.0293026	0	1.13011	0	67.8151	65.9198	78.2092	5.43	3.32	1.94	0.15	0.14	0.11
mtr-miR169j	MS.gene032515	polygalacturonase inhibitor 1-like [Medicago truncatula]	-0.82714	0.0422381	0	1.13011	0	67.8151	65.9198	78.2092	4.95	15.36	9.08	0	0.93	0.55
mtr-miR169j	MS.gene031176	BURP domain protein RD22 [Medicago truncatula]	-0.812842	0.0492641	0	1.13011	0	67.8151	65.9198	78.2092	8.48	18.47	10.29	1.93	4.34	3.48
mtr-miR169k	MS.gene008266	HMG-Y-related protein B [Medicago truncatula]	-0.940117	0.00527154	0	0	0	2.87894	3.31672	0.942279	3.23	3.64	3.63	1.11	1.09	1.85
mtr-miR169k	MS.gene69474	matrix metalloproteinase [Medicago truncatula]	-0.916431	0.0101839	0	0	0	2.87894	3.31672	0.942279	8.03	6.64	6.33	2.07	2.64	3.94
mtr-miR169k	MS.gene009197	matrix metalloproteinase [Medicago truncatula]	-0.916431	0.0101839	0	0	0	2.87894	3.31672	0.942279	8.03	6.64	6.33	2.07	2.64	3.94
mtr-miR169k	MS.gene79004	metalloendoproteinase 2-MMP [Medicago truncatula]	-0.888721	0.0178857	0	0	0	2.87894	3.31672	0.942279	7.38	9.72	8.75	1.92	1.43	2.78
mtr-miR169k	MS.gene45155	metalloendoproteinase 2-MMP [Medicago truncatula]	-0.877642	0.0215414	0	0	0	2.87894	3.31672	0.942279	15.4	20.7	16.62	3.68	2.29	4.95
mtr-miR169k	MS.gene44074	E3 ubiquitin-protein ligase ATL6 [Medicago truncatula]	-0.860645	0.0277766	0	0	0	2.87894	3.31672	0.942279	29.56	51.92	41.98	17.28	13.73	28.23
mtr-miR169k	MS.gene32411	rust resistance kinase Lr10 [Medicago truncatula]	-0.853067	0.030798	0	0	0	2.87894	3.31672	0.942279	4.07	4.35	4.51	2.14	1.06	1.65
mtr-miR169k	MS.gene89203	LOW QUALITY PROTEIN: histone H3.2 [Cicer arietinum]	-0.849638	0.0322135	0	0	0	2.87894	3.31672	0.942279	2	2.17	1.91	0	0	0
mtr-miR169k	MS.gene94265	probable glutathione S-transferase [Medicago truncatula]	-0.840293	0.0362229	0	0	0	2.87894	3.31672	0.942279	24.84	22.68	22.86	6.83	9.1	8.07
mtr-miR169k	MS.gene02722	hypothetical protein MtrDRAFT_AC150800g44v2 [Medicago truncatula]	-0.835429	0.038397	0	0	0	2.87894	3.31672	0.942279	433.91	410.68	302.54	5.08	2.51	6
mtr-miR169k	MS.gene68878	probable tyrosine-protein phosphatase DSP4 [Medicago truncatula]	-0.828593	0.0415524	0	0	0	2.87894	3.31672	0.942279	8.12	4.89	6.4	0.65	0.51	0.88
mtr-miR169k	MS.gene26695	uncharacterized protein LOC11428331 [Medicago truncatula]	-0.827607	0.0420171	0	0	0	2.87894	3.31672	0.942279	14.57	10.46	10.28	0.06	0.03	0
mtr-miR169k	MS.gene071726	BURP domain protein RD22 [Medicago truncatula]	-0.822881	0.0442787	0	0	0	2.87894	3.31672	0.942279	58.64	74.21	51.29	16.25	25.5	25.54
mtr-miR169k	MS.gene014611	glycoside hydrolase family 18 protein [Trifolium pratense]	-0.816216	0.0475612	0	0	0	2.87894	3.31672	0.942279	4.07	4.35	7.25	0.29	0.08	0.63
mtr-miR171e-5p	MS.gene40173	probable L-gulonolactone oxidase 6 [Medicago truncatula]	-0.887027	0.0184233	142.59	126.572	125.829	64.2964	102.404	119.198	3.63	3	3.2	12.2	10.2	7.9
mtr-miR171h	MS.gene018288	phenolic glucoside malonyltransferase 1 [Medicago truncatula]	-0.828471	0.04161	3121.97	3237.76	2556.79	4635.74	3816.3	5958.97	23.36	15.5	20.37	4.31	4.69	2.93
mtr-miR172d-3p	MS.gene48650	ran-binding protein M homolog [Medicago truncatula]	-0.860515	0.0278271	112.571	143.524	163.447	79.6507	80.845	114.016	3.12	1.67	1.36	6.27	4.04	4.92
mtr-miR172d-3p	MS.gene045643	cyclic dof factor 1 [Medicago truncatula]	-0.857947	0.0288354	112.571	143.524	163.447	79.6507	80.845	114.016	0.07	0.04	0.05	1.7	1.19	0.61
mtr-miR172d-5p	MS.gene058178	disease resistance response protein DRRG49-C [Medicago truncatula]	-0.854694	0.0301368	12.0076	11.3011	11.6748	13.1152	18.6565	15.0765	222.32	151.57	165.76	134.93	58.78	106.46
mtr-miR172d-5p	MS.gene54142	transcription factor JUNGBRUNNEN 1 [Medicago truncatula]	-0.846752	0.0334278	12.0076	11.3011	11.6748	13.1152	18.6565	15.0765	2.12	1.76	2.24	0.54	0.07	0.7
mtr-miR172d-3p	MS.gene31343	#REF!	-0.674752	0.141476	112.571	143.524	163.447	79.6507	80.845	114.016	20.48	15.59	17.06	31.15	41.77	45.9
mtr-miR2199	MS.gene070336	protein LURP-one-related 4 [Medicago truncatula]	-0.963053	0.00202237	1080.68	1108.64	1081.87	135.95	128.523	132.39	2.57	3.65	1.83	8.34	9.07	10.82
mtr-miR2199	MS.gene069387	trafficking protein particle complex II-specific subunit 130 homolog [Medicago truncatula]	-0.818173	0.0465859	1080.68	1108.64	1081.87	135.95	128.523	132.39	0	0	0	5.1	1.31	6.05
mtr-miR2587a	MS.gene008891	uncharacterized protein LOC11446507 [Medicago truncatula]	-0.982446	0.000459533	43.5274	44.0743	40.2133	5.438	13.2669	15.0765	0.33	1.64	1.19	11.01	10.4	10.59
mtr-miR2587a	MS.gene69100	phosphoenolpyruvate carboxykinase (ATP) [Medicago truncatula]	-0.981775	0.000495173	43.5274	44.0743	40.2133	5.438	13.2669	15.0765	0.23	0.25	0.4	1.31	1.08	1.29
mtr-miR2587a	MS.gene011227	TMV resistance protein N [Medicago truncatula]	-0.90576	0.0129033	43.5274	44.0743	40.2133	5.438	13.2669	15.0765	0.31	0.43	0.36	0.92	1.23	0.88
mtr-miR2587a	MS.gene025855	NDR1/HIN1-like protein 12 [Medicago truncatula]	-0.878886	0.0211146	43.5274	44.0743	40.2133	5.438	13.2669	15.0765	1.69	0.76	0.8	10.47	9.21	3.1
mtr-miR2587a	MS.gene012110	chaperone protein dnaJ 11, chloroplastic [Medicago truncatula]	-0.82007	0.0456498	43.5274	44.0743	40.2133	5.438	13.2669	15.0765	1.05	0.4	2.77	12.01	12.82	23.56
mtr-miR2592bl-5p	MS.gene49182	acidic endochitinase [Medicago truncatula]	-0.883417	0.0195951	1.50094	4.52044	2.5944	5.11812	5.80426	6.12482	150.83	124.22	148.65	4.65	6.13	14.2
mtr-miR2592bl-5p	MS.gene76166	receptor-like protein EIX2 [Medicago truncatula]	-0.870608	0.0240301	1.50094	4.52044	2.5944	5.11812	5.80426	6.12482	1.05	0.54	0.4	0.22	0.14	0.13
mtr-miR2592bl-5p	MS.gene052589	G-type lectin S-receptor-like Serine/Threonine-kinase [Medicago truncatula]	-0.857043	0.0291944	1.50094	4.52044	2.5944	5.11812	5.80426	6.12482	0.51	0.49	0.59	0.2	0.1	0.16
mtr-miR2592bl-5p	MS.gene95819	short-chain dehydrogenase TIC 32, chloroplastic [Medicago truncatula]	-0.818035	0.0466545	1.50094	4.52044	2.5944	5.11812	5.80426	6.12482	6.15	6.32	7.49	2.55	2.85	2.53
mtr-miR2592bl-5p	MS.gene006198	acidic endochitinase [Medicago truncatula]	-0.817314	0.0470129	1.50094	4.52044	2.5944	5.11812	5.80426	6.12482	17.01	16.8	18.08	3.7	7.12	4.68
mtr-miR2599	MS.gene66220	cytochrome P450 71D9 [Medicago truncatula]	-0.922507	0.00877496	66.0416	63.2861	57.0769	8.31694	17.4128	21.6724	1.62	1.5	0.95	3.44	3.67	2.7
mtr-miR2599	MS.gene67393	receptor-like kinase theseus protein [Medicago truncatula]	-0.871856	0.0235792	66.0416	63.2861	57.0769	8.31694	17.4128	21.6724	1.65	1.59	2.4	3.84	5.02	5.64
mtr-miR2651	MS.gene040840	serine/threonine-protein kinase SRK2E [Medicago truncatula]	-0.961209	0.00222793	64.5406	64.4162	64.8601	42.8642	46.0195	42.4026	5.18	3.21	3.79	10.7	8.84	9.01
mtr-miR2651	MS.gene36721	LRR receptor-like kinase [Medicago truncatula]	-0.937428	0.00575036	64.5406	64.4162	64.8601	42.8642	46.0195	42.4026	0.25	0.15	0.36	3.49	3.92	2.55
mtr-miR2651	MS.gene79581	amino acid transporter AVT1I isoform X2 [Medicago truncatula]	-0.909437	0.0119311	64.5406	64.4162	64.8601	42.8642	46.0195	42.4026	0.35	0.82	1.19	2.11	2.18	3.19
mtr-miR2651	MS.gene52025	uncharacterized protein LOC25492947 [Medicago truncatula]	-0.816304	0.0475171	64.5406	64.4162	64.8601	42.8642	46.0195	42.4026	4.12	3.54	3.56	6.85	11.57	8.02
mtr-miR393a	MS.gene48360	LRR receptor-like serine/threonine-protein kinase GSO1 [Medicago truncatula]	-0.813508	0.0489259	207.13	206.81	160.853	79.6507	157.13	125.323	3.93	3.01	2.42	9.2	6.95	6.02
mtr-miR399a	MS.gene56518	ribulose-1,5 bisphosphate carboxylase/oxygenase large subunit N-methyltransferase, chloroplastic [Medicago truncatula]	-0.8624	0.0270978	63.0397	82.498	46.6993	0	0	0	1.5	1.47	1.25	2.86	3.9	2.82
mtr-miR399b	MS.gene35052	putative Ccc1 family protein [Medicago truncatula]	-0.972004	0.00116466	1107.7	1405.86	1089.65	7.67718	7.04803	5.18254	1.75	1.22	1.12	8.17	7.35	9.48
mtr-miR399b	MS.gene028404	putative Ccc1 family protein [Medicago truncatula]	-0.968346	0.00148707	1107.7	1405.86	1089.65	7.67718	7.04803	5.18254	0.86	0.72	0.9	5.88	6.42	7.92
mtr-miR399b	MS.gene23668	AT-hook motif nuclear-localized protein 22 [Medicago truncatula]	-0.961059	0.00224506	1107.7	1405.86	1089.65	7.67718	7.04803	5.18254	12.65	8.64	12.81	25.69	29.97	22.58
mtr-miR399b	MS.gene009367	uncharacterized protein LOC25488489 [Medicago truncatula]	-0.955021	0.00298918	1107.7	1405.86	1089.65	7.67718	7.04803	5.18254	0.4	0.47	0.32	1.04	1.16	1.08
mtr-miR399c	MS.gene56518	ribulose-1,5 bisphosphate carboxylase/oxygenase large subunit N-methyltransferase, chloroplastic [Medicago truncatula]	-0.895031	0.0159495	830.022	881.485	631.737	4.47835	2.90213	5.18254	1.5	1.47	1.25	2.86	3.9	2.82
mtr-miR399d	MS.gene35052	putative Ccc1 family protein [Medicago truncatula]	-0.961843	0.00215612	316.699	478.036	364.514	1.27953	1.65836	2.82684	1.75	1.22	1.12	8.17	7.35	9.48
mtr-miR399d	MS.gene028404	putative Ccc1 family protein [Medicago truncatula]	-0.953552	0.00318607	316.699	478.036	364.514	1.27953	1.65836	2.82684	0.86	0.72	0.9	5.88	6.42	7.92
mtr-miR399d	MS.gene009367	uncharacterized protein LOC25488489 [Medicago truncatula]	-0.938662	0.00552812	316.699	478.036	364.514	1.27953	1.65836	2.82684	0.4	0.47	0.32	1.04	1.16	1.08
mtr-miR399k	MS.gene56518	ribulose-1,5 bisphosphate carboxylase/oxygenase large subunit N-methyltransferase, chloroplastic [Medicago truncatula]	-0.920004	0.00934311	81.051	99.4496	88.2097	0	0	0	1.5	1.47	1.25	2.86	3.9	2.82
mtr-miR399l	MS.gene051907	probable carboxylesterase 15 [Medicago truncatula]	-0.9778	0.000733801	1508.45	1953.96	1329.63	43.8239	58.4572	46.1717	24.87	17.22	24.16	77.59	83.34	91.89
mtr-miR399l	MS.gene01605	probable WRKY transcription factor 65 [Medicago truncatula]	-0.943865	0.00463822	1508.45	1953.96	1329.63	43.8239	58.4572	46.1717	41.74	30	37.68	116.05	84.73	91.11
mtr-miR399l	MS.gene03111	probable WRKY transcription factor 65 [Medicago truncatula]	-0.93695	0.00583769	1508.45	1953.96	1329.63	43.8239	58.4572	46.1717	15.73	11.19	14.48	43	29.92	34.59
mtr-miR399l	MS.gene036709	probable glycosyltransferase At3g42180 [Medicago truncatula]	-0.931412	0.00689508	1508.45	1953.96	1329.63	43.8239	58.4572	46.1717	0.64	0.63	0.98	2.07	2.76	3.23
mtr-miR399l	MS.gene002619	probable WRKY transcription factor 65 [Medicago truncatula]	-0.92605	0.00800071	1508.45	1953.96	1329.63	43.8239	58.4572	46.1717	25.86	17.23	21.87	64.64	45.08	49.4
mtr-miR399l	MS.gene54347	auxin-responsive protein SAUR72 [Medicago truncatula]	-0.917864	0.00984235	1508.45	1953.96	1329.63	43.8239	58.4572	46.1717	10.83	9.6	10.21	37.01	35.81	24.37
mtr-miR399l	MS.gene000336	auxin-responsive protein SAUR72 [Medicago truncatula]	-0.917864	0.00984235	1508.45	1953.96	1329.63	43.8239	58.4572	46.1717	10.83	9.6	10.21	37.01	35.81	24.37
mtr-miR399l	MS.gene97788	auxin-responsive protein SAUR72 [Medicago truncatula]	-0.904515	0.0132408	1508.45	1953.96	1329.63	43.8239	58.4572	46.1717	3.89	16.93	16.27	71.88	46.07	67.42
mtr-miR399q	MS.gene90496	LOW QUALITY PROTEIN: protein ENHANCED PSEUDOMONAS SUSCEPTIBILTY 1 [Medicago truncatula]	-0.965781	0.00173634	977.115	1071.34	708.272	6.39765	12.8523	9.42279	2.56	1.9	3.27	9.08	6.88	7.37
mtr-miR399q	MS.gene009367	uncharacterized protein LOC25488489 [Medicago truncatula]	-0.932067	0.00676564	977.115	1071.34	708.272	6.39765	12.8523	9.42279	0.4	0.47	0.32	1.04	1.16	1.08
mtr-miR399q	MS.gene011517	14 kDa proline-rich protein DC2.15 [Medicago truncatula]	-0.930028	0.00717282	977.115	1071.34	708.272	6.39765	12.8523	9.42279	61.49	72.75	88.81	192.49	159.7	236.03
mtr-miR399q	MS.gene56795	HXXXD-type acyl-transferase family protein [Medicago truncatula]	-0.910637	0.0116219	977.115	1071.34	708.272	6.39765	12.8523	9.42279	1.4	2.33	1.75	3.76	4.44	4.03
mtr-miR399q	MS.gene55074	MDIS1-interacting receptor like kinase 2 [Medicago truncatula]	-0.884505	0.0192384	977.115	1071.34	708.272	6.39765	12.8523	9.42279	3.35	2.11	1.87	5.93	4.93	5.27
mtr-miR399q	MS.gene66149	hypothetical protein TSUD_153110 [Trifolium subterraneum]	-0.878225	0.0213407	977.115	1071.34	708.272	6.39765	12.8523	9.42279	7.12	6.94	5.98	11.57	16.71	16.73
mtr-miR399q	MS.gene035735	hypothetical protein TSUD_153110 [Trifolium subterraneum]	-0.863874	0.0265343	977.115	1071.34	708.272	6.39765	12.8523	9.42279	2.06	1.42	3.11	11.73	5.16	10.68
mtr-miR399r	MS.gene56518	ribulose-1,5 bisphosphate carboxylase/oxygenase large subunit N-methyltransferase, chloroplastic [Medicago truncatula]	-0.850731	0.0317588	52.5331	71.1969	37.6189	0.319882	0	0	1.5	1.47	1.25	2.86	3.9	2.82
mtr-miR399s-5p	MS.gene005618	hypothetical protein MTR_1g088795 [Medicago truncatula]	-0.973178	0.00106946	135.085	140.134	92.1013	0	0	0	1.28	1.87	2.09	16.01	14.99	16.5
mtr-miR399s-5p	MS.gene99100	probable acyl-activating enzyme 5, peroxisomal [Medicago truncatula]	-0.960483	0.00231148	135.085	140.134	92.1013	0	0	0	5.91	4.86	6.59	32.89	25.92	33.24
mtr-miR399s-5p	MS.gene76537	uncharacterized protein LOC11420970 [Medicago truncatula]	-0.954965	0.0029966	135.085	140.134	92.1013	0	0	0	0.3	1.62	2.07	6.5	5.19	7.21
mtr-miR399s-5p	MS.gene013693	GRAS family transcription factor [Medicago truncatula]	-0.950129	0.00366863	135.085	140.134	92.1013	0	0	0	2.06	2.86	2.81	5.98	5.25	6.52
mtr-miR399s-5p	MS.gene017279	probable acyl-activating enzyme 5, peroxisomal [Medicago truncatula]	-0.948873	0.00385418	135.085	140.134	92.1013	0	0	0	2.06	1.43	3.22	7.08	8.85	10.76
mtr-miR399s-5p	MS.gene77349	GDSL esterase/lipase CPRD49 isoform X1 [Medicago truncatula]	-0.936545	0.00591199	135.085	140.134	92.1013	0	0	0	17.09	18.84	20.87	103.92	72	105.91
mtr-miR399s-5p	MS.gene05944	oxidative stress 3 [Trifolium pratense]	-0.92636	0.00793457	135.085	140.134	92.1013	0	0	0	9.64	10.51	24.36	72.1	77.77	118.1
mtr-miR399s-5p	MS.gene20131	oxidative stress 3 [Trifolium pratense]	-0.924395	0.00835805	135.085	140.134	92.1013	0	0	0	1.43	1.86	4.36	15.41	15.05	24.41
mtr-miR399s-5p	MS.gene049058	oxidative stress 3 [Trifolium pratense]	-0.920755	0.00917088	135.085	140.134	92.1013	0	0	0	1.43	1.65	3.53	13.81	13.71	22.19
mtr-miR399s-5p	MS.gene57891	receptor-like protein [Medicago truncatula]	-0.907984	0.0123108	135.085	140.134	92.1013	0	0	0	3.67	3.34	3.78	9.75	6.51	8.71
mtr-miR399s-5p	MS.gene044584	altered inheritance of mitochondria protein 32 [Medicago truncatula]	-0.897705	0.0151611	135.085	140.134	92.1013	0	0	0	5.17	4.25	6.66	12.11	19.04	12.66
mtr-miR399s-5p	MS.gene009614	probable acyl-activating enzyme 5, peroxisomal [Medicago truncatula]	-0.894499	0.0161085	135.085	140.134	92.1013	0	0	0	1.51	1.37	3.18	8.1	8.57	14.47
mtr-miR399s-5p	MS.gene24901	nuclear pore complex protein NUP50A [Medicago truncatula]	-0.893213	0.0164962	135.085	140.134	92.1013	0	0	0	3.35	4.1	3.83	8.2	6.69	9.96
mtr-miR399s-5p	MS.gene82520	RING-H2 finger protein ATL80-like [Trifolium pratense]	-0.863441	0.0266993	135.085	140.134	92.1013	0	0	0	26.13	13.37	21.65	34.53	52.75	55.43
mtr-miR399s-5p	MS.gene71391	LOB domain-containing protein 36 [Medicago truncatula]	-0.841937	0.0355014	135.085	140.134	92.1013	0	0	0	0.29	0.05	0.09	0.75	1.04	0.52
mtr-miR399s-5p	MS.gene005052	ammonium transporter 1 member 2 [Medicago truncatula]	-0.813532	0.0489136	135.085	140.134	92.1013	0	0	0	0	0	0.11	1.55	0.74	0.53
mtr-miR399s-5p	MS.gene058774	ammonium transporter 1 member 2 [Medicago truncatula]	-0.813532	0.0489136	135.085	140.134	92.1013	0	0	0	0	0	0.11	1.55	0.74	0.53
mtr-miR399s-5p	MS.gene059967	BTB/POZ and TAZ domain-containing protein 1 [Medicago truncatula]	-0.812399	0.0494901	135.085	140.134	92.1013	0	0	0	18.99	38.23	62.1	76.06	122.59	186.53
mtr-miR408-3p	MS.gene006774	uncharacterized protein LOC25492942 [Medicago truncatula]	-0.828778	0.0414658	60.0378	87.0184	68.7517	55.0198	55.555	47.5851	12.08	8.86	11.8	29.37	25.56	38.64
mtr-miR408-3p	MS.gene53743	putative glycosyl transferase, family 14 [Medicago truncatula]	-0.81609	0.0476243	60.0378	87.0184	68.7517	55.0198	55.555	47.5851	1.23	0.93	0.98	2.89	2.56	2.94
mtr-miR482-5p	MS.gene39419	dof zinc finger protein DOF1.4 [Medicago truncatula]	-0.958974	0.0024902	285.18	279.137	295.762	192.569	193.613	211.071	2.75	6.41	3.63	10.75	11.34	10.6
mtr-miR482-5p	MS.gene050732	probable protein phosphatase 2C 5 [Medicago truncatula]	-0.952773	0.00329289	285.18	279.137	295.762	192.569	193.613	211.071	8.12	8.58	6.43	40.39	29.34	23.47
mtr-miR482-5p	MS.gene040460	protein NUCLEAR FUSION DEFECTIVE 4 [Medicago truncatula]	-0.922464	0.00878459	285.18	279.137	295.762	192.569	193.613	211.071	0.36	0.83	0	5.25	4.97	1.89
mtr-miR482-5p	MS.gene21670	UDP-glucose 4-epimerase GEPI48 isoform X1 [Medicago truncatula]	-0.89864	0.01489	285.18	279.137	295.762	192.569	193.613	211.071	0.63	0.16	0.07	2.81	1.89	1.12
mtr-miR5037a	MS.gene70503	VQ motif protein [Medicago truncatula]	-0.888219	0.018044	1.50094	0	3.89161	27.5099	52.6529	32.0375	23.83	26.08	21.25	11.01	11.93	11.34
mtr-miR5037a	MS.gene035334	unknown [Medicago truncatula]	-0.822046	0.0446838	1.50094	0	3.89161	27.5099	52.6529	32.0375	2.6	1.9	3.39	0.11	0.33	0.16
mtr-miR5037a	MS.gene036484	unknown [Medicago truncatula]	-0.822046	0.0446838	1.50094	0	3.89161	27.5099	52.6529	32.0375	2.6	1.9	3.39	0.11	0.33	0.16
mtr-miR5037a	MS.gene041560	unknown [Medicago truncatula]	-0.822046	0.0446838	1.50094	0	3.89161	27.5099	52.6529	32.0375	2.6	1.9	3.39	0.11	0.33	0.16
mtr-miR5206a	MS.gene47799	protein NRT1/ PTR FAMILY 1.2 [Medicago truncatula]	-0.848764	0.0325791	0	0	0	0.959647	3.73131	0.942279	6.59	7.87	7.25	1.82	0.18	2.71
mtr-miR5208a	MS.gene67462	histidine kinase 1 [Medicago truncatula]	-0.916952	0.0100591	36.0227	19.2119	36.3217	3.51871	6.63344	5.65368	4.09	6.53	5.48	18.08	22.02	19.06
mtr-miR5208a	MS.gene30404	disease resistance-like protein DSC1 [Medicago truncatula]	-0.902691	0.0137427	36.0227	19.2119	36.3217	3.51871	6.63344	5.65368	0.45	0.43	0.36	1.63	1.41	1.22
mtr-miR5208a	MS.gene09766	formyltetrahydrofolate deformylase 1, mitochondrial [Medicago truncatula]	-0.836627	0.0378557	36.0227	19.2119	36.3217	3.51871	6.63344	5.65368	0.23	0.34	0.76	4.74	2.33	4.56
mtr-miR5208a	MS.gene64791	histidine kinase 1 [Medicago truncatula]	-0.818915	0.0462185	36.0227	19.2119	36.3217	3.51871	6.63344	5.65368	4.26	3.79	6.14	15.64	10.31	12.66
mtr-miR5211	MS.gene43164	uncharacterized protein LOC11442905 [Medicago truncatula]	-0.9651	0.00180576	3070.93	2684.01	3853.99	256.226	353.231	378.325	1.02	0.84	0.45	3.99	3.21	2.9
mtr-miR5211	MS.gene55252	cyclic dof factor 1 [Medicago truncatula]	-0.964092	0.00191094	3070.93	2684.01	3853.99	256.226	353.231	378.325	0.07	0.31	0.22	2.2	2.12	1.74
mtr-miR5211	MS.gene09946	unknown [Medicago truncatula]	-0.952784	0.00329145	3070.93	2684.01	3853.99	256.226	353.231	378.325	8.32	10.32	8.94	32.59	27.11	35.92
mtr-miR5211	MS.gene21143	unknown [Medicago truncatula]	-0.952784	0.00329145	3070.93	2684.01	3853.99	256.226	353.231	378.325	8.32	10.32	8.94	32.59	27.11	35.92
mtr-miR5211	MS.gene032932	cyclic dof factor 1 [Medicago truncatula]	-0.941538	0.00502689	3070.93	2684.01	3853.99	256.226	353.231	378.325	0.25	0.33	0.39	1.66	2.19	2.1
mtr-miR5211	MS.gene76604	cyclic dof factor 1 [Medicago truncatula]	-0.93933	0.00540955	3070.93	2684.01	3853.99	256.226	353.231	378.325	0.24	0.18	0.37	2.38	2.33	1.75
mtr-miR5211	MS.gene05920	hypothetical protein MTR_8g083450 [Medicago truncatula]	-0.936764	0.0058718	3070.93	2684.01	3853.99	256.226	353.231	378.325	21.3	15.31	16.65	174.13	187.44	251.47
mtr-miR5211	MS.gene055595	copper transporter 6 [Medicago truncatula]	-0.934819	0.00623443	3070.93	2684.01	3853.99	256.226	353.231	378.325	3.47	1.13	2.43	41.64	33.58	25.68
mtr-miR5211	MS.gene000896	unknown [Medicago truncatula]	-0.927872	0.00761596	3070.93	2684.01	3853.99	256.226	353.231	378.325	96.32	102.39	146.86	437.39	343.82	403.78
mtr-miR5211	MS.gene049403	uncharacterized protein LOC25489828 [Medicago truncatula]	-0.926174	0.0079743	3070.93	2684.01	3853.99	256.226	353.231	378.325	2.43	4.14	5.35	15.27	14.17	12.32
mtr-miR5211	MS.gene050913	unknown [Medicago truncatula]	-0.918357	0.00972618	3070.93	2684.01	3853.99	256.226	353.231	378.325	28.49	24.65	37.94	114.51	85.44	100.1
mtr-miR5211	MS.gene072505	unknown [Medicago truncatula]	-0.90906	0.0120292	3070.93	2684.01	3853.99	256.226	353.231	378.325	96.03	90.2	139.36	402.79	295.18	337.05
mtr-miR5211	MS.gene68065	chaperone DnaJ-like protein [Medicago sativa]	-0.908755	0.0121086	3070.93	2684.01	3853.99	256.226	353.231	378.325	60.96	54.93	79.53	156.99	197.26	170.76
mtr-miR5211	MS.gene055476	glycine-rich cell wall structural protein 2 [Medicago truncatula]	-0.90432	0.013294	3070.93	2684.01	3853.99	256.226	353.231	378.325	13.68	13.39	12.01	64.2	40.04	41.37
mtr-miR5211	MS.gene06532	uncharacterized protein LOC25489828 [Medicago truncatula]	-0.902598	0.0137687	3070.93	2684.01	3853.99	256.226	353.231	378.325	2.14	3.01	4.12	14.63	9.49	13.39
mtr-miR5211	MS.gene013432	uncharacterized protein LOC25489828 [Medicago truncatula]	-0.902598	0.0137687	3070.93	2684.01	3853.99	256.226	353.231	378.325	2.14	3.01	4.12	14.63	9.49	13.39
mtr-miR5211	MS.gene055632	uncharacterized protein LOC25483626 [Medicago truncatula]	-0.895914	0.0156871	3070.93	2684.01	3853.99	256.226	353.231	378.325	39.99	57.67	81.64	154.86	144.83	155.42
mtr-miR5211	MS.gene006774	uncharacterized protein LOC25492942 [Medicago truncatula]	-0.884637	0.0191953	3070.93	2684.01	3853.99	256.226	353.231	378.325	12.08	8.86	11.8	29.37	25.56	38.64
mtr-miR5211	MS.gene059540	programmed cell death protein 4 [Medicago truncatula]	-0.883374	0.0196093	3070.93	2684.01	3853.99	256.226	353.231	378.325	88.58	101.8	133.67	258.27	373.8	384.22
mtr-miR5211	MS.gene003952	copper transporter 6 [Medicago truncatula]	-0.876309	0.0220029	3070.93	2684.01	3853.99	256.226	353.231	378.325	0.45	0	0.25	8.97	8.65	3.73
mtr-miR5211	MS.gene80612	uncharacterized protein LOC11439663 [Medicago truncatula]	-0.869402	0.0244699	3070.93	2684.01	3853.99	256.226	353.231	378.325	9.82	10.73	11.29	35.3	23.93	21.73
mtr-miR5211	MS.gene063320	programmed cell death protein 4 [Medicago truncatula]	-0.858044	0.0287968	3070.93	2684.01	3853.99	256.226	353.231	378.325	139.4	102.08	169.05	359.65	447.55	599.13
mtr-miR5211	MS.gene59471	chaperone DnaJ-like protein [Medicago sativa]	-0.851151	0.0315852	3070.93	2684.01	3853.99	256.226	353.231	378.325	16.42	3.6	13.01	52.64	31.38	56.54
mtr-miR5211	MS.gene049125	hypothetical protein MTR_8g083450 [Medicago truncatula]	-0.834792	0.0386859	3070.93	2684.01	3853.99	256.226	353.231	378.325	18.21	11.82	46.3	85.41	141.71	141.7
mtr-miR5211	MS.gene031522	uncharacterized protein LOC25492942 [Medicago truncatula]	-0.813495	0.0489323	3070.93	2684.01	3853.99	256.226	353.231	378.325	18.59	17.9	20.5	53.69	28.19	48.14
mtr-miR5232	MS.gene76583	unknown [Medicago truncatula]	-0.856035	0.0295969	1816.14	2029.68	1849.81	2216.15	2673.28	3088.79	39.09	43.02	33.81	12.08	8.82	5.43
mtr-miR5267a	MS.gene60991	glycine-rich cell wall structural protein 1.8 [Medicago truncatula]	-0.85838	0.0286643	201.127	101.71	128.423	20.1526	52.6529	45.7005	15.49	14.01	22.2	92.7	62.94	88.61
mtr-miR5267a	MS.gene038443	glycine-rich cell wall structural protein 1.8 [Medicago truncatula]	-0.855854	0.0296697	201.127	101.71	128.423	20.1526	52.6529	45.7005	19.06	22.59	20.94	71.44	75.43	56.24
mtr-miR5267a	MS.gene055595	copper transporter 6 [Medicago truncatula]	-0.836861	0.0377507	201.127	101.71	128.423	20.1526	52.6529	45.7005	3.47	1.13	2.43	41.64	33.58	25.68
mtr-miR5267a	MS.gene072808	unknown [Medicago truncatula]	-0.816178	0.0475802	201.127	101.71	128.423	20.1526	52.6529	45.7005	1.66	1.97	1.2	3.51	3.68	4.36
mtr-miR5271a	MS.gene37165	putative amino acid transporter, transmembrane domain-containing protein [Medicago truncatula]	-0.860427	0.0278616	49.5312	23.7323	37.6189	1.91929	11.1939	8.00937	18.19	15.68	17.03	59.62	43.48	41.84
mtr-miR5271a	MS.gene018243	putative amino acid transporter, transmembrane domain-containing protein [Medicago truncatula]	-0.8534	0.0306619	49.5312	23.7323	37.6189	1.91929	11.1939	8.00937	51.12	43.21	48.26	125.66	109.63	99.06
mtr-miR5271a	MS.gene08547	cytochrome P450 78A5 [Medicago truncatula]	-0.847562	0.0330848	49.5312	23.7323	37.6189	1.91929	11.1939	8.00937	0	0.2	0	4.51	2.28	1.83
mtr-miR5271a	MS.gene059606	uncharacterized protein LOC25497383 [Medicago truncatula]	-0.847262	0.0332118	49.5312	23.7323	37.6189	1.91929	11.1939	8.00937	0.17	0.06	0.35	1.3	0.89	1.15
mtr-miR5272a	MS.gene60582	hippocampus abundant transcript-like protein 1 [Medicago truncatula]	-0.939566	0.00536805	87.0548	55.3754	77.8321	7.67718	16.5836	26.3838	0.18	0.24	0.32	1.86	1.54	1.07
mtr-miR5272a	MS.gene60581	hippocampus abundant transcript-like protein 1 [Medicago truncatula]	-0.935621	0.00608352	87.0548	55.3754	77.8321	7.67718	16.5836	26.3838	0.13	0.25	0.25	3.55	3.02	1.76
mtr-miR5272a	MS.gene57278	probable trehalose-phosphate phosphatase J [Medicago truncatula]	-0.927926	0.00760475	87.0548	55.3754	77.8321	7.67718	16.5836	26.3838	11.42	8.44	10.84	41.48	37.31	33.05
mtr-miR5272a	MS.gene001695	hippocampus abundant transcript-like protein 1 [Medicago truncatula]	-0.92054	0.00921997	87.0548	55.3754	77.8321	7.67718	16.5836	26.3838	0.49	0.29	0.39	3.42	3.72	2.35
mtr-miR5272a	MS.gene030785	probable trehalose-phosphate phosphatase J [Medicago truncatula]	-0.905882	0.0128704	87.0548	55.3754	77.8321	7.67718	16.5836	26.3838	8.09	11.56	13.87	30.19	30.17	35.05
mtr-miR5272a	MS.gene001696	hippocampus abundant transcript-like protein 1 [Medicago truncatula]	-0.897218	0.0153033	87.0548	55.3754	77.8321	7.67718	16.5836	26.3838	0	0.18	0.04	4.42	2.88	1.39
mtr-miR5272a	MS.gene91248	transcription factor FER-LIKE IRON DEFICIENCY-INDUCED TRANSCRIPTION FACTOR [Medicago truncatula]	-0.892017	0.0168609	87.0548	55.3754	77.8321	7.67718	16.5836	26.3838	0.94	0.09	1.06	5.79	6.73	4.69
mtr-miR5272a	MS.gene35296	transcription factor FER-LIKE IRON DEFICIENCY-INDUCED TRANSCRIPTION FACTOR [Medicago truncatula]	-0.877136	0.021716	87.0548	55.3754	77.8321	7.67718	16.5836	26.3838	0.92	0.45	1.25	6.53	8.61	4.52
mtr-miR5272a	MS.gene073146	transcription factor FER-LIKE IRON DEFICIENCY-INDUCED TRANSCRIPTION FACTOR [Medicago truncatula]	-0.87331	0.0230588	87.0548	55.3754	77.8321	7.67718	16.5836	26.3838	1.78	2.34	1.79	8.75	7.89	11.44
mtr-miR5272a	MS.gene005857	hippocampus abundant transcript-like protein 1 [Medicago truncatula]	-0.857457	0.0290297	87.0548	55.3754	77.8321	7.67718	16.5836	26.3838	1.53	1.2	1.28	7.3	10.34	4.74
mtr-miR5272a	MS.gene65898	aspartyl protease family protein At5g10770 [Medicago truncatula]	-0.832364	0.0397975	87.0548	55.3754	77.8321	7.67718	16.5836	26.3838	12.97	7.51	12.9	26.94	23.32	25.25
mtr-miR5272f	MS.gene021676	uncharacterized protein LOC11406978 [Medicago truncatula]	-0.857125	0.0291614	145.592	89.2787	84.3181	16.6339	24.4608	38.1623	17.69	17.06	11.78	51.14	50.39	49.53
mtr-miR5272f	MS.gene042918	uncharacterized protein At1g24485 isoform X1 [Medicago truncatula]	-0.854033	0.0304046	145.592	89.2787	84.3181	16.6339	24.4608	38.1623	0.1	0.05	0.14	1.73	2.65	1.76
mtr-miR5272f	MS.gene93968	uncharacterized protein At1g24485 isoform X1 [Medicago truncatula]	-0.834454	0.0388397	145.592	89.2787	84.3181	16.6339	24.4608	38.1623	0	0.11	0.08	1.03	1.95	1.41
mtr-miR5272f	MS.gene065243	UDP-glycosyltransferase 79B30 [Medicago truncatula]	-0.815305	0.0480184	145.592	89.2787	84.3181	16.6339	24.4608	38.1623	2.42	1.81	2.02	9.2	5.64	5.68
mtr-miR5287b	MS.gene43164	uncharacterized protein LOC11442905 [Medicago truncatula]	-0.846964	0.033338	57.0359	27.1226	41.5105	4.47835	13.2669	7.53823	1.02	0.84	0.45	3.99	3.21	2.9
mtr-miR5287b	MS.gene23867	uncharacterized protein LOC11442905 [Medicago truncatula]	-0.846964	0.033338	57.0359	27.1226	41.5105	4.47835	13.2669	7.53823	1.02	0.84	0.45	3.99	3.21	2.9
mtr-miR5287b	MS.gene003617	aldo/keto reductase family oxidoreductase [Medicago truncatula]	-0.844453	0.0344106	57.0359	27.1226	41.5105	4.47835	13.2669	7.53823	5	4.36	3.76	12.59	9.86	9.88
mtr-miR5287b	MS.gene071035	abscisic acid receptor PYL4 [Medicago truncatula]	-0.82171	0.0448472	57.0359	27.1226	41.5105	4.47835	13.2669	7.53823	6.75	12.19	4.72	35.19	25.44	16.15
mtr-miR5292a	MS.gene32771	CO (2)-response secreted protease [Medicago truncatula]	-0.877011	0.0217594	162.102	128.832	155.664	18.5532	48.507	34.3932	15.18	12.39	13.39	42.93	52.45	33.2
mtr-miR5292b	MS.gene62509	chloride channel protein CLC-b [Medicago truncatula]	-0.975874	0.000866102	166.605	131.093	162.15	19.8327	48.0924	36.2778	9.32	12.01	12.94	41.54	39.32	44.57
mtr-miR5292b	MS.gene79182	chloride channel protein CLC-b [Medicago truncatula]	-0.973558	0.00103952	166.605	131.093	162.15	19.8327	48.0924	36.2778	26.93	25.8	28.76	74.58	68.13	75.19
mtr-miR5292b	MS.gene050702	protein LHY isoform X1 [Medicago truncatula]	-0.944905	0.00446957	166.605	131.093	162.15	19.8327	48.0924	36.2778	28.38	21.04	17.81	58.77	52.89	49.31
mtr-miR5292b	MS.gene22755	protein LHY isoform X1 [Medicago truncatula]	-0.911804	0.0113247	166.605	131.093	162.15	19.8327	48.0924	36.2778	6.7	10.62	13.29	23.1	28.68	27.25
mtr-miR5292b	MS.gene038217	leucine-rich repeat receptor-like serine/threonine-protein kinase BAM3 [Medicago truncatula]	-0.904752	0.0131763	166.605	131.093	162.15	19.8327	48.0924	36.2778	0.5	0.33	0.35	1.22	1.02	1.58
mtr-miR5292b	MS.gene32771	CO (2)-response secreted protease [Medicago truncatula]	-0.88118	0.0203386	166.605	131.093	162.15	19.8327	48.0924	36.2778	15.18	12.39	13.39	42.93	52.45	33.2
mtr-miR530	MS.gene049125	hypothetical protein MTR_8g083450 [Medicago truncatula]	-0.961737	0.00216807	7.50472	7.91077	5.18881	1.27953	0.41459	0.47114	18.21	11.82	46.3	85.41	141.71	141.7
mtr-miR530	MS.gene05495	uncharacterized protein LOC25496883 isoform X1 [Medicago truncatula]	-0.958325	0.00256902	7.50472	7.91077	5.18881	1.27953	0.41459	0.47114	2.35	2.25	2.93	9.41	13.26	10.73
mtr-miR530	MS.gene055158	putative lipid-transfer protein DIR1 isoform X1 [Medicago truncatula]	-0.95088	0.00355988	7.50472	7.91077	5.18881	1.27953	0.41459	0.47114	141.03	189.4	196.58	350.15	400.51	331.48
mtr-miR530	MS.gene94253	uncharacterized protein LOC11416539 [Medicago truncatula]	-0.94444	0.00454455	7.50472	7.91077	5.18881	1.27953	0.41459	0.47114	0.54	0.97	2.81	30.49	23.61	24.81
mtr-miR530	MS.gene05920	hypothetical protein MTR_8g083450 [Medicago truncatula]	-0.942083	0.00493446	7.50472	7.91077	5.18881	1.27953	0.41459	0.47114	21.3	15.31	16.65	174.13	187.44	251.47
mtr-miR530	MS.gene91387	cysteine-rich receptor-kinase-like protein [Medicago truncatula]	-0.928304	0.00752611	7.50472	7.91077	5.18881	1.27953	0.41459	0.47114	0.75	0.46	0.54	1.55	1.84	1.47
mtr-miR530	MS.gene63453	uncharacterized protein LOC25496883 isoform X1 [Medicago truncatula]	-0.926605	0.00788261	7.50472	7.91077	5.18881	1.27953	0.41459	0.47114	2.93	2.39	2.84	9.67	15.19	10.8
mtr-miR530	MS.gene072808	unknown [Medicago truncatula]	-0.881455	0.0202466	7.50472	7.91077	5.18881	1.27953	0.41459	0.47114	1.66	1.97	1.2	3.51	3.68	4.36
mtr-miR530	MS.gene052416	uncharacterized protein LOC25496883 isoform X1 [Medicago truncatula]	-0.869487	0.0244388	7.50472	7.91077	5.18881	1.27953	0.41459	0.47114	2.94	2.52	3.44	11.88	11.92	22.05
mtr-miR530	MS.gene94950	hypothetical protein TSUD_129160 [Trifolium subterraneum]	-0.866032	0.0257191	7.50472	7.91077	5.18881	1.27953	0.41459	0.47114	3.88	9.67	5.7	23.15	17.77	19.05
mtr-miR530	MS.gene49930	uncharacterized protein LOC25496883 isoform X1 [Medicago truncatula]	-0.855981	0.0296187	7.50472	7.91077	5.18881	1.27953	0.41459	0.47114	0.41	0.72	0.63	3.17	2.16	4.55
mtr-miR530	MS.gene87750	cationic peroxidase 1 [Medicago truncatula]	-0.842176	0.0353972	7.50472	7.91077	5.18881	1.27953	0.41459	0.47114	50.13	47.43	47.04	155.92	104.75	109.23
mtr-miR530	MS.gene058075	uncharacterized protein LOC11443162 isoform X2 [Medicago truncatula]	-0.835157	0.0385203	7.50472	7.91077	5.18881	1.27953	0.41459	0.47114	0.61	0.6	0.73	1.86	2.41	1.18
mtr-miR530	MS.gene89265	putative lipid-transfer protein DIR1 isoform X1 [Medicago truncatula]	-0.82061	0.0453845	7.50472	7.91077	5.18881	1.27953	0.41459	0.47114	60.94	92.66	60.19	120.68	235.02	181.49
novel-miR10	MS.gene072505	unknown [Medicago truncatula]	-0.864068	0.0264603	298.688	153.695	151.773	25.2707	57.2134	50.4119	96.03	90.2	139.36	402.79	295.18	337.05
novel-miR10	MS.gene050913	unknown [Medicago truncatula]	-0.854259	0.0303127	298.688	153.695	151.773	25.2707	57.2134	50.4119	28.49	24.65	37.94	114.51	85.44	100.1
novel-miR101	MS.gene61006	chlororespiratory reduction protein, putative [Medicago truncatula]	-0.972382	0.00113361	30.0189	19.2119	29.8356	3.19882	9.12098	6.12482	0.4	0.53	0.3	1.1	1.01	1.18
novel-miR101	MS.gene64827	serine/threonine-protein kinase STY8 [Medicago truncatula]	-0.879549	0.020889	30.0189	19.2119	29.8356	3.19882	9.12098	6.12482	12.33	9.82	10.5	38.35	35.51	52.37
novel-miR101	MS.gene063681	serine/threonine-protein kinase STY8 [Medicago truncatula]	-0.858708	0.0285348	30.0189	19.2119	29.8356	3.19882	9.12098	6.12482	4.41	7.42	2.41	13.14	11.45	21.81
novel-miR101	MS.gene67601	serine/threonine-protein kinase STY8 [Medicago truncatula]	-0.857607	0.0289702	30.0189	19.2119	29.8356	3.19882	9.12098	6.12482	4.99	5.88	7.64	20.06	25.63	30.3
novel-miR101	MS.gene21061	uncharacterized protein LOC112421406 [Medicago truncatula]	-0.85047	0.0318672	30.0189	19.2119	29.8356	3.19882	9.12098	6.12482	0.46	0.3	0.44	1.44	0.82	1.05
novel-miR101	MS.gene009018	ABC transporter B family member 2 [Medicago truncatula]	-0.839899	0.0363965	30.0189	19.2119	29.8356	3.19882	9.12098	6.12482	0.05	0.05	0.05	0.42	0.25	0.17
novel-miR102	MS.gene58027	Xylogalacturonan beta-1,3-xylosyltransferase, partial [Mucuna pruriens]	-0.955953	0.0028675	18.0113	12.4312	22.0524	1.59941	4.97508	4.7114	2.31	2.64	1.77	8.7	6.82	7.27
novel-miR102	MS.gene80652	transcription factor DIVARICATA [Medicago truncatula]	-0.942147	0.00492359	18.0113	12.4312	22.0524	1.59941	4.97508	4.7114	12.98	12.62	10.35	34.94	31.07	27.86
novel-miR102	MS.gene40802	hypothetical protein TSUD_34840 [Trifolium subterraneum]	-0.906497	0.0127054	18.0113	12.4312	22.0524	1.59941	4.97508	4.7114	2.24	1.59	1.46	5.42	5.34	4.37
novel-miR102	MS.gene45022	hypothetical protein TSUD_34840 [Trifolium subterraneum]	-0.906497	0.0127054	18.0113	12.4312	22.0524	1.59941	4.97508	4.7114	2.24	1.59	1.46	5.42	5.34	4.37
novel-miR102	MS.gene070061	transcription factor DIVARICATA [Medicago truncatula]	-0.901588	0.0140509	18.0113	12.4312	22.0524	1.59941	4.97508	4.7114	9.59	13.87	15.77	42.29	42.16	39.4
novel-miR102	MS.gene56686	transcription factor DIVARICATA [Medicago truncatula]	-0.886201	0.0186884	18.0113	12.4312	22.0524	1.59941	4.97508	4.7114	14.16	7.64	7.78	31.02	32.26	32.03
novel-miR102	MS.gene042768	cytochrome P450 71D10 [Medicago truncatula]	-0.874155	0.0227589	18.0113	12.4312	22.0524	1.59941	4.97508	4.7114	0.22	0.1	0.22	1.03	0.83	0.71
novel-miR102	MS.gene09863	cation/H (+) antiporter 20 [Medicago truncatula]	-0.872627	0.0233027	18.0113	12.4312	22.0524	1.59941	4.97508	4.7114	8.59	7.41	9.4	33.36	20.1	26.38
novel-miR102	MS.gene061890	cation/H (+) antiporter 20 [Medicago truncatula]	-0.858603	0.0285761	18.0113	12.4312	22.0524	1.59941	4.97508	4.7114	18.35	21.44	26.66	86.44	50.57	58.86
novel-miR102	MS.gene47398	cytochrome P450 family monooxygenase [Medicago truncatula]	-0.839206	0.0367035	18.0113	12.4312	22.0524	1.59941	4.97508	4.7114	0	0	0.02	0.22	0.2	0.33
novel-miR102	MS.gene021609	molybdate transporter 1 [Medicago truncatula]	-0.811535	0.0499314	18.0113	12.4312	22.0524	1.59941	4.97508	4.7114	0.92	2.58	1.67	9.6	5.81	3.15
novel-miR11	MS.gene032538	ACT domain-containing protein ACR9 [Medicago truncatula]	-0.983756	0.000393644	538.839	645.293	442.346	15.0345	21.5587	8.00937	97.82	86.63	99.5	199.04	215.81	212.17
novel-miR11	MS.gene049403	uncharacterized protein LOC25489828 [Medicago truncatula]	-0.960833	0.002271	538.839	645.293	442.346	15.0345	21.5587	8.00937	2.43	4.14	5.35	15.27	14.17	12.32
novel-miR11	MS.gene81105	hypothetical protein MtrunA17_Chr2g0309051 [Medicago truncatula]	-0.959948	0.00237408	538.839	645.293	442.346	15.0345	21.5587	8.00937	21.43	11.17	14.32	73.81	80.52	62.84
novel-miR11	MS.gene000179	hypothetical protein MtrunA17_Chr2g0309051 [Medicago truncatula]	-0.959948	0.00237408	538.839	645.293	442.346	15.0345	21.5587	8.00937	21.43	11.17	14.32	73.81	80.52	62.84
novel-miR11	MS.gene019479	uncharacterized protein LOC113851107 [Abrus precatorius]	-0.95983	0.00238806	538.839	645.293	442.346	15.0345	21.5587	8.00937	5.29	3.55	5.33	12.7	11.9	15.97
novel-miR11	MS.gene05920	hypothetical protein MTR_8g083450 [Medicago truncatula]	-0.949246	0.00379854	538.839	645.293	442.346	15.0345	21.5587	8.00937	21.3	15.31	16.65	174.13	187.44	251.47
novel-miR11	MS.gene57680	disease resistance protein RPS2 [Vigna unguiculata]	-0.947504	0.00406136	538.839	645.293	442.346	15.0345	21.5587	8.00937	3.35	2.42	3.24	6.59	7.66	9.22
novel-miR11	MS.gene76537	uncharacterized protein LOC11420970 [Medicago truncatula]	-0.942457	0.0048715	538.839	645.293	442.346	15.0345	21.5587	8.00937	0.3	1.62	2.07	6.5	5.19	7.21
novel-miR11	MS.gene049125	hypothetical protein MTR_8g083450 [Medicago truncatula]	-0.932942	0.00659432	538.839	645.293	442.346	15.0345	21.5587	8.00937	18.21	11.82	46.3	85.41	141.71	141.7
novel-miR11	MS.gene024041	riboflavin biosynthesis protein PYRR, chloroplastic isoform X1 [Medicago truncatula]	-0.928295	0.00752808	538.839	645.293	442.346	15.0345	21.5587	8.00937	0.94	0.59	0.84	1.61	2.22	2.41
novel-miR11	MS.gene045106	uncharacterized protein LOC11415031 [Medicago truncatula]	-0.905428	0.0129928	538.839	645.293	442.346	15.0345	21.5587	8.00937	3.36	8.88	18.77	60.33	46.22	34.02
novel-miR11	MS.gene055816	E3 ubiquitin-protein ligase RMA1H1 [Medicago truncatula]	-0.901223	0.0141534	538.839	645.293	442.346	15.0345	21.5587	8.00937	12.56	12.45	14.38	43.08	26.19	41.98
novel-miR11	MS.gene033477	riboflavin biosynthesis protein PYRR, chloroplastic isoform X1 [Medicago truncatula]	-0.900111	0.0144685	538.839	645.293	442.346	15.0345	21.5587	8.00937	1.99	2.27	1.62	3.73	4.62	4.79
novel-miR11	MS.gene062457	ACT domain-containing protein ACR9 [Medicago truncatula]	-0.88984	0.0175345	538.839	645.293	442.346	15.0345	21.5587	8.00937	53.16	48.89	27.51	103.22	92.28	105.53
novel-miR11	MS.gene020114	TMV resistance protein N isoform X1 [Medicago truncatula]	-0.881822	0.0201237	538.839	645.293	442.346	15.0345	21.5587	8.00937	5.47	4.18	6.03	14.19	8.25	12.49
novel-miR11	MS.gene36885	disease resistance protein RPS2 [Vigna unguiculata]	-0.881583	0.0202036	538.839	645.293	442.346	15.0345	21.5587	8.00937	0.95	0.44	0.75	2.14	1.36	1.53
novel-miR11	MS.gene31476	E3 ubiquitin-protein ligase RMA1H1 [Medicago truncatula]	-0.88137	0.0202749	538.839	645.293	442.346	15.0345	21.5587	8.00937	3.96	2.11	3.7	12.39	8.1	7.34
novel-miR11	MS.gene74057	ACT domain-containing protein ACR9 [Medicago truncatula]	-0.878514	0.0212417	538.839	645.293	442.346	15.0345	21.5587	8.00937	12.82	6.25	7.52	17.27	27.49	24.26
novel-miR11	MS.gene036406	uncharacterized protein LOC25488388 [Medicago truncatula]	-0.864055	0.0264654	538.839	645.293	442.346	15.0345	21.5587	8.00937	5.85	5.39	6.5	20.74	14.35	29.6
novel-miR110	MS.gene055632	uncharacterized protein LOC25483626 [Medicago truncatula]	-0.946609	0.00419981	79.5501	46.3345	50.5909	8.31694	15.3398	19.3167	39.99	57.67	81.64	154.86	144.83	155.42
novel-miR110	MS.gene48315	high-affinity nitrate transporter 3.1 [Medicago truncatula]	-0.884869	0.0191197	79.5501	46.3345	50.5909	8.31694	15.3398	19.3167	109.75	85.99	91.28	615.11	492.37	417.19
novel-miR110	MS.gene21142	uncharacterized protein LOC11436298 [Medicago truncatula]	-0.859052	0.0283994	79.5501	46.3345	50.5909	8.31694	15.3398	19.3167	0	0	0.32	2.64	1.48	2.71
novel-miR120	MS.gene36571	hypothetical protein MTR_8g015560 [Medicago truncatula]	-0.812024	0.0496812	4.50283	9.04088	3.89161	20.7924	32.338	12.2496	2.18	3.68	3.45	0.12	0.27	1.37
novel-miR127	MS.gene74528	uncharacterized protein LOC11422023 [Medicago truncatula]	-0.82635	0.0426135	21.0132	7.91077	15.5664	1.27953	2.07295	3.29798	0.63	0.44	0.93	38.32	29.66	20.05
novel-miR142	MS.gene78385	proteasome subunit beta type-1 [Medicago truncatula]	-0.907687	0.0123893	51.0321	35.0334	42.8077	7.67718	10.3647	14.1342	5.16	7.41	5.88	16.53	10.29	12.73
novel-miR153	MS.gene053769	nodulation-signaling pathway 2 protein-like [Medicago truncatula]	-0.955511	0.00292485	19.5123	24.8624	25.944	78.3712	96.5995	111.189	2.32	1.68	1.76	0	0	0
novel-miR153	MS.gene94080	nodulation-signaling pathway 2 protein-like [Medicago truncatula]	-0.937502	0.00573701	19.5123	24.8624	25.944	78.3712	96.5995	111.189	8.85	5.13	6.56	0.23	0.05	0.02
novel-miR153	MS.gene74009	nodulation-signaling pathway 2 protein-like [Medicago truncatula]	-0.908961	0.0120549	19.5123	24.8624	25.944	78.3712	96.5995	111.189	5.53	2.75	3.54	0	0	0
novel-miR153	MS.gene036020	nodulation-signaling pathway 2 protein-like [Medicago truncatula]	-0.902129	0.0138994	19.5123	24.8624	25.944	78.3712	96.5995	111.189	3.58	2.12	1.75	0.03	0	0.02
novel-miR153	MS.gene39339	putative xenobiotic-transporting ATPase [Medicago truncatula]	-0.893739	0.0163371	19.5123	24.8624	25.944	78.3712	96.5995	111.189	1.4	1.12	0.99	0.16	0.22	0.42
novel-miR153	MS.gene022705	putative xenobiotic-transporting ATPase [Medicago truncatula]	-0.892323	0.0167673	19.5123	24.8624	25.944	78.3712	96.5995	111.189	8.48	7.26	5.49	2.98	2.69	3.35
novel-miR155	MS.gene44176	hypothetical protein TSUD_34840 [Trifolium subterraneum]	-0.835968	0.0381532	1.50094	3.39033	1.2972	0	0	0	2.24	1.59	1.46	5.42	5.34	4.37
novel-miR159	MS.gene062846	putative glutathione transferase [Medicago truncatula]	-0.912866	0.0110577	4885.58	3966.68	3812.48	5349.39	6266.11	6520.1	2.88	3.62	6.06	0.21	0.08	0
novel-miR159	MS.gene063433	putative glutathione transferase [Medicago truncatula]	-0.889471	0.0176498	4885.58	3966.68	3812.48	5349.39	6266.11	6520.1	33.62	35.4	36.99	2.11	3.97	2.97
novel-miR159	MS.gene039179	putative glutathione transferase [Medicago truncatula]	-0.852525	0.0310197	4885.58	3966.68	3812.48	5349.39	6266.11	6520.1	7.28	5.51	8.11	0.33	0.25	0.41
novel-miR159	MS.gene068354	disease resistance protein RGA2 [Medicago truncatula]	-0.830255	0.0407744	4885.58	3966.68	3812.48	5349.39	6266.11	6520.1	2	3.36	3.24	0.99	1.74	1.38
novel-miR159	MS.gene039178	probable glutathione S-transferase [Medicago truncatula]	-0.826693	0.0424505	4885.58	3966.68	3812.48	5349.39	6266.11	6520.1	58.93	37.73	79.7	2.97	2.36	2.77
novel-miR159	MS.gene056862	purple acid phosphatase 22 [Medicago truncatula]	-0.813914	0.0487201	4885.58	3966.68	3812.48	5349.39	6266.11	6520.1	56.57	40.62	49.14	1.39	1.73	2.24
novel-miR173	MS.gene41606	tetratricopeptide repeat protein 27 homolog [Medicago truncatula]	-0.964418	0.00187661	48.0302	35.0334	38.9161	2.87894	13.6815	11.7785	0	0	0	1.01	0.86	0.93
novel-miR173	MS.gene28551	probable copper-transporting ATPase HMA5 isoform X1 [Medicago truncatula]	-0.952113	0.00338484	48.0302	35.0334	38.9161	2.87894	13.6815	11.7785	7.69	7.96	7.13	36.79	29.81	23.58
novel-miR173	MS.gene011875	probable copper-transporting ATPase HMA5 isoform X1 [Medicago truncatula]	-0.921062	0.00910081	48.0302	35.0334	38.9161	2.87894	13.6815	11.7785	9.99	7.24	9.02	39.98	24.06	24.32
novel-miR173	MS.gene87342	probable copper-transporting ATPase HMA5 isoform X1 [Medicago truncatula]	-0.907441	0.0124543	48.0302	35.0334	38.9161	2.87894	13.6815	11.7785	3.36	2.1	3.12	10.25	6.82	6.56
novel-miR173	MS.gene44954	probable copper-transporting ATPase HMA5 isoform X1 [Medicago truncatula]	-0.907354	0.0124774	48.0302	35.0334	38.9161	2.87894	13.6815	11.7785	3.63	2.87	3.48	14.29	15.25	10.13
novel-miR173	MS.gene53345	midasin isoform X1 [Medicago truncatula]	-0.8955	0.0158099	48.0302	35.0334	38.9161	2.87894	13.6815	11.7785	3.63	3.52	3.25	7.52	8.93	8.61
novel-miR174	MS.gene033813	uncharacterized protein LOC11427886 [Medicago truncatula]	-0.986185	0.000284974	42.0265	32.7732	45.4021	5.438	12.0231	11.3074	1.7	2.58	1.59	6.21	6.15	5.34
novel-miR174	MS.gene013424	potassium transporter 2 [Medicago truncatula]	-0.934551	0.00628517	42.0265	32.7732	45.4021	5.438	12.0231	11.3074	1.36	3	2.26	8.97	5.15	7.94
novel-miR174	MS.gene75816	uncharacterized protein LOC11427886 [Medicago truncatula]	-0.927067	0.00778493	42.0265	32.7732	45.4021	5.438	12.0231	11.3074	5.67	4.01	2.95	9.73	10.42	10.19
novel-miR175	MS.gene53345	midasin isoform X1 [Medicago truncatula]	-0.967024	0.00161318	237.149	341.293	295.762	0.639765	0	0.47114	3.63	3.52	3.25	7.52	8.93	8.61
novel-miR175	MS.gene042918	uncharacterized protein At1g24485 isoform X1 [Medicago truncatula]	-0.938042	0.00563928	237.149	341.293	295.762	0.639765	0	0.47114	0.1	0.05	0.14	1.73	2.65	1.76
novel-miR175	MS.gene041771	elongation factor 1-alpha isoform X2 [Medicago truncatula]	-0.918175	0.00976896	237.149	341.293	295.762	0.639765	0	0.47114	6.24	7.32	8.28	14.01	18.56	17.94
novel-miR175	MS.gene036709	probable glycosyltransferase At3g42180 [Medicago truncatula]	-0.918163	0.00977197	237.149	341.293	295.762	0.639765	0	0.47114	0.64	0.63	0.98	2.07	2.76	3.23
novel-miR175	MS.gene93968	uncharacterized protein At1g24485 isoform X1 [Medicago truncatula]	-0.905799	0.0128927	237.149	341.293	295.762	0.639765	0	0.47114	0	0.11	0.08	1.03	1.95	1.41
novel-miR175	MS.gene49398	uncharacterized protein LOC25484355 [Medicago truncatula]	-0.905685	0.0129236	237.149	341.293	295.762	0.639765	0	0.47114	4.85	3.62	3.72	17.65	13.49	10.17
novel-miR175	MS.gene044584	altered inheritance of mitochondria protein 32 [Medicago truncatula]	-0.883291	0.0196368	237.149	341.293	295.762	0.639765	0	0.47114	5.17	4.25	6.66	12.11	19.04	12.66
novel-miR175	MS.gene73160	hypothetical protein MtrunA17_Chr7g0215391 [Medicago truncatula]	-0.878856	0.0211248	237.149	341.293	295.762	0.639765	0	0.47114	1.9	0.76	1.75	4.17	7.95	5
novel-miR175	MS.gene68810	NADH dehydrogenase [ubiquinone] 1 alpha subcomplex subunit 1 [Medicago truncatula]	-0.876834	0.0218207	237.149	341.293	295.762	0.639765	0	0.47114	0.39	0.16	4.16	33.17	14.3	30.5
novel-miR175	MS.gene058673	heavy-metal-associated domain-containing protein [Trifolium pratense]	-0.863591	0.0266419	237.149	341.293	295.762	0.639765	0	0.47114	11.31	7.98	8.44	32.26	23.33	17.24
novel-miR175	MS.gene72608	uncharacterized protein At1g24485 isoform X1 [Medicago truncatula]	-0.851509	0.0314374	237.149	341.293	295.762	0.639765	0	0.47114	0	0.1	0.11	2.29	1.06	1.18
novel-miR187	MS.gene57199	ribonuclease III domain-containing protein RNC1, chloroplastic isoform X1 [Medicago truncatula]	-0.830451	0.0406833	31.5198	11.3011	25.944	0.959647	5.38967	6.59595	0.17	0.3	0.5	1.5	1.32	0.98
novel-miR187	MS.gene066826	F-box/kelch-repeat protein At1g67480 [Medicago truncatula]	-0.815767	0.0477863	31.5198	11.3011	25.944	0.959647	5.38967	6.59595	1.42	2.09	1.2	5.8	3.8	6.61
novel-miR194	MS.gene94950	hypothetical protein TSUD_129160 [Trifolium subterraneum]	-0.882196	0.0199991	49.5312	21.4721	22.0524	3.19882	9.53557	6.59595	3.88	9.67	5.7	23.15	17.77	19.05
novel-miR203	MS.gene24203	putative spermine oxidase transcription regulator Homeodomain-LIKE family [Medicago truncatula]	-0.88119	0.0203353	12.0076	4.52044	15.5664	0.639765	1.24377	0.942279	0.13	0.37	0	1.14	1.02	0.6
novel-miR203	MS.gene017768	transcription elongation factor SPT6 homolog [Medicago truncatula]	-0.827675	0.041985	12.0076	4.52044	15.5664	0.639765	1.24377	0.942279	0.17	0.3	0.22	1.07	1.12	0.74
novel-miR205	MS.gene051907	probable carboxylesterase 15 [Medicago truncatula]	-0.987816	0.000221768	3130.97	3887.58	3043.24	9.59647	4.97508	9.89393	24.87	17.22	24.16	77.59	83.34	91.89
novel-miR205	MS.gene68065	chaperone DnaJ-like protein [Medicago sativa]	-0.972834	0.00109696	3130.97	3887.58	3043.24	9.59647	4.97508	9.89393	60.96	54.93	79.53	156.99	197.26	170.76
novel-miR205	MS.gene010625	chaperone DnaJ-like protein [Medicago sativa]	-0.943265	0.00473695	3130.97	3887.58	3043.24	9.59647	4.97508	9.89393	38.48	25.25	56.56	80.68	83.02	101.05
novel-miR205	MS.gene059540	programmed cell death protein 4 [Medicago truncatula]	-0.932173	0.00674471	3130.97	3887.58	3043.24	9.59647	4.97508	9.89393	88.58	101.8	133.67	258.27	373.8	384.22
novel-miR205	MS.gene052795	abscisic acid receptor PYL4 [Medicago truncatula]	-0.931043	0.00696868	3130.97	3887.58	3043.24	9.59647	4.97508	9.89393	22.74	19.96	65.88	92.12	104.1	108.48
novel-miR205	MS.gene063320	programmed cell death protein 4 [Medicago truncatula]	-0.920434	0.00924425	3130.97	3887.58	3043.24	9.59647	4.97508	9.89393	139.4	102.08	169.05	359.65	447.55	599.13
novel-miR205	MS.gene59471	chaperone DnaJ-like protein [Medicago sativa]	-0.916309	0.0102132	3130.97	3887.58	3043.24	9.59647	4.97508	9.89393	16.42	3.6	13.01	52.64	31.38	56.54
novel-miR205	MS.gene33704	abscisic acid receptor PYL4 [Medicago truncatula]	-0.873454	0.0230076	3130.97	3887.58	3043.24	9.59647	4.97508	9.89393	26.67	24.48	26.04	48.58	83.72	90.74
novel-miR27	MS.gene066027	putative SPX domain-containing protein [Medicago truncatula]	-0.976188	0.000843777	19.5123	28.2527	25.944	2.23918	6.21885	6.59595	8.44	7.06	8.07	21.96	19.08	20.41
novel-miR27	MS.gene004826	putative SPX domain-containing protein [Medicago truncatula]	-0.916381	0.0101958	19.5123	28.2527	25.944	2.23918	6.21885	6.59595	10.35	8.57	9.26	19.55	24.76	23.75
novel-miR27	MS.gene52979	putative SPX domain-containing protein [Medicago truncatula]	-0.914457	0.0106635	19.5123	28.2527	25.944	2.23918	6.21885	6.59595	15.02	12.13	15.7	27.86	34.77	32.46
novel-miR27	MS.gene38062	scarecrow-like transcription factor PAT1 [Medicago truncatula]	-0.86765	0.0251155	19.5123	28.2527	25.944	2.23918	6.21885	6.59595	1.42	1.73	2.83	4.74	4.57	5.28
novel-miR27	MS.gene020898	scarecrow-like transcription factor PAT1 [Medicago truncatula]	-0.856218	0.0295238	19.5123	28.2527	25.944	2.23918	6.21885	6.59595	8.48	8.69	12.81	19.99	22.14	26.03
novel-miR27	MS.gene71427	putative SPX domain-containing protein [Medicago truncatula]	-0.853598	0.0305815	19.5123	28.2527	25.944	2.23918	6.21885	6.59595	3.48	4.45	6.1	11.6	16.16	13.46
novel-miR27	MS.gene011576	hypothetical protein TSUD_184090, partial [Trifolium subterraneum]	-0.844547	0.03437	19.5123	28.2527	25.944	2.23918	6.21885	6.59595	7.01	4.76	6.44	19.72	20.62	9.31
novel-miR27	MS.gene70660	putative pentatricopeptide repeat-containing protein At1g64310 [Medicago truncatula]	-0.831938	0.0399936	19.5123	28.2527	25.944	2.23918	6.21885	6.59595	0.04	0.1	0.16	0.76	0.36	0.86
novel-miR3	MS.gene98788	sulfoquinovosyl transferase SQD2 [Medicago truncatula]	-0.860451	0.0278521	445.781	572.966	607.091	627.929	1033.57	1163.71	2.16	1.31	1.52	0.53	0.36	0.1
novel-miR3	MS.gene064137	mitotic-spindle organizing 1B-like protein [Medicago truncatula]	-0.850186	0.0319853	445.781	572.966	607.091	627.929	1033.57	1163.71	9.31	12.47	11.39	11.12	7.34	2.69
novel-miR37	MS.gene62634	uncharacterized protein LOC11409628 [Medicago truncatula]	-0.951196	0.00351458	9.00567	6.78066	10.3776	0	2.48754	0.942279	14.77	20.01	24.33	82.98	68.98	76.99
novel-miR37	MS.gene015600	uncharacterized protein LOC11409628 [Medicago truncatula]	-0.946119	0.00427655	9.00567	6.78066	10.3776	0	2.48754	0.942279	2.22	3.81	5	20.9	13.85	18.53
novel-miR37	MS.gene95874	uncharacterized protein LOC11409628 [Medicago truncatula]	-0.918855	0.00960973	9.00567	6.78066	10.3776	0	2.48754	0.942279	8.96	3.88	8.87	32.55	25.46	30.17
novel-miR38	MS.gene021119	kinase 1B [Medicago truncatula]	-0.837888	0.0372902	30.0189	16.9516	19.458	2.87894	5.38967	5.18254	2.63	2.24	3.82	11.02	16.42	17.37
novel-miR42	MS.gene53345	midasin isoform X1 [Medicago truncatula]	-0.941792	0.00498362	48.0302	30.513	35.0245	0	0	0	3.63	3.52	3.25	7.52	8.93	8.61
novel-miR42	MS.gene031565	putative long-chain-alcohol oxidase [Medicago truncatula]	-0.854097	0.0303786	48.0302	30.513	35.0245	0	0	0	0.4	0.58	0.29	3.11	1.36	2.67
novel-miR5	MS.gene064137	mitotic-spindle organizing 1B-like protein [Medicago truncatula]	-0.924765	0.00827754	364.73	316.431	351.542	354.43	594.107	634.625	9.31	12.47	11.39	11.12	7.34	2.69
novel-miR53	MS.gene035334	unknown [Medicago truncatula]	-0.935764	0.00605694	0	0	0	19.8327	22.3879	22.1436	2.6	1.9	3.39	0.11	0.33	0.16
novel-miR53	MS.gene036484	unknown [Medicago truncatula]	-0.935764	0.00605694	0	0	0	19.8327	22.3879	22.1436	2.6	1.9	3.39	0.11	0.33	0.16
novel-miR53	MS.gene041560	unknown [Medicago truncatula]	-0.935764	0.00605694	0	0	0	19.8327	22.3879	22.1436	2.6	1.9	3.39	0.11	0.33	0.16
novel-miR53	MS.gene49466	protein tesmin/TSO1-like CXC 2 [Medicago truncatula]	-0.907528	0.0124314	0	0	0	19.8327	22.3879	22.1436	1.95	2.4	2.79	1.54	1.01	1.17
novel-miR53	MS.gene36457	uncharacterized protein LOC25493379 [Medicago truncatula]	-0.848677	0.0326154	0	0	0	19.8327	22.3879	22.1436	9	9.93	13.88	6.39	3.91	6.52
novel-miR53	MS.gene08720	fasciclin domain protein, partial [Medicago truncatula]	-0.846662	0.0334662	0	0	0	19.8327	22.3879	22.1436	29.4	47.67	39.83	25.25	21.52	15.31
novel-miR53	MS.gene062571	fasciclin domain protein, partial [Medicago truncatula]	-0.835057	0.0385655	0	0	0	19.8327	22.3879	22.1436	39.86	52.04	42.07	20.77	33.98	15.87
novel-miR53	MS.gene063083	uncharacterized protein LOC11429308 [Medicago truncatula]	-0.818116	0.0466144	0	0	0	19.8327	22.3879	22.1436	3.35	8.35	5.9	1.18	2.09	1.39
novel-miR54	MS.gene051399	thaumatin-like protein 1b [Medicago truncatula]	-0.878001	0.0214176	1.50094	3.39033	1.2972	8.63682	7.87721	12.7208	143.03	194.15	255.66	2.83	2.57	3.48
novel-miR54	MS.gene034989	thaumatin-like protein 1b [Medicago truncatula]	-0.850966	0.0316614	1.50094	3.39033	1.2972	8.63682	7.87721	12.7208	5.07	8.35	6.8	0.47	0.84	0.42
novel-miR54	MS.gene029726	thaumatin-like protein 1b [Medicago truncatula]	-0.844454	0.0344099	1.50094	3.39033	1.2972	8.63682	7.87721	12.7208	46.81	67.97	45.27	0.6	1.34	0.66
novel-miR54	MS.gene029729	thaumatin-like protein 1b [Medicago truncatula]	-0.84424	0.0345022	1.50094	3.39033	1.2972	8.63682	7.87721	12.7208	1.41	1.87	1.37	0.19	0.19	0.26
novel-miR54	MS.gene051402	thaumatin-like protein 1b [Medicago truncatula]	-0.841555	0.0356686	1.50094	3.39033	1.2972	8.63682	7.87721	12.7208	2.99	2.99	2.63	0.51	0.17	0.83
novel-miR54	MS.gene44524	hypothetical protein MtrunA17_Chr4g0053491 [Medicago truncatula]	-0.81844	0.0464535	1.50094	3.39033	1.2972	8.63682	7.87721	12.7208	9.72	17.62	12.54	0.46	0	0.19
novel-miR60	MS.gene92345	inositol-tetrakisphosphate 1-kinase 3 isoform X1 [Medicago truncatula]	-0.987298	0.000240985	0	0	0	1.91929	2.07295	2.3557	14.96	15.76	16.03	3.19	3.02	3.71
novel-miR60	MS.gene072561	calmodulin-binding protein 60 G [Medicago truncatula]	-0.963509	0.0019731	0	0	0	1.91929	2.07295	2.3557	5.08	4.54	5.09	0.4	1.08	1.34
novel-miR60	MS.gene046927	inositol-tetrakisphosphate 1-kinase 3 isoform X1 [Medicago truncatula]	-0.952107	0.00338575	0	0	0	1.91929	2.07295	2.3557	25.26	17.46	22.26	3.41	4.85	5.09
novel-miR60	MS.gene47056	hypothetical protein MTR_6g021860 [Medicago truncatula]	-0.940504	0.00520441	0	0	0	1.91929	2.07295	2.3557	9.45	7.48	10.89	1.39	0.77	2.58
novel-miR60	MS.gene041764	uncharacterized protein LOC11405409 [Medicago truncatula]	-0.914446	0.0106661	0	0	0	1.91929	2.07295	2.3557	3.31	2.87	2.54	0.74	0.83	1.46
novel-miR60	MS.gene31636	uncharacterized protein LOC11433315 isoform X1 [Medicago truncatula]	-0.903807	0.0134347	0	0	0	1.91929	2.07295	2.3557	0.53	0.76	0.69	0.26	0.26	0.35
novel-miR60	MS.gene043862	non-specific lipid-transfer protein 8 [Medicago truncatula]	-0.899052	0.0147715	0	0	0	1.91929	2.07295	2.3557	917.37	1053.21	785.2	477.75	647.06	375.69
novel-miR60	MS.gene59654	transcription factor HHO3 [Medicago truncatula]	-0.892652	0.0166667	0	0	0	1.91929	2.07295	2.3557	77.14	45.05	37.63	4.13	2.18	3.76
novel-miR60	MS.gene050759	calmodulin-binding protein 60 G [Medicago truncatula]	-0.891758	0.0169404	0	0	0	1.91929	2.07295	2.3557	6.34	7.6	10.3	3.25	2.92	3.39
novel-miR60	MS.gene74772	hypothetical protein MtrunA17_Chr7g0231041 [Medicago truncatula]	-0.827404	0.0421132	0	0	0	1.91929	2.07295	2.3557	4.17	1.44	5.03	0	0	0.43
novel-miR60	MS.gene000201	non-specific lipid-transfer protein 8 [Medicago truncatula]	-0.818746	0.046302	0	0	0	1.91929	2.07295	2.3557	23.14	30.91	15.77	12.7	12.13	7.73
novel-miR62	MS.gene54815	WD repeat-containing protein WDS homolog [Medicago truncatula]	-0.965917	0.00172266	25.5161	18.0818	25.944	0	0	0	1.05	0.98	1.1	2.56	2.54	2.63
novel-miR62	MS.gene39451	E3 ubiquitin-protein ligase RMA1H1 [Medicago truncatula]	-0.946307	0.004247	25.5161	18.0818	25.944	0	0	0	2.22	2.86	1.57	6.62	5.17	7.57
novel-miR62	MS.gene34021	tetraspanin-6 [Medicago truncatula]	-0.945307	0.00440517	25.5161	18.0818	25.944	0	0	0	6.03	5.03	4.48	19.45	14.54	18.03
novel-miR62	MS.gene54778	unknown [Medicago truncatula]	-0.944757	0.00449346	25.5161	18.0818	25.944	0	0	0	11.63	11.03	10.1	37.32	28.29	29.97
novel-miR62	MS.gene005986	tetraspanin-6 [Medicago truncatula]	-0.935141	0.00617358	25.5161	18.0818	25.944	0	0	0	5.1	3.45	3.52	11.06	13.43	14.32
novel-miR62	MS.gene042918	uncharacterized protein At1g24485 isoform X1 [Medicago truncatula]	-0.927592	0.00767462	25.5161	18.0818	25.944	0	0	0	0.1	0.05	0.14	1.73	2.65	1.76
novel-miR62	MS.gene93968	uncharacterized protein At1g24485 isoform X1 [Medicago truncatula]	-0.917999	0.0098105	25.5161	18.0818	25.944	0	0	0	0	0.11	0.08	1.03	1.95	1.41
novel-miR62	MS.gene34371	uncharacterized protein LOC25485158 [Medicago truncatula]	-0.913579	0.0108802	25.5161	18.0818	25.944	0	0	0	1.02	0.35	3.43	9.78	9.41	9.09
novel-miR62	MS.gene070944	uncharacterized protein LOC25485159 [Medicago truncatula]	-0.894825	0.0160109	25.5161	18.0818	25.944	0	0	0	3.75	7.69	20.68	51.84	60.79	84.18
novel-miR62	MS.gene041780	tetraspanin-6 [Medicago truncatula]	-0.890757	0.0172493	25.5161	18.0818	25.944	0	0	0	1.63	0.68	0.57	3.7	5.99	6.47
novel-miR62	MS.gene72608	uncharacterized protein At1g24485 isoform X1 [Medicago truncatula]	-0.860687	0.0277602	25.5161	18.0818	25.944	0	0	0	0	0.1	0.11	2.29	1.06	1.18
novel-miR62	MS.gene34370	uncharacterized protein LOC25485159 [Medicago truncatula]	-0.844148	0.0345419	25.5161	18.0818	25.944	0	0	0	7.56	4.26	5.27	15.83	26.49	34.15
novel-miR7	MS.gene93968	uncharacterized protein At1g24485 isoform X1 [Medicago truncatula]	-0.812783	0.0492945	1011.64	577.486	717.353	79.6507	251.656	175.735	0	0.11	0.08	1.03	1.95	1.41
novel-miR70	MS.gene75471	uncharacterized protein LOC11415031 [Medicago truncatula]	-0.851559	0.0314166	16.5104	11.3011	2.5944	0.639765	1.24377	1.88456	20.43	29.31	47.27	89.52	113.09	92.76
novel-miR8	MS.gene051113	uncharacterized protein LOC25500554 [Medicago truncatula]	-0.849649	0.0322089	950.098	696.147	579.849	321.802	557.623	605.414	4.66	7.81	7.15	27.92	14.74	17.42
novel-miR8	MS.gene55820	hypothetical protein TSUD_75970 [Trifolium subterraneum]	-0.832972	0.0395176	950.098	696.147	579.849	321.802	557.623	605.414	0	0.2	0.26	2.89	0.73	1.01
novel-miR83	MS.gene035018	ACT domain-containing protein ACR10 [Medicago truncatula]	-0.958725	0.00252026	43.5274	53.1151	40.2133	0.959647	4.56049	2.3557	3.62	0.69	2.69	8.43	11.08	9.1
novel-miR83	MS.gene013693	GRAS family transcription factor [Medicago truncatula]	-0.947505	0.00406132	43.5274	53.1151	40.2133	0.959647	4.56049	2.3557	2.06	2.86	2.81	5.98	5.25	6.52
novel-miR83	MS.gene011517	14 kDa proline-rich protein DC2.15 [Medicago truncatula]	-0.933294	0.00652616	43.5274	53.1151	40.2133	0.959647	4.56049	2.3557	61.49	72.75	88.81	192.49	159.7	236.03
novel-miR83	MS.gene84146	sucrose transport protein SUC8 isoform X1 [Medicago truncatula]	-0.899676	0.0145926	43.5274	53.1151	40.2133	0.959647	4.56049	2.3557	1.65	0.68	1.6	3.59	4.17	6.26
novel-miR83	MS.gene020638	ACT domain-containing protein ACR10 [Medicago truncatula]	-0.886687	0.0185324	43.5274	53.1151	40.2133	0.959647	4.56049	2.3557	2.24	1.07	0.99	3.7	6.06	5.99
novel-miR83	MS.gene040004	abscisic acid receptor PYL4 [Medicago truncatula]	-0.856111	0.0295667	43.5274	53.1151	40.2133	0.959647	4.56049	2.3557	10.13	3.62	10.6	18.77	38.9	39.42
novel-miR83	MS.gene67442	abscisic acid receptor PYL4 [Medicago truncatula]	-0.828928	0.041395	43.5274	53.1151	40.2133	0.959647	4.56049	2.3557	29.85	35.81	70	88.75	153.05	194.66
novel-miR83	MS.gene33365	heat shock 70 kDa protein 15 [Medicago truncatula]	-0.82241	0.0445067	43.5274	53.1151	40.2133	0.959647	4.56049	2.3557	5.17	4.11	3.91	6.98	12.07	9.37
novel-miR93	MS.gene029087	unknown [Medicago truncatula]	-0.991068	0.000119324	91.5576	66.6765	90.8041	9.59647	33.1672	14.6053	6.63	25.29	11.74	50.8	42.95	54.04
novel-miR93	MS.gene33778	mediator of RNA polymerase II transcription subunit 16 [Medicago truncatula]	-0.91588	0.0103167	91.5576	66.6765	90.8041	9.59647	33.1672	14.6053	0.86	0.54	0.62	2.48	2.13	1.96
