# Supplementary material for: Integrated mRNA and microRNA expression analysis of root response to phosphate deficiency in Medicago sativa
Source: Front Plant Sci. 2022 Sep 13;13:989048. doi: 10.3389/fpls.2022.989048 (PMC9513243; doi:10.3389/fpls.2022.989048)
Supplement: SUPPLEMENTARY TABLE 7A — The function of miRNA-targeted mRNAs enriched by GO analysis. [file Table_7.XLSX]

## Sheet: Table S7A
Supplementary Table 7A The function of miRNA-targeted mRNAs enriched by GO analysis
go_id	go_type	enrichment	discription	ratio_in_study	ratio_in_pop	p_uncorrected	p_corrected	enrich_factor	depth	study_count	pop_count	seq_list	neg_log10p_uncorrected	neg_log10p_corrected
GO:0052325	BP	e	cell wall pectin biosynthetic process	4/208	22/144206	3.01373e-08	0.000121244	0.181818	9	4	22	MS.gene86677;MS.gene88084;MS.gene001914;MS.gene044821	7.5209	3.91634
GO:0010345	BP	e	suberin biosynthetic process	4/208	28/144206	8.3785e-08	0.000121244	0.142857	6	4	28	MS.gene86677;MS.gene88084;MS.gene001914;MS.gene044821	7.07683	3.91634
GO:0006721	BP	e	terpenoid metabolic process	8/208	382/144206	1.07764e-07	0.000125227	0.0209424	6	8	382	MS.gene033439;MS.gene024007;MS.gene90761;MS.gene048384;MS.gene008951;MS.gene78896;MS.gene51193;MS.gene65923	6.96753	3.9023
GO:0052546	BP	e	cell wall pectin metabolic process	4/208	32/144206	1.46486e-07	0.000125227	0.125	7	4	32	MS.gene86677;MS.gene88084;MS.gene001914;MS.gene044821	6.8342	3.9023
GO:0008299	BP	e	isoprenoid biosynthetic process	8/208	500/144206	8.173e-07	0.000455563	0.016	6	8	500	MS.gene033439;MS.gene024007;MS.gene90761;MS.gene048384;MS.gene008951;MS.gene78896;MS.gene51193;MS.gene65923	6.08762	3.34145
GO:0016114	BP	e	terpenoid biosynthetic process	8/208	349/144206	9.11009e-07	0.000476059	0.0229226	7	8	349	MS.gene033439;MS.gene024007;MS.gene90761;MS.gene048384;MS.gene008951;MS.gene78896;MS.gene51193;MS.gene65923	6.04048	3.32234
GO:0016123	BP	e	xanthophyll biosynthetic process	3/208	14/144206	1.06406e-06	0.000494257	0.214286	10	3	14	MS.gene033439;MS.gene51193;MS.gene024007	5.97303	3.30605
GO:0006720	BP	e	isoprenoid metabolic process	8/208	558/144206	1.8422e-06	0.00066968	0.0143369	5	8	558	MS.gene033439;MS.gene024007;MS.gene90761;MS.gene048384;MS.gene008951;MS.gene78896;MS.gene51193;MS.gene65923	5.73466	3.17413
GO:0016036	BP	e	cellular response to phosphate starvation	4/208	69/144206	3.37739e-06	0.00108609	0.057971	7	4	69	MS.gene066027;MS.gene71427;MS.gene004826;MS.gene52979	5.47142	2.96413
GO:0016122	BP	e	xanthophyll metabolic process	3/208	23/144206	5.12765e-06	0.00138298	0.130435	9	3	23	MS.gene033439;MS.gene51193;MS.gene024007	5.29008	2.85919
GO:0044255	BP	e	cellular lipid metabolic process	14/208	2563/144206	2.56304e-05	0.00595266	0.00546235	4	14	2563	MS.gene49930;MS.gene052416;MS.gene033439;MS.gene65923;MS.gene024007;MS.gene90761;MS.gene048384;MS.gene63453;MS.gene008951;MS.gene011253;MS.gene78896;MS.gene51193;MS.gene74056;MS.gene05495	4.59124	2.22529
GO:0006811	BP	e	ion transport	13/208	2256/144206	2.90631e-05	0.00656747	0.00576241	4	13	2256	MS.gene011875;MS.gene058774;MS.gene28551;MS.gene066027;MS.gene058673;MS.gene005052;MS.gene52979;MS.gene37165;MS.gene018243;MS.gene44954;MS.gene71427;MS.gene87342;MS.gene004826	4.53666	2.1826
GO:0006817	BP	e	phosphate ion transport	4/208	122/144206	3.23231e-05	0.00667401	0.0327869	7	4	122	MS.gene066027;MS.gene71427;MS.gene004826;MS.gene52979	4.49049	2.17561
GO:0009699	BP	e	phenylpropanoid biosynthetic process	5/208	252/144206	3.62581e-05	0.00721796	0.0198413	5	5	252	MS.gene86677;MS.gene88084;MS.gene91606;MS.gene001914;MS.gene044821	4.44059	2.14159
GO:0009267	BP	e	cellular response to starvation	4/208	130/144206	4.14259e-05	0.00804019	0.0307692	6	4	130	MS.gene52979;MS.gene71427;MS.gene004826;MS.gene066027	4.38273	2.09473
GO:0015843	BP	e	methylammonium transport	2/208	7/144206	4.32734e-05	0.00804019	0.285714	7	2	7	MS.gene058774;MS.gene005052	4.36378	2.09473
GO:0015837	BP	e	amine transport	2/208	7/144206	4.32734e-05	0.00804019	0.285714	5	2	7	MS.gene058774;MS.gene005052	4.36378	2.09473
GO:0006952	BP	e	defense response	10/208	1413/144206	4.62339e-05	0.00823882	0.00707714	3	10	1413	MS.gene89265;MS.gene051399;MS.gene051402;MS.gene055158;MS.gene91387;MS.gene034989;MS.gene029726;MS.gene029729;MS.gene94253;MS.gene058178	4.33504	2.08414
GO:0044550	BP	e	secondary metabolite biosynthetic process	5/208	273/144206	5.29579e-05	0.00851502	0.018315	3	5	273	MS.gene86677;MS.gene88084;MS.gene91606;MS.gene001914;MS.gene044821	4.27607	2.06981
GO:0019755	BP	e	one-carbon compound transport	2/208	8/144206	5.76429e-05	0.00904423	0.25	5	2	8	MS.gene058774;MS.gene005052	4.23925	2.04363
GO:0045489	BP	e	pectin biosynthetic process	4/208	144/144206	6.16716e-05	0.0093752	0.0277778	7	4	144	MS.gene86677;MS.gene88084;MS.gene001914;MS.gene044821	4.20992	2.02802
GO:0009605	BP	e	response to external stimulus	10/208	1496/144206	7.39564e-05	0.0104805	0.00668449	2	10	1496	MS.gene89265;MS.gene058774;MS.gene066027;MS.gene055158;MS.gene91387;MS.gene005052;MS.gene52979;MS.gene94253;MS.gene71427;MS.gene004826	4.13102	1.97962
GO:0080163	BP	e	regulation of protein serine/threonine phosphatase activity	3/208	56/144206	7.74891e-05	0.0107981	0.0535714	10	3	56	MS.gene052795;MS.gene040004;MS.gene67442	4.11076	1.96665
GO:0031669	BP	e	cellular response to nutrient levels	4/208	154/144206	7.99878e-05	0.0109636	0.025974	5	4	154	MS.gene52979;MS.gene71427;MS.gene004826;MS.gene066027	4.09698	1.96005
GO:0042594	BP	e	response to starvation	4/208	158/144206	8.83181e-05	0.0117211	0.0253165	5	4	158	MS.gene52979;MS.gene71427;MS.gene004826;MS.gene066027	4.05395	1.93103
GO:0016117	BP	e	carotenoid biosynthetic process	3/208	63/144206	0.000110186	0.0140894	0.047619	9	3	63	MS.gene033439;MS.gene51193;MS.gene024007	3.95787	1.85111
GO:0016109	BP	e	tetraterpenoid biosynthetic process	3/208	63/144206	0.000110186	0.0140894	0.047619	8	3	63	MS.gene033439;MS.gene51193;MS.gene024007	3.95787	1.85111
GO:0046443	BP	e	FAD metabolic process	2/208	11/144206	0.000112904	0.0140894	0.181818	9	2	11	MS.gene033477;MS.gene024041	3.94729	1.85111
GO:0072387	BP	e	flavin adenine dinucleotide metabolic process	2/208	11/144206	0.000112904	0.0140894	0.181818	8	2	11	MS.gene033477;MS.gene024041	3.94729	1.85111
GO:0016108	BP	e	tetraterpenoid metabolic process	3/208	72/144206	0.000163909	0.0186786	0.0416667	7	3	72	MS.gene033439;MS.gene51193;MS.gene024007	3.7854	1.72866
GO:0016116	BP	e	carotenoid metabolic process	3/208	72/144206	0.000163909	0.0186786	0.0416667	8	3	72	MS.gene033439;MS.gene51193;MS.gene024007	3.7854	1.72866
GO:0031668	BP	e	cellular response to extracellular stimulus	4/208	186/144206	0.000165317	0.0186786	0.0215054	4	4	186	MS.gene52979;MS.gene71427;MS.gene004826;MS.gene066027	3.78168	1.72866
GO:0009627	BP	e	systemic acquired resistance	3/208	73/144206	0.000170752	0.018785	0.0410959	8	3	73	MS.gene89265;MS.gene055158;MS.gene94253	3.76763	1.72619
GO:0071496	BP	e	cellular response to external stimulus	4/208	190/144206	0.00017932	0.0194713	0.0210526	3	4	190	MS.gene52979;MS.gene71427;MS.gene004826;MS.gene066027	3.74637	1.7106
GO:0070592	BP	e	cell wall polysaccharide biosynthetic process	4/208	197/144206	0.000205853	0.0217865	0.0203046	8	4	197	MS.gene86677;MS.gene88084;MS.gene001914;MS.gene044821	3.68644	1.66181
GO:0031667	BP	e	response to nutrient levels	4/208	199/144206	0.000213926	0.0223579	0.0201005	4	4	199	MS.gene52979;MS.gene71427;MS.gene004826;MS.gene066027	3.66974	1.65057
GO:0007154	BP	e	cell communication	4/208	203/144206	0.000230752	0.0235283	0.0197044	2	4	203	MS.gene52979;MS.gene71427;MS.gene004826;MS.gene066027	3.63685	1.62841
GO:0015698	BP	e	inorganic anion transport	4/208	203/144206	0.000230752	0.0235283	0.0197044	6	4	203	MS.gene52979;MS.gene71427;MS.gene004826;MS.gene066027	3.63685	1.62841
GO:0009698	BP	e	phenylpropanoid metabolic process	5/208	376/144206	0.000235199	0.0236928	0.0132979	4	5	376	MS.gene86677;MS.gene88084;MS.gene91606;MS.gene001914;MS.gene044821	3.62856	1.62538
GO:0070589	BP	e	cellular component macromolecule biosynthetic process	4/208	208/144206	0.000253098	0.0248959	0.0192308	6	4	208	MS.gene86677;MS.gene88084;MS.gene001914;MS.gene044821	3.59671	1.60387
GO:0044038	BP	e	cell wall macromolecule biosynthetic process	4/208	208/144206	0.000253098	0.0248959	0.0192308	7	4	208	MS.gene86677;MS.gene88084;MS.gene001914;MS.gene044821	3.59671	1.60387
GO:0043666	BP	e	regulation of phosphoprotein phosphatase activity	3/208	89/144206	0.000306527	0.0294583	0.0337079	9	3	89	MS.gene052795;MS.gene040004;MS.gene67442	3.51353	1.53079
GO:0006629	BP	e	lipid metabolic process	15/208	3662/144206	0.000314961	0.0299249	0.00409612	3	15	3662	MS.gene49930;MS.gene052416;MS.gene033439;MS.gene65923;MS.gene024007;MS.gene90761;MS.gene048384;MS.gene63453;MS.gene008951;MS.gene011253;MS.gene78896;MS.gene016201;MS.gene51193;MS.gene74056;MS.gene05495	3.50174	1.52397
GO:0009991	BP	e	response to extracellular stimulus	4/208	231/144206	0.000376303	0.0353513	0.017316	3	4	231	MS.gene52979;MS.gene71427;MS.gene004826;MS.gene066027	3.42446	1.45159
GO:0010921	BP	e	regulation of phosphatase activity	3/208	96/144206	0.000382804	0.0355625	0.03125	8	3	96	MS.gene052795;MS.gene040004;MS.gene67442	3.41702	1.44901
GO:0035304	BP	e	regulation of protein dephosphorylation	3/208	97/144206	0.000394602	0.0362557	0.0309278	8	3	97	MS.gene052795;MS.gene040004;MS.gene67442	3.40384	1.44062
GO:0030574	BP	e	collagen catabolic process	2/208	21/144206	0.000427007	0.0388066	0.0952381	3	2	21	MS.gene009197;MS.gene69474	3.36956	1.41109
GO:0035303	BP	e	regulation of dephosphorylation	3/208	108/144206	0.000540062	0.0485533	0.0277778	7	3	108	MS.gene052795;MS.gene040004;MS.gene67442	3.26756	1.31378
GO:0015695	BP	e	organic cation transport	2/208	27/144206	0.000709653	0.0599335	0.0740741	6	2	27	MS.gene058774;MS.gene005052	3.14895	1.22233
GO:0032963	BP	e	collagen metabolic process	2/208	30/144206	0.000876982	0.0733245	0.0666667	2	2	30	MS.gene009197;MS.gene69474	3.05701	1.13475
GO:0006820	BP	e	anion transport	6/208	779/144206	0.00101467	0.0839965	0.00770218	5	6	779	MS.gene066027;MS.gene52979;MS.gene37165;MS.gene018243;MS.gene71427;MS.gene004826	2.99368	1.07574
GO:0009814	BP	e	defense response, incompatible interaction	3/208	136/144206	0.00105302	0.085479	0.0220588	7	3	136	MS.gene89265;MS.gene055158;MS.gene94253	2.97756	1.06814
GO:0009738	BP	e	abscisic acid-activated signaling pathway	4/208	314/144206	0.00117888	0.0947753	0.0127389	6	4	314	MS.gene052795;MS.gene040004;MS.gene058178;MS.gene67442	2.92853	1.0233
GO:0006771	BP	e	riboflavin metabolic process	2/208	42/144206	0.00171616	0.129269	0.047619	5	2	42	MS.gene033477;MS.gene024041	2.76544	0.888507
GO:0009231	BP	e	riboflavin biosynthetic process	2/208	42/144206	0.00171616	0.129269	0.047619	6	2	42	MS.gene033477;MS.gene024041	2.76544	0.888507
GO:0009607	BP	e	response to biotic stimulus	7/208	1184/144206	0.00179624	0.134092	0.00591216	2	7	1184	MS.gene89265;MS.gene058774;MS.gene055158;MS.gene91387;MS.gene005052;MS.gene94253;MS.gene058178	2.74564	0.872597
GO:0042727	BP	e	flavin-containing compound biosynthetic process	2/208	49/144206	0.00232852	0.167834	0.0408163	5	2	49	MS.gene033477;MS.gene024041	2.63292	0.77512
GO:0019748	BP	e	secondary metabolic process	5/208	637/144206	0.00245415	0.172686	0.00784929	2	5	637	MS.gene86677;MS.gene88084;MS.gene91606;MS.gene001914;MS.gene044821	2.6101	0.762742
GO:0051238	BP	e	sequestering of metal ion	2/208	51/144206	0.00251976	0.172686	0.0392157	4	2	51	MS.gene028404;MS.gene35052	2.59864	0.762742
GO:0006880	BP	e	intracellular sequestering of iron ion	2/208	51/144206	0.00251976	0.172686	0.0392157	6	2	51	MS.gene028404;MS.gene35052	2.59864	0.762742
GO:0097577	BP	e	sequestering of iron ion	2/208	51/144206	0.00251976	0.172686	0.0392157	5	2	51	MS.gene028404;MS.gene35052	2.59864	0.762742
GO:0030026	BP	e	cellular manganese ion homeostasis	2/208	51/144206	0.00251976	0.172686	0.0392157	10	2	51	MS.gene028404;MS.gene35052	2.59864	0.762742
GO:0042726	BP	e	flavin-containing compound metabolic process	2/208	53/144206	0.00271817	0.18037	0.0377358	4	2	53	MS.gene033477;MS.gene024041	2.56572	0.743836
GO:0009624	BP	e	response to nematode	2/208	54/144206	0.00282004	0.184206	0.037037	5	2	54	MS.gene058774;MS.gene005052	2.54975	0.734697
GO:0008610	BP	e	lipid biosynthetic process	9/208	2019/144206	0.00287384	0.186265	0.00445765	4	9	2019	MS.gene033439;MS.gene024007;MS.gene90761;MS.gene048384;MS.gene008951;MS.gene011253;MS.gene78896;MS.gene51193;MS.gene65923	2.54154	0.729868
GO:0055071	BP	e	manganese ion homeostasis	2/208	55/144206	0.00292368	0.187306	0.0363636	9	2	55	MS.gene028404;MS.gene35052	2.53407	0.727449
GO:0051336	BP	e	regulation of hydrolase activity	4/208	404/144206	0.0029347	0.187306	0.00990099	4	4	404	MS.gene24901;MS.gene052795;MS.gene040004;MS.gene67442	2.53244	0.727449
GO:0050896	BP	e	response to stimulus	28/208	10840/144206	0.00332913	0.207723	0.00258303	1	28	10840	MS.gene051399;MS.gene20131;MS.gene005052;MS.gene034989;MS.gene024041;MS.gene05944;MS.gene066027;MS.gene97788;MS.gene52979;MS.gene049058;MS.gene029726;MS.gene029729;MS.gene71427;MS.gene031565;MS.gene058774;MS.gene88899;MS.gene055158;MS.gene94950;MS.gene54347;MS.gene033477;MS.gene004826;MS.gene058178;MS.gene89265;MS.gene051402;MS.gene91387;MS.gene87750;MS.gene000336;MS.gene94253	2.47767	0.682516
GO:0050790	BP	e	regulation of catalytic activity	6/208	995/144206	0.00343036	0.212453	0.00603015	3	6	995	MS.gene24901;MS.gene09946;MS.gene052795;MS.gene21143;MS.gene67442;MS.gene040004	2.46466	0.672736
GO:0051707	BP	e	response to other organism	6/208	1014/144206	0.00375889	0.22663	0.00591716	4	6	1014	MS.gene89265;MS.gene058774;MS.gene055158;MS.gene91387;MS.gene005052;MS.gene94253	2.42494	0.644683
GO:0043207	BP	e	response to external biotic stimulus	6/208	1030/144206	0.00405319	0.235339	0.00582524	3	6	1030	MS.gene89265;MS.gene058774;MS.gene055158;MS.gene91387;MS.gene005052;MS.gene94253	2.3922	0.628307
GO:0065009	BP	e	regulation of molecular function	6/208	1034/144206	0.00412936	0.237712	0.00580271	2	6	1034	MS.gene24901;MS.gene09946;MS.gene052795;MS.gene21143;MS.gene67442;MS.gene040004	2.38412	0.623949
GO:0046686	BP	e	response to cadmium ion	3/208	235/144206	0.0049408	0.27	0.012766	5	3	235	MS.gene20131;MS.gene049058;MS.gene05944	2.3062	0.568636
GO:0006812	BP	e	cation transport	7/208	1477/144206	0.00597346	0.320154	0.00473934	5	7	1477	MS.gene011875;MS.gene058774;MS.gene28551;MS.gene058673;MS.gene005052;MS.gene44954;MS.gene87342	2.22377	0.49464
GO:0045087	BP	e	innate immune response	3/208	256/144206	0.00625463	0.328899	0.0117188	6	3	256	MS.gene89265;MS.gene055158;MS.gene94253	2.2038	0.482937
GO:0006955	BP	e	immune response	3/208	256/144206	0.00625463	0.328899	0.0117188	2	3	256	MS.gene89265;MS.gene055158;MS.gene94253	2.2038	0.482937
GO:0043062	BP	e	extracellular structure organization	2/208	87/144206	0.00714586	0.366543	0.0229885	4	2	87	MS.gene009197;MS.gene69474	2.14595	0.435875
GO:0030198	BP	e	extracellular matrix organization	2/208	87/144206	0.00714586	0.366543	0.0229885	5	2	87	MS.gene009197;MS.gene69474	2.14595	0.435875
GO:0046148	BP	e	pigment biosynthetic process	3/208	289/144206	0.00870466	0.433212	0.0103806	3	3	289	MS.gene033439;MS.gene51193;MS.gene024007	2.06025	0.363299
GO:0009644	BP	e	response to high light intensity	2/208	99/144206	0.00916187	0.453268	0.020202	6	2	99	MS.gene033477;MS.gene024041	2.03802	0.343645
GO:0010383	BP	e	cell wall polysaccharide metabolic process	4/208	583/144206	0.0104857	0.503856	0.00686106	6	4	583	MS.gene86677;MS.gene88084;MS.gene001914;MS.gene044821	1.9794	0.297694
GO:0002376	BP	e	immune system process	3/208	316/144206	0.0110727	0.529023	0.00949367	1	3	316	MS.gene89265;MS.gene055158;MS.gene94253	1.95575	0.276526
GO:0042440	BP	e	pigment metabolic process	3/208	324/144206	0.0118387	0.55298	0.00925926	2	3	324	MS.gene033439;MS.gene51193;MS.gene024007	1.9267	0.25729
GO:0033566	BP	e	gamma-tubulin complex localization	1/208	9/144206	0.0129071	0.589708	0.111111	6	1	9	MS.gene064137	1.88917	0.229363
GO:0044419	BP	e	interspecies interaction between organisms	6/208	1350/144206	0.0141867	0.641163	0.00444444	1	6	1350	MS.gene89265;MS.gene058774;MS.gene055158;MS.gene91387;MS.gene005052;MS.gene94253	1.84812	0.193032
GO:0051651	BP	e	maintenance of location in cell	2/208	126/144206	0.0145002	0.651805	0.015873	4	2	126	MS.gene35052;MS.gene028404	1.83863	0.185882
GO:0030001	BP	e	metal ion transport	5/208	988/144206	0.0148263	0.662903	0.00506073	6	5	988	MS.gene44954;MS.gene011875;MS.gene87342;MS.gene058673;MS.gene28551	1.82897	0.17855
GO:0034498	BP	e	early endosome to Golgi transport	1/208	11/144206	0.0157528	0.690049	0.0909091	7	1	11	MS.gene069387	1.80264	0.16112
GO:0044036	BP	e	cell wall macromolecule metabolic process	4/208	659/144206	0.0157636	0.690049	0.0060698	5	4	659	MS.gene86677;MS.gene88084;MS.gene001914;MS.gene044821	1.80234	0.16112
GO:0046916	BP	e	cellular transition metal ion homeostasis	2/208	133/144206	0.016057	0.699231	0.0150376	9	2	133	MS.gene35052;MS.gene028404	1.79434	0.15538
GO:0033692	BP	e	cellular polysaccharide biosynthetic process	4/208	686/144206	0.0179761	0.764881	0.0058309	6	4	686	MS.gene86677;MS.gene88084;MS.gene001914;MS.gene044821	1.74531	0.116406
GO:0009755	BP	e	hormone-mediated signaling pathway	5/208	1042/144206	0.0182049	0.764881	0.00479846	5	5	1042	MS.gene052795;MS.gene040004;MS.gene058178;MS.gene67442;MS.gene056152	1.73981	0.116406
GO:0018023	BP	e	peptidyl-lysine trimethylation	1/208	14/144206	0.020006	0.811991	0.0714286	10	1	14	MS.gene56518	1.69884	0.0904489
GO:0016051	BP	e	carbohydrate biosynthetic process	5/208	1119/144206	0.0238461	0.927338	0.00446828	4	5	1119	MS.gene86677;MS.gene044821;MS.gene001914;MS.gene88084;MS.gene69100	1.62258	0.0327622
GO:0010038	BP	e	response to metal ion	3/208	427/144206	0.0244026	0.944584	0.00702576	4	3	427	MS.gene20131;MS.gene049058;MS.gene05944	1.61256	0.0247594
GO:0051235	BP	e	maintenance of location	2/208	167/144206	0.0245603	0.946307	0.011976	3	2	167	MS.gene35052;MS.gene028404	1.60977	0.0239678
GO:0055076	BP	e	transition metal ion homeostasis	2/208	168/144206	0.024833	0.948076	0.0119048	8	2	168	MS.gene35052;MS.gene028404	1.60497	0.0231569
GO:0031054	BP	e	pre-miRNA processing	1/208	18/144206	0.0256485	0.963252	0.0555556	9	1	18	MS.gene57199	1.59094	0.0162603
GO:0006950	BP	e	response to stress	20/208	8413/144206	0.025791	0.963252	0.00237727	2	20	8413	MS.gene89265;MS.gene031565;MS.gene051399;MS.gene88899;MS.gene05944;MS.gene051402;MS.gene20131;MS.gene055158;MS.gene91387;MS.gene52979;MS.gene87750;MS.gene034989;MS.gene049058;MS.gene94253;MS.gene029726;MS.gene066027;MS.gene029729;MS.gene71427;MS.gene004826;MS.gene058178	1.58853	0.0162603
GO:0045488	BP	e	pectin metabolic process	4/208	772/144206	0.0262674	0.963252	0.00518135	6	4	772	MS.gene86677;MS.gene88084;MS.gene001914;MS.gene044821	1.58058	0.0162603
GO:0010393	BP	e	galacturonan metabolic process	4/208	772/144206	0.0262674	0.963252	0.00518135	5	4	772	MS.gene86677;MS.gene88084;MS.gene001914;MS.gene044821	1.58058	0.0162603
GO:0006979	BP	e	response to oxidative stress	5/208	1157/144206	0.0270032	0.977377	0.00432152	3	5	1157	MS.gene20131;MS.gene87750;MS.gene049058;MS.gene88899;MS.gene05944	1.56858	0.00993781
GO:0090307	BP	e	mitotic spindle assembly	1/208	20/144206	0.0284576	1	0.05	9	1	20	MS.gene064137	1.5458	0
GO:0000271	BP	e	polysaccharide biosynthetic process	4/208	802/144206	0.029618	1	0.00498753	5	4	802	MS.gene86677;MS.gene88084;MS.gene001914;MS.gene044821	1.52844	0
GO:0031053	BP	e	primary miRNA processing	1/208	22/144206	0.0312586	1	0.0454545	9	1	22	MS.gene57199	1.50503	0
GO:0009642	BP	e	response to light intensity	2/208	195/144206	0.0326512	1	0.0102564	5	2	195	MS.gene033477;MS.gene024041	1.4861	0
GO:0009090	BP	e	homoserine biosynthetic process	1/208	25/144206	0.0354451	1	0.04	10	1	25	MS.gene75658	1.45044	0
GO:0034637	BP	e	cellular carbohydrate biosynthetic process	4/208	852/144206	0.0357412	1	0.00469484	5	4	852	MS.gene86677;MS.gene88084;MS.gene001914;MS.gene044821	1.44683	0
GO:0048571	BP	e	long-day photoperiodism	1/208	26/144206	0.0368366	1	0.0384615	6	1	26	MS.gene94950	1.43372	0
GO:0048574	BP	e	long-day photoperiodism, flowering	1/208	26/144206	0.0368366	1	0.0384615	7	1	26	MS.gene94950	1.43372	0
GO:0098542	BP	e	defense response to other organism	4/208	861/144206	0.0369153	1	0.00464576	5	4	861	MS.gene89265;MS.gene94253;MS.gene055158;MS.gene91387	1.43279	0
GO:0042364	BP	e	water-soluble vitamin biosynthetic process	2/208	213/144206	0.038327	1	0.00938967	5	2	213	MS.gene033477;MS.gene024041	1.41649	0
GO:0019220	BP	e	regulation of phosphate metabolic process	3/208	530/144206	0.042019	1	0.00566038	6	3	530	MS.gene052795;MS.gene040004;MS.gene67442	1.37655	0
GO:0051174	BP	e	regulation of phosphorus metabolic process	3/208	530/144206	0.042019	1	0.00566038	5	3	530	MS.gene052795;MS.gene040004;MS.gene67442	1.37655	0
GO:1902382	BP	e	11-oxo-beta-amyrin catabolic process	1/208	30/144206	0.0423827	1	0.0333333	10	1	30	MS.gene78896	1.37281	0
GO:0016105	BP	e	triterpenoid catabolic process	1/208	30/144206	0.0423827	1	0.0333333	8	1	30	MS.gene78896	1.37281	0
GO:0019741	BP	e	pentacyclic triterpenoid catabolic process	1/208	30/144206	0.0423827	1	0.0333333	9	1	30	MS.gene78896	1.37281	0
GO:1902384	BP	e	glycyrrhetinate metabolic process	1/208	30/144206	0.0423827	1	0.0333333	9	1	30	MS.gene78896	1.37281	0
GO:1902386	BP	e	glycyrrhetinate biosynthetic process	1/208	30/144206	0.0423827	1	0.0333333	10	1	30	MS.gene78896	1.37281	0
GO:1902381	BP	e	11-oxo-beta-amyrin metabolic process	1/208	30/144206	0.0423827	1	0.0333333	9	1	30	MS.gene78896	1.37281	0
GO:0009110	BP	e	vitamin biosynthetic process	2/208	229/144206	0.0436625	1	0.00873362	4	2	229	MS.gene033477;MS.gene024041	1.35989	0
GO:0009092	BP	e	homoserine metabolic process	1/208	32/144206	0.0451438	1	0.03125	9	1	32	MS.gene75658	1.3454	0
GO:0051415	BP	e	microtubule nucleation by interphase microtubule organizing center	1/208	33/144206	0.0465213	1	0.030303	9	1	33	MS.gene064137	1.33235	0
GO:0051418	BP	e	microtubule nucleation by microtubule organizing center	1/208	33/144206	0.0465213	1	0.030303	8	1	33	MS.gene064137	1.33235	0
GO:0006767	BP	e	water-soluble vitamin metabolic process	2/208	238/144206	0.0467778	1	0.00840336	4	2	238	MS.gene033477;MS.gene024041	1.32996	0
GO:0034629	BP	e	cellular protein-containing complex localization	1/208	34/144206	0.0478969	1	0.0294118	5	1	34	MS.gene064137	1.31969	0
GO:0000919	BP	e	cell plate assembly	1/208	35/144206	0.0492705	1	0.0285714	5	1	35	MS.gene069387	1.30741	0
GO:0016607	CC	e	nuclear speck	3/208	109/144206	0.000554759	0.0493441	0.0275229	3	3	109	MS.gene20131;MS.gene049058;MS.gene05944	3.2559	1.30677
GO:0016604	CC	e	nuclear body	3/208	159/144206	0.00164764	0.127555	0.0188679	2	3	159	MS.gene20131;MS.gene049058;MS.gene05944	2.78314	0.894304
GO:0070161	CC	e	anchoring junction	6/208	1016/144206	0.00379478	0.22663	0.00590551	3	6	1016	MS.gene88899;MS.gene041780;MS.gene54778;MS.gene34021;MS.gene025855;MS.gene005986	2.42081	0.644683
GO:0009506	CC	e	plasmodesma	6/208	1016/144206	0.00379478	0.22663	0.00590551	5	6	1016	MS.gene88899;MS.gene041780;MS.gene54778;MS.gene34021;MS.gene025855;MS.gene005986	2.42081	0.644683
GO:0030054	CC	e	cell junction	6/208	1016/144206	0.00379478	0.22663	0.00590551	2	6	1016	MS.gene88899;MS.gene041780;MS.gene54778;MS.gene34021;MS.gene025855;MS.gene005986	2.42081	0.644683
GO:0005911	CC	e	cell-cell junction	6/208	1016/144206	0.00379478	0.22663	0.00590551	4	6	1016	MS.gene88899;MS.gene041780;MS.gene54778;MS.gene34021;MS.gene025855;MS.gene005986	2.42081	0.644683
GO:0005802	CC	e	trans-Golgi network	5/208	741/144206	0.00464896	0.259133	0.00674764	4	5	741	MS.gene52979;MS.gene71427;MS.gene004826;MS.gene069387;MS.gene066027	2.33264	0.586477
GO:0031012	CC	e	extracellular matrix	2/208	73/144206	0.00508667	0.276166	0.0273973	2	2	73	MS.gene009197;MS.gene69474	2.29357	0.558829
GO:0098791	CC	e	Golgi apparatus subcompartment	5/208	795/144206	0.00621766	0.328899	0.00628931	3	5	795	MS.gene52979;MS.gene71427;MS.gene004826;MS.gene069387;MS.gene066027	2.20637	0.482937
GO:0000178	CC	e	exosome (RNase complex)	2/208	102/144206	0.00970101	0.471571	0.0196078	4	2	102	MS.gene058774;MS.gene005052	2.01318	0.326453
GO:1905354	CC	e	exoribonuclease complex	2/208	106/144206	0.0104413	0.503856	0.0188679	3	2	106	MS.gene058774;MS.gene005052	1.98125	0.297694
GO:0031021	CC	e	interphase microtubule organizing center	1/208	9/144206	0.0129071	0.589708	0.111111	3	1	9	MS.gene064137	1.88917	0.229363
GO:0031984	CC	e	organelle subcompartment	5/208	960/144206	0.0132527	0.602206	0.00520833	2	5	960	MS.gene52979;MS.gene71427;MS.gene004826;MS.gene069387;MS.gene066027	1.8777	0.220255
GO:1990071	CC	e	TRAPPII protein complex	1/208	11/144206	0.0157528	0.690049	0.0909091	4	1	11	MS.gene069387	1.80264	0.16112
GO:0005576	CC	e	extracellular region	9/208	2737/144206	0.0186869	0.76966	0.00328827	2	9	2737	MS.gene051399;MS.gene88899;MS.gene051402;MS.gene87750;MS.gene034989;MS.gene96244;MS.gene029726;MS.gene002728;MS.gene029729	1.72846	0.113701
GO:0046658	CC	e	anchored component of plasma membrane	3/208	462/144206	0.029826	1	0.00649351	4	3	462	MS.gene007909;MS.gene025855;MS.gene36035	1.52541	0
GO:0008274	CC	e	gamma-tubulin ring complex	1/208	21/144206	0.0298591	1	0.047619	4	1	21	MS.gene064137	1.52492	0
GO:0000931	CC	e	gamma-tubulin large complex	1/208	21/144206	0.0298591	1	0.047619	3	1	21	MS.gene064137	1.52492	0
GO:0110165	CC	e	cellular anatomical entity	145/208	89972/144206	0.0314577	1	0.00161161	1	145	89972	MS.gene036840;MS.gene045643;MS.gene09946;MS.gene062846;MS.gene69100;MS.gene024007;MS.gene63453;MS.gene034989;MS.gene011253;MS.gene65865;MS.gene022705;MS.gene53743;MS.gene44524;MS.gene30404;MS.gene042551;MS.gene000179;MS.gene53345;MS.gene21143;MS.gene059967;MS.gene021609;MS.gene049058;MS.gene009018;MS.gene44954;MS.gene80652;MS.gene058774;MS.gene002728;MS.gene004826;MS.gene058178;MS.gene61006;MS.ge…	1.50227	0
GO:0031225	CC	e	anchored component of membrane	3/208	487/144206	0.0340565	1	0.00616016	3	3	487	MS.gene007909;MS.gene025855;MS.gene36035	1.4678	0
GO:0016021	CC	e	integral component of membrane	89/208	51685/144206	0.0425029	1	0.00172197	3	89	51685	MS.gene036840;MS.gene09946;MS.gene062846;MS.gene63453;MS.gene65865;MS.gene022705;MS.gene53743;MS.gene44524;MS.gene30404;MS.gene000179;MS.gene53345;MS.gene21143;MS.gene009197;MS.gene021609;MS.gene44954;MS.gene058774;MS.gene004826;MS.gene61006;MS.gene91387;MS.gene78896;MS.gene46292;MS.gene57891;MS.gene028404;MS.gene31476;MS.gene044584;MS.gene005052;MS.gene34021;MS.gene018243;MS.gene038443;MS.gene52…	1.37158	0
GO:0031224	CC	e	intrinsic component of membrane	89/208	51817/144206	0.0427831	1	0.00171758	2	89	51817	MS.gene036840;MS.gene09946;MS.gene062846;MS.gene63453;MS.gene65865;MS.gene022705;MS.gene53743;MS.gene44524;MS.gene30404;MS.gene000179;MS.gene53345;MS.gene21143;MS.gene009197;MS.gene021609;MS.gene44954;MS.gene058774;MS.gene004826;MS.gene61006;MS.gene91387;MS.gene78896;MS.gene46292;MS.gene57891;MS.gene028404;MS.gene31476;MS.gene044584;MS.gene005052;MS.gene34021;MS.gene018243;MS.gene038443;MS.gene52…	1.36873	0
GO:0010291	MF	e	carotene beta-ring hydroxylase activity	3/208	4/144206	1.18183e-08	9.88132e-05	0.75	4	3	4	MS.gene033439;MS.gene51193;MS.gene024007	7.92744	4.00519
GO:0000822	MF	e	inositol hexakisphosphate binding	4/208	25/144206	5.19406e-08	0.000121244	0.16	4	4	25	MS.gene066027;MS.gene71427;MS.gene004826;MS.gene52979	7.28449	3.91634
GO:0008661	MF	e	1-deoxy-D-xylulose-5-phosphate synthase activity	4/208	26/144206	6.13149e-08	0.000121244	0.153846	4	4	26	MS.gene65923;MS.gene008951;MS.gene90761;MS.gene048384	7.21243	3.91634
GO:0033293	MF	e	monocarboxylic acid binding	7/208	246/144206	8.70068e-08	0.000121244	0.0284553	5	7	246	MS.gene89265;MS.gene052795;MS.gene055158;MS.gene67442;MS.gene040004;MS.gene94253;MS.gene058178	7.06045	3.91634
GO:0043178	MF	e	alcohol binding	8/208	163/144206	1.64627e-07	0.000125227	0.0490798	3	8	163	MS.gene066027;MS.gene052795;MS.gene67442;MS.gene52979;MS.gene040004;MS.gene71427;MS.gene004826;MS.gene058178	6.7835	3.9023
GO:0004771	MF	e	sterol esterase activity	4/208	8/144206	1.64752e-07	0.000125227	0.5	5	4	8	MS.gene49930;MS.gene63453;MS.gene052416;MS.gene05495	6.78317	3.9023
GO:0004145	MF	e	diamine N-acetyltransferase activity	3/208	8/144206	1.64752e-07	0.000125227	0.375	7	3	8	MS.gene34370;MS.gene34371;MS.gene070944	6.78317	3.9023
GO:0015114	MF	e	phosphate ion transmembrane transporter activity	4/208	38/144206	2.98658e-07	0.00020809	0.105263	6	4	38	MS.gene066027;MS.gene71427;MS.gene004826;MS.gene52979	6.52483	3.68175
GO:0015318	MF	e	inorganic molecular entity transmembrane transporter activity	21/208	3685/144206	5.04428e-07	0.000324425	0.00569878	3	21	3685	MS.gene036840;MS.gene011875;MS.gene058774;MS.gene09863;MS.gene28551;MS.gene066027;MS.gene061890;MS.gene37165;MS.gene005052;MS.gene52979;MS.gene021609;MS.gene34755;MS.gene35052;MS.gene055595;MS.gene018243;MS.gene44954;MS.gene71427;MS.gene87342;MS.gene004826;MS.gene003952;MS.gene028404	6.2972	3.48889
GO:0015075	MF	e	ion transmembrane transporter activity	21/208	3724/144206	5.93193e-07	0.000354263	0.0056391	3	21	3724	MS.gene036840;MS.gene011875;MS.gene058774;MS.gene09863;MS.gene28551;MS.gene066027;MS.gene061890;MS.gene37165;MS.gene005052;MS.gene52979;MS.gene021609;MS.gene34755;MS.gene35052;MS.gene055595;MS.gene018243;MS.gene44954;MS.gene71427;MS.gene87342;MS.gene004826;MS.gene003952;MS.gene028404	6.2268	3.45067
GO:0050734	MF	e	hydroxycinnamoyltransferase activity	6/208	222/144206	1.00382e-06	0.0004937	0.027027	5	6	222	MS.gene86677;MS.gene90496;MS.gene044821;MS.gene56795;MS.gene88084;MS.gene001914	5.99835	3.30654
GO:0004364	MF	e	glutathione transferase activity	7/208	378/144206	1.54498e-06	0.00066818	0.0185185	4	7	378	MS.gene039178;MS.gene055151;MS.gene062846;MS.gene039179;MS.gene063433;MS.gene89257;MS.gene94265	5.81108	3.17511
GO:0102406	MF	e	omega-hydroxypalmitate O-sinapoyl transferase activity	4/208	58/144206	1.67824e-06	0.00066818	0.0689655	5	4	58	MS.gene86677;MS.gene88084;MS.gene001914;MS.gene044821	5.77515	3.17511
GO:0103045	MF	e	methione N-acyltransferase activity	3/208	19/144206	2.81757e-06	0.000947034	0.157895	5	3	19	MS.gene34370;MS.gene34371;MS.gene070944	5.55013	3.02363
GO:0043177	MF	e	organic acid binding	7/208	444/144206	4.43614e-06	0.00123635	0.0157658	3	7	444	MS.gene89265;MS.gene052795;MS.gene055158;MS.gene67442;MS.gene040004;MS.gene94253;MS.gene058178	5.35299	2.90786
GO:0031406	MF	e	carboxylic acid binding	7/208	444/144206	4.43614e-06	0.00123635	0.0157658	4	7	444	MS.gene89265;MS.gene052795;MS.gene055158;MS.gene67442;MS.gene040004;MS.gene94253;MS.gene058178	5.35299	2.90786
GO:0004042	MF	e	acetyl-CoA:L-glutamate N-acetyltransferase activity	3/208	25/144206	6.64511e-06	0.00173624	0.12	7	3	25	MS.gene34370;MS.gene34371;MS.gene070944	5.1775	2.76039
GO:0016744	MF	e	transferase activity, transferring aldehyde or ketonic groups	4/208	89/144206	9.32588e-06	0.00236284	0.0449438	3	4	89	MS.gene65923;MS.gene008951;MS.gene90761;MS.gene048384	5.03031	2.62657
GO:0022857	MF	e	transmembrane transporter activity	26/208	7001/144206	1.08003e-05	0.00265591	0.00371376	2	26	7001	MS.gene036840;MS.gene09863;MS.gene35052;MS.gene005052;MS.gene022705;MS.gene018243;MS.gene011175;MS.gene066027;MS.gene52979;MS.gene021609;MS.gene39339;MS.gene44954;MS.gene71427;MS.gene87342;MS.gene058774;MS.gene28551;MS.gene009018;MS.gene84146;MS.gene34755;MS.gene37165;MS.gene055595;MS.gene004826;MS.gene011875;MS.gene061890;MS.gene003952;MS.gene028404	4.96657	2.57579
GO:0008835	MF	e	diaminohydroxyphosphoribosylaminopyrimidine deaminase activity	2/208	6/144206	3.0939e-05	0.00667401	0.333333	5	2	6	MS.gene033477;MS.gene024041	4.50949	2.17561
GO:0010427	MF	e	abscisic acid binding	4/208	134/144206	4.66198e-05	0.00823882	0.0298507	6	4	134	MS.gene052795;MS.gene040004;MS.gene058178;MS.gene67442	4.33143	2.08414
GO:0022890	MF	e	inorganic cation transmembrane transporter activity	13/208	2367/144206	4.72986e-05	0.00823882	0.00549218	5	13	2367	MS.gene036840;MS.gene011875;MS.gene058774;MS.gene09863;MS.gene28551;MS.gene061890;MS.gene005052;MS.gene35052;MS.gene055595;MS.gene44954;MS.gene87342;MS.gene003952;MS.gene028404	4.32515	2.08414
GO:0005215	MF	e	transporter activity	26/208	7486/144206	4.88162e-05	0.00832963	0.00347315	1	26	7486	MS.gene036840;MS.gene09863;MS.gene35052;MS.gene005052;MS.gene022705;MS.gene018243;MS.gene011175;MS.gene066027;MS.gene52979;MS.gene021609;MS.gene39339;MS.gene44954;MS.gene71427;MS.gene87342;MS.gene058774;MS.gene28551;MS.gene009018;MS.gene84146;MS.gene34755;MS.gene37165;MS.gene055595;MS.gene004826;MS.gene011875;MS.gene061890;MS.gene003952;MS.gene028404	4.31144	2.07937
GO:0016747	MF	e	transferase activity, transferring acyl groups other than amino-acyl groups	13/208	2387/144206	5.14751e-05	0.00851502	0.00544617	4	13	2387	MS.gene86677;MS.gene34370;MS.gene90496;MS.gene91609;MS.gene070944;MS.gene44633;MS.gene059967;MS.gene044821;MS.gene56795;MS.gene88084;MS.gene001914;MS.gene34371;MS.gene018288	4.2884	2.06981
GO:0019840	MF	e	isoprenoid binding	4/208	138/144206	5.22739e-05	0.00851502	0.0289855	3	4	138	MS.gene052795;MS.gene040004;MS.gene058178;MS.gene67442	4.28172	2.06981
GO:0042562	MF	e	hormone binding	4/208	142/144206	5.84127e-05	0.00904423	0.028169	2	4	142	MS.gene052795;MS.gene040004;MS.gene058178;MS.gene67442	4.23349	2.04363
GO:0004864	MF	e	protein phosphatase inhibitor activity	4/208	146/144206	6.5061e-05	0.00954342	0.0273973	5	4	146	MS.gene052795;MS.gene040004;MS.gene058178;MS.gene67442	4.18668	2.0203
GO:0019212	MF	e	phosphatase inhibitor activity	4/208	146/144206	6.5061e-05	0.00954342	0.0273973	4	4	146	MS.gene052795;MS.gene040004;MS.gene058178;MS.gene67442	4.18668	2.0203
GO:0008324	MF	e	cation transmembrane transporter activity	13/208	2474/144206	7.36063e-05	0.0104805	0.00525465	4	13	2474	MS.gene036840;MS.gene011875;MS.gene058774;MS.gene09863;MS.gene28551;MS.gene061890;MS.gene005052;MS.gene35052;MS.gene055595;MS.gene44954;MS.gene87342;MS.gene003952;MS.gene028404	4.13308	1.97962
GO:0016207	MF	e	4-coumarate-CoA ligase activity	3/208	57/144206	8.17072e-05	0.0110186	0.0526316	5	3	57	MS.gene99100;MS.gene009614;MS.gene017279	4.08774	1.95787
GO:0050736	MF	e	O-malonyltransferase activity	3/208	66/144206	0.000126566	0.0153365	0.0454545	6	3	66	MS.gene44633;MS.gene91609;MS.gene018288	3.89768	1.81427
GO:0047164	MF	e	isoflavone-7-O-beta-glucoside 6''-O-malonyltransferase activity	3/208	66/144206	0.000126566	0.0153365	0.0454545	7	3	66	MS.gene44633;MS.gene91609;MS.gene018288	3.89768	1.81427
GO:0015103	MF	e	inorganic anion transmembrane transporter activity	6/208	530/144206	0.00013395	0.0159994	0.0113208	5	6	530	MS.gene066027;MS.gene52979;MS.gene021609;MS.gene34755;MS.gene71427;MS.gene004826	3.87306	1.7959
GO:0016746	MF	e	transferase activity, transferring acyl groups	16/208	3833/144206	0.000161193	0.0186786	0.00417428	3	16	3833	MS.gene86677;MS.gene34370;MS.gene90496;MS.gene91609;MS.gene070944;MS.gene44633;MS.gene31476;MS.gene059967;MS.gene044821;MS.gene56795;MS.gene88084;MS.gene001914;MS.gene018288;MS.gene055816;MS.gene34371;MS.gene39451	3.79265	1.72866
GO:0016420	MF	e	malonyltransferase activity	3/208	73/144206	0.000170752	0.018785	0.0410959	5	3	73	MS.gene44633;MS.gene91609;MS.gene018288	3.76763	1.72619
GO:0016765	MF	e	transferase activity, transferring alkyl or aryl (other than methyl) groups	7/208	804/144206	0.000187204	0.0200669	0.00870647	3	7	804	MS.gene039178;MS.gene055151;MS.gene062846;MS.gene039179;MS.gene063433;MS.gene89257;MS.gene94265	3.72768	1.69752
GO:0008509	MF	e	anion transmembrane transporter activity	8/208	1146/144206	0.000291643	0.0283538	0.0069808	4	8	1146	MS.gene066027;MS.gene52979;MS.gene021609;MS.gene34755;MS.gene37165;MS.gene018243;MS.gene71427;MS.gene004826	3.53515	1.54739
GO:0019888	MF	e	protein phosphatase regulator activity	4/208	261/144206	0.000594785	0.05175	0.0153257	4	4	261	MS.gene052795;MS.gene040004;MS.gene058178;MS.gene67442	3.22564	1.28609
GO:0005504	MF	e	fatty acid binding	3/208	112/144206	0.000600377	0.05175	0.0267857	6	3	112	MS.gene89265;MS.gene055158;MS.gene94253	3.22158	1.28609
GO:0019208	MF	e	phosphatase regulator activity	4/208	265/144206	0.00062949	0.0537057	0.0150943	3	4	265	MS.gene052795;MS.gene040004;MS.gene058178;MS.gene67442	3.20101	1.26998
GO:0042626	MF	e	ATPase-coupled transmembrane transporter activity	8/208	1460/144206	0.00138935	0.109588	0.00547945	5	8	1460	MS.gene011875;MS.gene011175;MS.gene28551;MS.gene009018;MS.gene39339;MS.gene022705;MS.gene44954;MS.gene87342	2.85719	0.960236
GO:0046915	MF	e	transition metal ion transmembrane transporter activity	4/208	342/144206	0.00161051	0.125846	0.0116959	7	4	342	MS.gene055595;MS.gene35052;MS.gene028404;MS.gene003952	2.79304	0.900161
GO:0016405	MF	e	CoA-ligase activity	3/208	160/144206	0.00167735	0.128664	0.01875	4	3	160	MS.gene99100;MS.gene009614;MS.gene017279	2.77538	0.890545
GO:0015399	MF	e	primary active transmembrane transporter activity	8/208	1536/144206	0.00190349	0.140841	0.00520833	4	8	1536	MS.gene011875;MS.gene011175;MS.gene28551;MS.gene009018;MS.gene39339;MS.gene022705;MS.gene44954;MS.gene87342	2.72045	0.85127
GO:0008773	MF	e	[protein-PII] uridylyltransferase activity	2/208	47/144206	0.00214448	0.157281	0.0425532	6	2	47	MS.gene020638;MS.gene035018	2.66868	0.803325
GO:0016877	MF	e	ligase activity, forming carbon-sulfur bonds	6/208	933/144206	0.00250562	0.172686	0.00643087	3	6	933	MS.gene017279;MS.gene055816;MS.gene31476;MS.gene39451;MS.gene99100;MS.gene009614	2.60109	0.762742
GO:0016878	MF	e	acid-thiol ligase activity	3/208	186/144206	0.00257065	0.173333	0.016129	4	3	186	MS.gene99100;MS.gene009614;MS.gene017279	2.58996	0.76112
GO:0004712	MF	e	protein serine/threonine/tyrosine kinase activity	3/208	188/144206	0.00264934	0.177209	0.0159574	6	3	188	MS.gene063681;MS.gene64827;MS.gene67601	2.57686	0.751513
GO:0005381	MF	e	iron ion transmembrane transporter activity	2/208	54/144206	0.00282004	0.184206	0.037037	8	2	54	MS.gene028404;MS.gene35052	2.54975	0.734697
GO:0008289	MF	e	lipid binding	7/208	1362/144206	0.00387951	0.230046	0.0051395	2	7	1362	MS.gene89265;MS.gene052795;MS.gene055158;MS.gene67442;MS.gene040004;MS.gene94253;MS.gene058178	2.41122	0.638184
GO:0004806	MF	e	triglyceride lipase activity	4/208	438/144206	0.00390864	0.230142	0.00913242	5	4	438	MS.gene63453;MS.gene49930;MS.gene052416;MS.gene05495	2.40797	0.638005
GO:0008080	MF	e	N-acetyltransferase activity	4/208	446/144206	0.00416598	0.237712	0.00896861	6	4	446	MS.gene070944;MS.gene34371;MS.gene34370;MS.gene059967	2.38028	0.623949
GO:0005375	MF	e	copper ion transmembrane transporter activity	2/208	66/144206	0.00417936	0.237712	0.030303	8	2	66	MS.gene055595;MS.gene003952	2.37889	0.623949
GO:0008519	MF	e	ammonium transmembrane transporter activity	2/208	67/144206	0.00430388	0.24314	0.0298507	7	2	67	MS.gene058774;MS.gene005052	2.36614	0.614143
GO:0005507	MF	e	copper ion binding	4/208	464/144206	0.00478633	0.265023	0.00862069	6	4	464	MS.gene44954;MS.gene011875;MS.gene87342;MS.gene28551	2.32	0.576716
GO:0019829	MF	e	ATPase-coupled cation transmembrane transporter activity	4/208	468/144206	0.00493214	0.27	0.00854701	7	4	468	MS.gene44954;MS.gene011875;MS.gene87342;MS.gene28551	2.30696	0.568636
GO:0016410	MF	e	N-acyltransferase activity	4/208	477/144206	0.00527106	0.284331	0.00838574	5	4	477	MS.gene070944;MS.gene34371;MS.gene34370;MS.gene059967	2.2781	0.546176
GO:0005384	MF	e	manganese ion transmembrane transporter activity	2/208	82/144206	0.0063736	0.330992	0.0243902	8	2	82	MS.gene35052;MS.gene028404	2.19562	0.480183
GO:0070569	MF	e	uridylyltransferase activity	2/208	96/144206	0.00863665	0.432401	0.0208333	5	2	96	MS.gene020638;MS.gene035018	2.06365	0.364113
GO:0008374	MF	e	O-acyltransferase activity	5/208	877/144206	0.00925965	0.455411	0.00570125	5	5	877	MS.gene56795;MS.gene90496;MS.gene44633;MS.gene91609;MS.gene018288	2.03341	0.341596
GO:0019239	MF	e	deaminase activity	2/208	110/144206	0.0112058	0.53234	0.0181818	3	2	110	MS.gene033477;MS.gene024041	1.95056	0.273811
GO:0008864	MF	e	formyltetrahydrofolate deformylase activity	1/208	8/144206	0.0114812	0.539296	0.125	5	1	8	MS.gene09766	1.94001	0.268173
GO:0008703	MF	e	5-amino-6-(5-phosphoribosylamino)uracil reductase activity	2/208	114/144206	0.0119943	0.557133	0.0175439	5	2	114	MS.gene033477;MS.gene024041	1.92103	0.254041
GO:0042625	MF	e	ATPase-coupled ion transmembrane transporter activity	4/208	659/144206	0.0157636	0.690049	0.0060698	6	4	659	MS.gene44954;MS.gene011875;MS.gene87342;MS.gene28551	1.80234	0.16112
GO:0004857	MF	e	enzyme inhibitor activity	7/208	1814/144206	0.0169318	0.731707	0.00385888	3	7	1814	MS.gene09946;MS.gene052795;MS.gene05234;MS.gene21143;MS.gene67442;MS.gene040004;MS.gene058178	1.7713	0.135663
GO:0000155	MF	e	phosphorelay sensor kinase activity	2/208	142/144206	0.0181585	0.764881	0.0140845	7	2	142	MS.gene67462;MS.gene64791	1.74092	0.116406
GO:0140299	MF	e	small molecule sensor activity	2/208	142/144206	0.0181585	0.764881	0.0140845	1	2	142	MS.gene67462;MS.gene64791	1.74092	0.116406
GO:0102003	MF	e	Delta8-sphingolipid desaturase activity	1/208	13/144206	0.0185903	0.769473	0.0769231	5	1	13	MS.gene016201	1.73071	0.113807
GO:0004412	MF	e	homoserine dehydrogenase activity	1/208	13/144206	0.0185903	0.769473	0.0769231	5	1	13	MS.gene75658	1.73071	0.113807
GO:0052631	MF	e	sphingolipid delta-8 desaturase activity	1/208	13/144206	0.0185903	0.769473	0.0769231	4	1	13	MS.gene016201	1.73071	0.113807
GO:0046873	MF	e	metal ion transmembrane transporter activity	5/208	1054/144206	0.0190192	0.779506	0.00474383	6	5	1054	MS.gene036840;MS.gene003952;MS.gene35052;MS.gene028404;MS.gene055595	1.72081	0.10818
GO:0030785	MF	e	[ribulose-bisphosphate carboxylase]-lysine N-methyltransferase activity	1/208	15/144206	0.0214197	0.856889	0.0666667	6	1	15	MS.gene56518	1.66919	0.0670756
GO:0004612	MF	e	phosphoenolpyruvate carboxykinase (ATP) activity	1/208	15/144206	0.0214197	0.856889	0.0666667	6	1	15	MS.gene69100	1.66919	0.0670756
GO:0050661	MF	e	NADP binding	3/208	410/144206	0.0219799	0.875114	0.00731707	5	3	410	MS.gene033477;MS.gene75658;MS.gene024041	1.65797	0.0579354
GO:0004150	MF	e	dihydroneopterin aldolase activity	1/208	16/144206	0.0228313	0.904703	0.0625	5	1	16	MS.gene029726	1.64147	0.0434938
GO:0016814	MF	e	hydrolase activity, acting on carbon-nitrogen (but not peptide) bonds, in cyclic amidines	2/208	163/144206	0.023482	0.917445	0.0122699	4	2	163	MS.gene033477;MS.gene024041	1.62926	0.0374198
GO:0052689	MF	e	carboxylic ester hydrolase activity	7/208	1984/144206	0.0259712	0.963252	0.00352823	4	7	1984	MS.gene49930;MS.gene052416;MS.gene09946;MS.gene21143;MS.gene05495;MS.gene63453;MS.gene051907	1.58551	0.0162603
GO:0004222	MF	e	metalloendopeptidase activity	3/208	443/144206	0.0268092	0.974574	0.00677201	6	3	443	MS.gene009367;MS.gene009197;MS.gene69474	1.57172	0.0111851
GO:0016799	MF	e	hydrolase activity, hydrolyzing N-glycosyl compounds	2/208	179/144206	0.0279135	1	0.0111732	4	2	179	MS.gene033477;MS.gene024041	1.55419	0
GO:0022804	MF	e	active transmembrane transporter activity	10/208	3243/144206	0.0289576	1	0.00308356	3	10	3243	MS.gene011875;MS.gene011175;MS.gene09863;MS.gene28551;MS.gene061890;MS.gene009018;MS.gene39339;MS.gene022705;MS.gene44954;MS.gene87342	1.53824	0
GO:0016407	MF	e	acetyltransferase activity	4/208	797/144206	0.0290429	1	0.00501882	5	4	797	MS.gene070944;MS.gene34371;MS.gene34370;MS.gene059967	1.53696	0
GO:0016740	MF	e	transferase activity	59/208	31756/144206	0.0295374	1	0.00185792	2	59	31756	MS.gene55074;MS.gene75658;MS.gene055816;MS.gene055226;MS.gene000303;MS.gene062846;MS.gene44633;MS.gene34370;MS.gene048384;MS.gene34371;MS.gene65865;MS.gene70503;MS.gene53743;MS.gene89257;MS.gene64791;MS.gene86677;MS.gene58027;MS.gene54815;MS.gene063681;MS.gene008951;MS.gene055632;MS.gene059967;MS.gene64827;MS.gene67601;MS.gene02273;MS.gene029726;MS.gene042918;MS.gene65923;MS.gene94265;MS.gene9396…	1.52963	0
GO:0004146	MF	e	dihydrofolate reductase activity	1/208	21/144206	0.0298591	1	0.047619	5	1	21	MS.gene042551	1.52492	0
GO:0016298	MF	e	lipase activity	4/208	825/144206	0.0323507	1	0.00484848	4	4	825	MS.gene63453;MS.gene49930;MS.gene052416;MS.gene05495	1.49012	0
GO:0003848	MF	e	2-amino-4-hydroxy-6-hydroxymethyldihydropteridine diphosphokinase activity	1/208	26/144206	0.0368366	1	0.0384615	5	1	26	MS.gene029726	1.43372	0
GO:0008559	MF	e	ATPase-coupled xenobiotic transmembrane transporter activity	3/208	506/144206	0.0374687	1	0.00592885	6	3	506	MS.gene011175;MS.gene39339;MS.gene022705	1.42633	0
GO:0047172	MF	e	shikimate O-hydroxycinnamoyltransferase activity	2/208	212/144206	0.0380025	1	0.00943396	7	2	212	MS.gene56795;MS.gene90496	1.42019	0
GO:0050737	MF	e	O-hydroxycinnamoyltransferase activity	2/208	218/144206	0.0399658	1	0.00917431	6	2	218	MS.gene56795;MS.gene90496	1.39831	0
GO:0020037	MF	e	heme binding	9/208	2890/144206	0.0401645	1	0.00311419	4	9	2890	MS.gene88899;MS.gene033439;MS.gene024007;MS.gene87750;MS.gene78896;MS.gene47398;MS.gene08547;MS.gene51193;MS.gene042768	1.39616	0
GO:0004673	MF	e	protein histidine kinase activity	2/208	219/144206	0.0402967	1	0.00913242	6	2	219	MS.gene67462;MS.gene64791	1.39473	0
GO:0022853	MF	e	active ion transmembrane transporter activity	6/208	1731/144206	0.0406816	1	0.0034662	4	6	1731	MS.gene011875;MS.gene09863;MS.gene28551;MS.gene061890;MS.gene44954;MS.gene87342	1.3906	0
GO:0004165	MF	e	dodecenoyl-CoA delta-isomerase activity	1/208	29/144206	0.0409991	1	0.0344828	5	1	29	MS.gene74056	1.38723	0
GO:0016775	MF	e	phosphotransferase activity, nitrogenous group as acceptor	2/208	223/144206	0.0416307	1	0.00896861	4	2	223	MS.gene67462;MS.gene64791	1.38059	0
GO:0004300	MF	e	enoyl-CoA hydratase activity	1/208	30/144206	0.0423827	1	0.0333333	5	1	30	MS.gene74056	1.37281	0
GO:0033800	MF	e	isoflavone 7-O-methyltransferase activity	1/208	30/144206	0.0423827	1	0.0333333	6	1	30	MS.gene91606	1.37281	0
GO:0046906	MF	e	tetrapyrrole binding	9/208	2990/144206	0.0433377	1	0.00301003	3	9	2990	MS.gene88899;MS.gene033439;MS.gene024007;MS.gene87750;MS.gene78896;MS.gene47398;MS.gene08547;MS.gene51193;MS.gene042768	1.36313	0
GO:0015098	MF	e	molybdate ion transmembrane transporter activity	1/208	31/144206	0.0437642	1	0.0322581	6	1	31	MS.gene021609	1.35888	0
GO:0045430	MF	e	chalcone isomerase activity	1/208	32/144206	0.0451438	1	0.03125	4	1	32	MS.gene029087	1.3454	0
GO:0004072	MF	e	aspartate kinase activity	1/208	32/144206	0.0451438	1	0.03125	6	1	32	MS.gene75658	1.3454	0
GO:0022832	MF	e	voltage-gated channel activity	2/208	238/144206	0.0467778	1	0.00840336	6	2	238	MS.gene036840;MS.gene34755	1.32996	0
GO:0005244	MF	e	voltage-gated ion channel activity	2/208	238/144206	0.0467778	1	0.00840336	7	2	238	MS.gene036840;MS.gene34755	1.32996	0
GO:0004497	MF	e	monooxygenase activity	7/208	2284/144206	0.0490493	1	0.0030648	3	7	2284	MS.gene033439;MS.gene024007;MS.gene78896;MS.gene47398;MS.gene08547;MS.gene51193;MS.gene042768	1.30937	0
GO:0045309	MF	e	protein phosphorylated amino acid binding	1/208	35/144206	0.0492705	1	0.0285714	4	1	35	MS.gene058075	1.30741	0
GO:0050815	MF	e	phosphoserine residue binding	1/208	35/144206	0.0492705	1	0.0285714	5	1	35	MS.gene058075	1.30741	0
GO:0051219	MF	e	phosphoprotein binding	1/208	35/144206	0.0492705	1	0.0285714	3	1	35	MS.gene058075	1.30741	0
GO:1990269	MF	e	RNA polymerase II C-terminal domain phosphoserine binding	1/208	35/144206	0.0492705	1	0.0285714	8	1	35	MS.gene058075	1.30741	0
GO:0099122	MF	e	RNA polymerase II C-terminal domain binding	1/208	35/144206	0.0492705	1	0.0285714	7	1	35	MS.gene058075	1.30741	0

## Sheet: Table S7B
Supplementary Table 7B The function of miRNA-targeted mRNAs enriched by KEGG analysis
Study_num	Term	Database	ID	Ratio_in_study	Ratio_in_pop	P-Value	Corrected P-Value	Genes	Hyperlink	typeII	typeI
8	MAPK signaling pathway - plant	KEGG PATHWAY	map04016	8/90	922/60508	7.26939e-05	0.000799633	MS.gene011875|MS.gene28551|MS.gene33704|MS.gene052795|MS.gene67442|MS.gene040004|MS.gene44954|MS.gene87342	http://www.genome.jp/kegg-bin/show_pathway?map=map04016&multi_query=K17686+tomato,red%0d%0aK18835+yellow%0dK20547+yellow%0dK20772+yellow%0dK20603+tomato%0dK20725+tomato%0dK20726+tomato%0dK20600+yellow%0dK20607+yellow%0dK20606+yellow%0dK20604+yellow%0dK20729+yellow%0dK13414+yellow%0dK13416+yellow%0dK14509+yellow%0dK13412+yellow%0dK13413+yellow%0dK13418+yellow%0dK20558+yellow%0dK14510+tomato%0dK145…	Signal transduction	Environmental Information Processing
4	Thiamine metabolism	KEGG PATHWAY	map00730	4/90	113/60508	2.60296e-05	0.000858976	MS.gene65923|MS.gene008951|MS.gene90761|MS.gene048384	http://www.genome.jp/kegg-bin/show_pathway?map=map00730&multi_query=K20896+yellow%0dK04487+yellow%0dK03147+yellow%0dK03146+yellow%0dK01662+tomato,red%0d%0aK06928+yellow%0dK14153+yellow%0dK00878+yellow%0dK00949+tomato%0dK00939+yellow%0dK22911+yellow%0dK06949+yellow%0d	Metabolism of cofactors and vitamins	Metabolism
7	Glutathione metabolism	KEGG PATHWAY	map00480	7/90	648/60508	5.41982e-05	0.000894271	MS.gene039178|MS.gene039179|MS.gene062846|MS.gene063433|MS.gene89257|MS.gene94265|MS.gene055151	http://www.genome.jp/kegg-bin/show_pathway?map=map00480&multi_query=K01919+yellow%0dK21456+yellow%0dK00799+tomato,red%0d%0aK00031+yellow%0dK01255+yellow%0dK01256+tomato%0dK21888+yellow%0dK18592+yellow%0dK00797+tomato%0dK02212+yellow%0dK01581+tomato%0dK10808+tomato%0dK00383+yellow%0dK00036+tomato%0dK10807+yellow%0dK00432+yellow%0dK22596+yellow%0dK00033+yellow%0dK00434+tomato%0dK01469+yellow%0d	Metabolism of other amino acids	Metabolism
4	Cutin, suberine and wax biosynthesis	KEGG PATHWAY	map00073	4/90	184/60508	0.000172412	0.0014224	MS.gene86677|MS.gene88084|MS.gene001914|MS.gene044821	http://www.genome.jp/kegg-bin/show_pathway?map=map00073&multi_query=K17991+yellow%0dK13356+tomato%0dK13407+yellow%0dK19041+yellow%0dK20495+yellow%0dK15404+yellow%0dK15401+yellow%0dK15400+yellow,red%0d%0aK15403+yellow%0dK15402+yellow%0dK15398+yellow%0d	Lipid metabolism	Metabolism
4	Carotenoid biosynthesis	KEGG PATHWAY	map00906	4/90	222/60508	0.000351977	0.00232305	MS.gene033439|MS.gene51193|MS.gene024007|MS.gene47398	http://www.genome.jp/kegg-bin/show_pathway?map=map00906&multi_query=K02291+yellow%0dK02293+yellow%0dK09840+yellow%0dK15747+yellow,red%0d%0aK09842+yellow%0dK09843+yellow%0dK17911+tomato%0dK17913+tomato%0dK17912+yellow%0dK15436+yellow%0dK06443+yellow%0dK06444+yellow%0dK14593+yellow%0dK14595+tomato%0dK15746+yellow%0dK09841+yellow%0dK15744+yellow%0dK09838+tomato%0dK09835+tomato%0dK09837+yellow,red%0d…	Metabolism of terpenoids and polyketides	Metabolism
4	Terpenoid backbone biosynthesis	KEGG PATHWAY	map00900	4/90	273/60508	0.000763807	0.00420094	MS.gene65923|MS.gene008951|MS.gene90761|MS.gene048384	http://www.genome.jp/kegg-bin/show_pathway?map=map00900&multi_query=K01662+tomato,red%0d%0aK00991+yellow%0dK05954+yellow%0dK00938+yellow%0dK01641+yellow%0dK00919+yellow%0dK00626+yellow%0dK15889+yellow%0dK08658+yellow%0dK05955+yellow%0dK05356+tomato%0dK14066+yellow%0dK00787+tomato%0dK11778+tomato%0dK12742+yellow%0dK00099+yellow%0dK11674+yellow%0dK00869+tomato%0dK06013+tomato%0dK05906+yellow%0dK069…	Metabolism of terpenoids and polyketides	Metabolism
2	Riboflavin metabolism	KEGG PATHWAY	map00740	2/90	83/60508	0.00688495	0.0324576	MS.gene033477|MS.gene024041	http://www.genome.jp/kegg-bin/show_pathway?map=map00740&multi_query=K23010+yellow%0dK14379+yellow%0dK20860+yellow%0dK14652+yellow%0dK18677+yellow%0dK20884+yellow%0dK22949+yellow%0dK01513+yellow%0dK11752+yellow,red%0d%0aK23314+yellow%0dK18453+yellow%0dK00794+yellow%0dK00793+yellow%0dK22912+yellow%0d	Metabolism of cofactors and vitamins	Metabolism
7	Plant hormone signal transduction	KEGG PATHWAY	map04075	7/90	1587/60508	0.00954444	0.0393708	MS.gene33704|MS.gene052795|MS.gene67442|MS.gene97788|MS.gene000336|MS.gene54347|MS.gene040004	http://www.genome.jp/kegg-bin/show_pathway?map=map04075&multi_query=K14486+tomato%0dK14487+tomato%0dK14484+tomato%0dK14485+tomato%0dK01661+yellow%0dK14488+tomato,red%0d%0aK14489+tomato%0dK13463+yellow%0dK13946+tomato%0dK13415+yellow%0dK13416+yellow%0dK14432+tomato%0dK14431+yellow%0dK13413+yellow%0dK01835+yellow%0dK13418+yellow%0dK14510+tomato%0dK14512+yellow%0dK14513+tomato%0dK14514+yellow%0dK145…	Signal transduction	Environmental Information Processing
3	ABC transporters	KEGG PATHWAY	map02010	3/90	344/60508	0.0148695	0.0545213	MS.gene39339|MS.gene009018|MS.gene022705	http://www.genome.jp/kegg-bin/show_pathway?map=map02010&multi_query=K05674+yellow%0dK05681+yellow%0dK05643+yellow%0dK05658+tomato,red%0d%0aK05657+yellow%0dK05663+yellow%0dK05665+yellow,red%0d%0aK05666+yellow%0d	Membrane transport	Environmental Information Processing
1	Vitamin B6 metabolism	KEGG PATHWAY	map00750	1/90	95/60508	0.131961	0.395884	MS.gene76583	http://www.genome.jp/kegg-bin/show_pathway?map=map00750&multi_query=K08681+yellow%0dK06215+yellow%0dK00275+yellow%0dK00868+tomato%0dK01733+yellow%0dK05275+yellow%0dK00831+yellow%0dK23998+yellow%0dK13248+tomato,red%0d%0a	Metabolism of cofactors and vitamins	Metabolism
1	Lysine biosynthesis	KEGG PATHWAY	map00300	1/90	105/60508	0.144807	0.39822	MS.gene75658	http://www.genome.jp/kegg-bin/show_pathway?map=map00300&multi_query=K10206+tomato%0dK00215+yellow%0dK00133+yellow%0dK01778+tomato%0dK01586+tomato%0dK01714+yellow%0dK12524+yellow,red%0d%0aK00928+yellow%0d	Amino acid metabolism	Metabolism
1	Monobactam biosynthesis	KEGG PATHWAY	map00261	1/90	87/60508	0.121547	0.401105	MS.gene75658	http://www.genome.jp/kegg-bin/show_pathway?map=map00261&multi_query=K00133+yellow%0dK13811+yellow%0dK00215+yellow%0dK01714+yellow%0dK12524+yellow,red%0d%0aK00928+yellow%0d	Biosynthesis of other secondary metabolites	Metabolism
1	One carbon pool by folate	KEGG PATHWAY	map00670	1/90	130/60508	0.176106	0.447039	MS.gene09766	http://www.genome.jp/kegg-bin/show_pathway?map=map00670&multi_query=K13998+tomato%0dK00297+yellow%0dK00601+yellow%0dK00600+tomato%0dK00602+tomato%0dK00605+yellow%0dK00604+tomato%0dK01934+tomato%0dK01938+yellow%0dK01433+yellow,red%0d%0a	Metabolism of cofactors and vitamins	Metabolism
1	Linoleic acid metabolism	KEGG PATHWAY	map00591	1/90	176/60508	0.230765	0.507682	MS.gene011253	http://www.genome.jp/kegg-bin/show_pathway?map=map00591&multi_query=K14674+yellow%0dK01047+yellow%0dK00454+tomato%0dK15718+yellow,red%0d%0a	Lipid metabolism	Metabolism
1	Isoflavonoid biosynthesis	KEGG PATHWAY	map00943	1/90	175/60508	0.229615	0.541236	MS.gene91606	http://www.genome.jp/kegg-bin/show_pathway?map=map00943&multi_query=K13262+tomato,red%0d%0aK13260+yellow%0dK22932+yellow%0dK13265+yellow%0dK13264+tomato%0dK23179+yellow%0dK13258+yellow%0dK13259+yellow%0dK13257+tomato%0dK13266+yellow%0d	Biosynthesis of other secondary metabolites	Metabolism
2	RNA degradation	KEGG PATHWAY	map03018	2/90	723/60508	0.292132	0.602522	MS.gene058774|MS.gene005052	http://www.genome.jp/kegg-bin/show_pathway?map=map03018&multi_query=K03679+yellow%0dK03678+yellow%0dK00850+tomato%0dK12626+tomato%0dK01689+tomato%0dK01179+yellow%0dK12614+tomato%0dK12617+yellow%0dK12592+tomato%0dK12593+tomato%0dK12613+yellow%0dK12591+tomato%0dK12598+tomato%0dK12599+yellow%0dK05931+yellow%0dK04043+yellow%0dK11252+yellow%0dK12590+yellow%0dK12605+yellow%0dK12622+yellow%0dK03514+yell…	Folding, sorting and degradation	Genetic Information Processing
1	Citrate cycle (TCA cycle)	KEGG PATHWAY	map00020	1/90	263/60508	0.324519	0.629948	MS.gene69100	http://www.genome.jp/kegg-bin/show_pathway?map=map00020&multi_query=K00031+yellow%0dK00236+yellow%0dK00658+yellow%0dK00164+yellow%0dK01679+yellow%0dK00161+yellow%0dK00162+yellow%0dK01681+tomato%0dK01900+yellow%0dK01648+yellow%0dK01899+yellow%0dK00234+yellow%0dK01610+yellow,red%0d%0aK00382+tomato%0dK00025+tomato%0dK00026+tomato%0dK00627+tomato%0dK01647+tomato%0dK00030+yellow%0dK00235+yellow%0d	Carbohydrate metabolism	Metabolism
3	Protein processing in endoplasmic reticulum	KEGG PATHWAY	map04141	3/90	1884/60508	0.534252	0.678089	MS.gene055816|MS.gene31476|MS.gene39451	http://www.genome.jp/kegg-bin/show_pathway?map=map04141&multi_query=K16196+tomato%0dK10601+tomato%0dK10597+yellow%0dK06689+yellow%0dK13989+yellow%0dK10950+yellow%0dK10661+yellow%0dK10666+tomato,red%0d%0aK04554+yellow%0dK08852+yellow%0dK12670+yellow%0dK12471+yellow%0dK09518+yellow%0dK01456+tomato%0dK23741+yellow%0dK05546+yellow%0dK10085+yellow%0dK13719+yellow%0dK09517+yellow%0dK09486+yellow%0dK094…	Folding, sorting and degradation	Genetic Information Processing
2	Phenylpropanoid biosynthesis	KEGG PATHWAY	map00940	2/90	1293/60508	0.575806	0.678628	MS.gene87750|MS.gene88899	http://www.genome.jp/kegg-bin/show_pathway?map=map00940&multi_query=K00083+yellow%0dK12355+yellow%0dK12356+yellow%0dK09754+yellow%0dK00588+yellow%0dK18368+yellow%0dK00487+yellow%0dK06892+yellow%0dK13065+tomato%0dK13066+tomato%0dK01188+tomato%0dK05350+tomato%0dK06268+yellow%0dK10775+yellow%0dK01904+tomato%0dK15283+yellow%0dK09755+tomato%0dK09756+tomato%0dK00430+tomato,red%0d%0aK22395+tomato%0dK097…	Biosynthesis of other secondary metabolites	Metabolism
1	Flavonoid biosynthesis	KEGG PATHWAY	map00941	1/90	467/60508	0.502335	0.690711	MS.gene029087	http://www.genome.jp/kegg-bin/show_pathway?map=map00941&multi_query=K13065+tomato%0dK08695+yellow%0dK13083+yellow%0dK13082+yellow%0dK13081+yellow%0dK01859+yellow,red%0d%0aK23179+yellow%0dK08243+yellow%0dK00475+yellow%0dK05277+yellow%0dK22845+yellow%0dK00660+yellow%0dK09754+yellow%0dK00588+yellow%0dK05278+yellow%0dK00487+yellow%0dK05280+yellow%0d	Biosynthesis of other secondary metabolites	Metabolism
1	Pyruvate metabolism	KEGG PATHWAY	map00620	1/90	497/60508	0.52424	0.691997	MS.gene69100	http://www.genome.jp/kegg-bin/show_pathway?map=map00620&multi_query=K02160+yellow%0dK01913+tomato%0dK01649+yellow%0dK14085+yellow%0dK00873+tomato%0dK00627+tomato%0dK00626+yellow%0dK00051+yellow%0dK11968+yellow%0dK01895+tomato%0dK00016+yellow%0dK18881+yellow%0dK06691+yellow%0dK10581+yellow%0dK01069+yellow%0dK01006+yellow%0dK01679+yellow%0dK01512+yellow%0dK01759+yellow%0dK14310+yellow%0dK01595+yell…	Carbohydrate metabolism	Metabolism
1	Ribosome biogenesis in eukaryotes	KEGG PATHWAY	map03008	1/90	559/60508	0.566534	0.692431	MS.gene53345	http://www.genome.jp/kegg-bin/show_pathway?map=map03008&multi_query=K08488+yellow%0dK11108+yellow%0dK03264+tomato%0dK11129+yellow%0dK14545+yellow%0dK12845+yellow%0dK11128+yellow%0dK14572+yellow,red%0d%0aK14573+tomato%0dK14570+yellow%0dK07562+tomato%0dK14558+yellow%0dK14559+yellow%0dK14574+yellow%0dK14554+yellow%0dK14555+yellow%0dK14556+tomato%0dK14557+tomato%0dK14550+yellow%0dK14552+yellow%0dK145…	Translation	Genetic Information Processing
1	Fatty acid degradation	KEGG PATHWAY	map00071	1/90	318/60508	0.377862	0.692746	MS.gene74056	http://www.genome.jp/kegg-bin/show_pathway?map=map00071&multi_query=K00128+tomato%0dK07513+yellow%0dK00001+yellow%0dK00121+yellow%0dK23802+yellow%0dK18857+yellow%0dK20495+yellow%0dK00249+tomato%0dK00232+tomato%0dK15401+yellow%0dK10527+tomato%0dK14085+yellow%0dK01897+tomato%0dK23809+tomato%0dK01692+yellow%0dK00626+yellow%0dK07425+tomato%0dK07517+tomato,red%0d%0a	Lipid metabolism	Metabolism
1	Oxidative phosphorylation	KEGG PATHWAY	map00190	1/90	721/60508	0.660289	0.702888	MS.gene68810	http://www.genome.jp/kegg-bin/show_pathway?map=map00190&multi_query=K02113+yellow%0dK00236+yellow%0dK02256+yellow%0dK02257+yellow%0dK02115+yellow%0dK01507+yellow%0dK02258+yellow%0dK02259+yellow%0dK02138+tomato%0dK02261+yellow%0dK03939+yellow%0dK02265+yellow%0dK02149+yellow%0dK02133+tomato%0dK02154+yellow%0dK02153+green%0dK02152+yellow%0dK02137+yellow%0dK02136+yellow%0dK03879+yellow%0dK03949+yello…	Energy metabolism	Metabolism
2	Plant-pathogen interaction	KEGG PATHWAY	map04626	2/90	1576/60508	0.683407	0.704764	MS.gene035735|MS.gene66149	http://www.genome.jp/kegg-bin/show_pathway?map=map04626&multi_query=K01177+yellow%0dK01365+yellow%0dK18875+yellow%0dK18835+yellow%0dK18834+yellow%0dK12795+tomato%0dK02358+yellow%0dK20600+yellow%0dK15397+tomato%0dK22521+yellow%0dK13414+yellow%0dK13429+yellow%0dK13416+yellow%0dK09487+tomato%0dK13412+tomato%0dK13413+yellow%0dK00703+yellow%0dK13418+yellow%0dK10406+yellow%0dK13456+yellow%0dK13457+toma…	Environmental adaptation	Organismal Systems
1	Glycolysis / Gluconeogenesis	KEGG PATHWAY	map00010	1/90	686/60508	0.641902	0.706092	MS.gene69100	http://www.genome.jp/kegg-bin/show_pathway?map=map00010&multi_query=K00850+tomato%0dK01689+tomato%0dK14085+yellow%0dK00895+tomato%0dK18857+yellow%0dK01913+tomato%0dK01623+yellow%0dK01810+yellow%0dK00873+tomato%0dK03103+yellow%0dK00134+tomato%0dK14431+yellow%0dK01835+yellow%0dK01834+tomato%0dK00627+tomato%0dK01895+tomato%0dK00016+yellow%0dK10581+yellow%0dK00131+yellow%0dK11252+yellow%0dK00844+yell…	Carbohydrate metabolism	Metabolism
1	Carbon fixation in photosynthetic organisms	KEGG PATHWAY	map00710	1/90	378/60508	0.43131	0.711661	MS.gene69100	http://www.genome.jp/kegg-bin/show_pathway?map=map00710&multi_query=K00855+yellow%0dK00615+yellow%0dK01623+yellow%0dK00814+yellow%0dK03841+yellow%0dK00134+tomato%0dK14455+yellow%0dK14454+yellow%0dK00051+yellow%0dK05298+yellow%0dK11968+yellow%0dK00029+yellow%0dK01006+yellow%0dK01100+yellow%0dK14310+yellow%0dK14272+yellow%0dK01610+yellow,red%0d%0aK00927+tomato%0dK01803+yellow%0dK01807+yellow%0dK015…	Energy metabolism	Metabolism
1	Cysteine and methionine metabolism	KEGG PATHWAY	map00270	1/90	659/60508	0.627049	0.713538	MS.gene75658	http://www.genome.jp/kegg-bin/show_pathway?map=map00270&multi_query=K00899+yellow%0dK01244+yellow%0dK16054+yellow%0dK01011+yellow%0dK00811+yellow%0dK00815+yellow%0dK00831+yellow%0dK01761+yellow%0dK01760+yellow%0dK01919+yellow%0dK00058+yellow%0dK02930+yellow%0dK01762+yellow%0dK00133+yellow%0dK14454+yellow%0dK22207+yellow%0dK00640+yellow%0dK00547+tomato%0dK12524+yellow,red%0d%0aK00789+tomato%0dK173…	Amino acid metabolism	Metabolism
1	Glycine, serine and threonine metabolism	KEGG PATHWAY	map00260	1/90	461/60508	0.497836	0.714286	MS.gene75658	http://www.genome.jp/kegg-bin/show_pathway?map=map00260&multi_query=K01079+yellow%0dK15919+yellow%0dK15918+tomato%0dK00831+yellow%0dK06001+yellow%0dK00600+tomato%0dK00605+yellow%0dK00830+yellow%0dK14085+yellow%0dK00872+tomato%0dK12472+yellow%0dK00133+yellow%0dK00130+tomato%0dK01834+tomato%0dK00281+tomato%0dK02437+yellow%0dK01754+yellow%0dK09286+yellow%0dK00108+yellow%0dK15893+yellow%0dK01695+yell…	Amino acid metabolism	Metabolism
1	Proteasome	KEGG PATHWAY	map03050	1/90	356/60508	0.412261	0.716033	MS.gene78385	http://www.genome.jp/kegg-bin/show_pathway?map=map03050&multi_query=K03064+yellow%0dK03065+yellow%0dK03066+yellow%0dK03061+yellow%0dK03062+yellow%0dK03063+tomato%0dK03028+tomato%0dK03029+yellow%0dK03033+yellow%0dK10881+yellow%0dK02728+yellow%0dK02729+yellow%0dK02725+yellow%0dK02726+yellow%0dK02727+yellow%0dK06691+tomato%0dK06699+yellow%0dK14310+yellow%0dK01961+yellow%0dK03038+yellow%0dK03037+toma…	Folding, sorting and degradation	Genetic Information Processing
1	Glycerolipid metabolism	KEGG PATHWAY	map00561	1/90	457/60508	0.494814	0.742221	MS.gene98788	http://www.genome.jp/kegg-bin/show_pathway?map=map00561&multi_query=K14674+yellow%0dK15918+tomato%0dK03715+tomato%0dK14085+yellow%0dK00863+yellow%0dK15728+yellow%0dK09480+yellow%0dK13519+tomato%0dK07407+tomato%0dK13513+yellow%0dK22849+yellow%0dK22848+tomato%0dK21362+yellow%0dK00901+tomato%0dK22920+tomato%0dK11155+tomato%0dK00630+yellow%0dK00864+yellow%0dK06119+tomato,red%0d%0aK06118+yellow%0dK006…	Lipid metabolism	Metabolism
1	Glyoxylate and dicarboxylate metabolism	KEGG PATHWAY	map00630	1/90	441/60508	0.482546	0.758287	MS.gene09766	http://www.genome.jp/kegg-bin/show_pathway?map=map00630&multi_query=K15919+yellow%0dK15918+tomato%0dK11517+yellow%0dK01681+tomato%0dK01913+tomato%0dK01602+yellow%0dK00830+yellow%0dK01915+tomato%0dK19269+tomato%0dK01647+tomato%0dK03781+yellow%0dK01433+yellow,red%0d%0aK00284+yellow%0dK00281+tomato%0dK00626+yellow%0dK02437+yellow%0dK01895+tomato%0dK14272+yellow%0dK01638+yellow%0dK01637+yellow%0dK014…	Carbohydrate metabolism	Metabolism
1	RNA transport	KEGG PATHWAY	map03013	1/90	1280/60508	0.854232	0.854232	MS.gene041771	http://www.genome.jp/kegg-bin/show_pathway?map=map03013&multi_query=K14301+yellow%0dK14300+yellow%0dK14305+yellow%0dK14304+yellow%0dK14307+yellow%0dK14306+yellow%0dK14309+yellow%0dK14308+tomato%0dK12880+yellow%0dK12881+yellow%0dK12882+yellow%0dK12883+yellow%0dK13126+yellow%0dK03239+yellow%0dK14288+yellow%0dK09419+yellow%0dK12812+yellow%0dK03231+tomato,red%0d%0aK03032+yellow%0dK03237+yellow%0dK032…	Translation	Genetic Information Processing
